# Supplementary material for: Identification of antigenic linear peptides in the soil-transmitted helminth and Schistosoma mansoni proteome
Source: PLoS Negl Trop Dis. 2021 Apr 28;15(4):e0009369. doi: 10.1371/journal.pntd.0009369 (PMC8081252; doi:10.1371/journal.pntd.0009369)
Supplement: S1 Info — (XLSX) [file pntd.0009369.s002.xlsx]

## Sheet: NC1 scramble peptide
PROBE_DESIGN_ID	CONTAINER	DESIGN_NOTE	SELECTION_CRITERIA	SEQ_ID	PROBE_SEQUENCE	MISMATCH	MATCH_INDEX	FEATURE_ID	ROW_NUM	COL_NUM	PROBE_CLASS	PROBE_ID	POSITION	DESIGN_ID	X	Y	DMD	2015_287	2015_330	2015_129	2015_218	2015_268	2015_229	2015_293	2015_234	2015_132	2015_499	2015_579	2015_285	2015_334	2015_537	2015_447	2015_173	2015_180	2015_549	2015_335	2015_368	2015_48	2015_338	2015_341	2015_587
642751_0276_5036	CONTROLS		Controls		WTKTPDGNFQLGGTEP	0	1443169776	1443169776	1484	276		negativecontrol1_scramble_REP1	NA	642751	276	5036	A01	186.6	89.71	46.33	184.25	1176.49	1864.87	161.8	164.08	908.4	482.28	219.32	508.22	382.52	137.3	125.63	142.49	146.94	733.24	172.06	163.91	145.74	750.04	103.35	158.13
642771_0987_1605	CONTROLS		Controls		WTKTPDGNFQLGGTEP	0	369428040	369428040	1605	987		negativecontrol1_scramble_REP10	NA	642771	987	1605	A03	172.49	116.46	100.92	283.81	797.27	2675.33	145.66	200.31	504.96	175.93	304.34	1119.62	395.28	123.91	194.06	155.1	144.86	1557.03	105.21	232.24	152.4	415.76	121.33	92.71
642751_0927_4645	CONTROLS		Controls		WTKTPDGNFQLGGTEP	0	1443169609	1443169609	1093	927		negativecontrol1_scramble_REP100	NA	642751	927	4645	A01	131.19	120.72	109.31	197.75	698.79	1938.65	138.31	151.24	947.54	116.99	211.45	694.47	185.39	204.42	138.15	164.97	186.04	739.35	86.36	179.69	132.07	415.69	131.24	92.56
642771_0552_1640	CONTROLS		Controls		WTKTPDGNFQLGGTEP	0	369428029	369428029	1640	552		negativecontrol1_scramble_REP101	NA	642771	552	1640	A03	205.21	155.59	102.53	274.21	2376.19	2441.46	164.6	187.03	954.21	157.42	247.31	1199.65	276.52	107.98	168.88	174.04	110.76	839.64	122.71	204.83	151.89	642.4	140.78	116.33
642761_0974_3028	CONTROLS		Controls		WTKTPDGNFQLGGTEP	0	906298693	906298693	1252	974		negativecontrol1_scramble_REP102	NA	642761	974	3028	A02	174.74	204.68	70.28	183.8	656.31	2807.95	156.76	157.9	1389.71	177.03	203.43	1232.06	225.6	136.75	150.04	99.45	141.03	938.86	145.86	246.68	144.31	212.72	122.17	119.48
642771_0289_0429	CONTROLS		Controls		WTKTPDGNFQLGGTEP	0	369427804	369427804	429	289		negativecontrol1_scramble_REP103	NA	642771	289	429	A03	172.83	196.45	85.04	198.96	411.96	2229.21	149.96	171.07	604.45	147.28	239.01	1063.98	183.36	98.78	169.73	175.3	141.99	283.19	124.6	166.06	113.87	363.41	153.76	162.35
642751_0177_4981	CONTROLS		Controls		WTKTPDGNFQLGGTEP	0	1443169654	1443169654	1429	177		negativecontrol1_scramble_REP104	NA	642751	177	4981	A01	189.6	97.63	35.33	185.12	496.78	1958.66	107.15	146.32	1027.59	157.96	237.53	605.29	301.59	118.77	134.93	148.08	135.64	631.76	101.96	193.8	140.29	426.15	97.98	100.98
642771_0164_1382	CONTROLS		Controls		WTKTPDGNFQLGGTEP	0	369427979	369427979	1382	164		negativecontrol1_scramble_REP105	NA	642771	164	1382	A03	207.28	116.7	66.16	316.01	969.69	2051.9	171.61	183.68	1139.87	148.12	225.63	586.68	460.11	112.42	149.42	174.13	109.02	673.72	107.25	196.66	112.24	567.72	148.96	94.46
642751_0077_4041	CONTROLS		Controls		WTKTPDGNFQLGGTEP	0	1443169785	1443169785	489	77		negativecontrol1_scramble_REP106	NA	642751	77	4041	A01	301.26	127.59	82.49	187.18	330.99	2087.53	130.89	142.35	1317.19	136.48	204.62	723.88	208.93	132.78	75.99	227.95	166.25	728.72	124.22	201.42	128.19	389.29	118.86	71.41
642751_0550_4774	CONTROLS		Controls		WTKTPDGNFQLGGTEP	0	1443169799	1443169799	1222	550		negativecontrol1_scramble_REP107	NA	642751	550	4774	A01	115.18	101.58	65.86	145.9	895.05	2130.18	130.37	189.47	959.84	130.22	223.29	666.04	349.43	184.7	182.91	162.91	193.95	847.96	113	179.4	132.85	353.32	109.92	85.62
642761_0263_2401	CONTROLS		Controls		WTKTPDGNFQLGGTEP	0	906298845	906298845	625	263		negativecontrol1_scramble_REP108	NA	642761	263	2401	A02	250.11	117.02	58.77	205.23	461.93	2213.22	109.79	110.06	1593.21	151.49	260.35	421.35	364.37	124.26	122.71	159.38	79.99	873.54	110.8	172.04	130.62	246.09	134.23	86.28
642751_0478_3694	CONTROLS		Controls		WTKTPDGNFQLGGTEP	0	1443169668	1443169668	142	478		negativecontrol1_scramble_REP109	NA	642751	478	3694	A01	180.16	217.92	74.57	246.61	1172.72	2662.66	135.04	168.92	1339.63	139.43	221.95	858.44	283.53	127.96	110.07	169.71	139.78	860.67	137.39	159.45	120.26	566.83	170.78	124.15
642761_0868_2370	CONTROLS		Controls		WTKTPDGNFQLGGTEP	0	906298897	906298897	594	868		negativecontrol1_scramble_REP11	NA	642761	868	2370	A02	163.01	138.05	55.87	227.31	797.2	2162.59	142.32	196.9	1165.43	146.47	216.46	680.55	224.99	142.58	119.49	138.43	127.34	833.6	137.75	207.84	165.06	265.39	129.63	602.12
642761_0590_2120	CONTROLS		Controls		WTKTPDGNFQLGGTEP	0	906298888	906298888	344	590		negativecontrol1_scramble_REP110	NA	642761	590	2120	A02	171.73	263.81	70.47	238.94	826.25	1852.84	109.88	167.11	1637.45	143.61	239.09	526.8	393.01	119.03	94.13	119.91	124.97	829.14	116.29	190.16	187.71	314.95	114.68	96.97
642761_0331_3485	CONTROLS		Controls		WTKTPDGNFQLGGTEP	0	906298860	906298860	1709	331		negativecontrol1_scramble_REP111	NA	642761	331	3485	A02	204.87	192.25	81.84	282.74	708.46	2671.08	144.72	170.59	1445.39	195.73	258.34	1211.14	303.37	113.59	121.57	167.72	124.63	1210.91	88.52	207.4	153.77	447.22	139.22	127.34
642771_0884_0582	CONTROLS		Controls		WTKTPDGNFQLGGTEP	0	369428012	369428012	582	884		negativecontrol1_scramble_REP112	NA	642771	884	582	A03	178.82	121.69	97.37	188.12	712.66	2352.65	153.36	177.25	621.86	150.11	219.93	1052.2	248.58	86.17	138.48	152.89	122.04	760.14	119.8	257.65	140.73	277.59	91.3	91.15
642761_0943_2855	CONTROLS		Controls		WTKTPDGNFQLGGTEP	0	906298822	906298822	1079	943		negativecontrol1_scramble_REP113	NA	642761	943	2855	A02	183.49	131.46	57.8	212.16	1030.54	1991.2	142.87	175.26	1296.78	135.96	259.48	703.31	230.47	139.45	117.73	127.53	123.99	715.32	146.58	219.39	126.67	555.29	124.54	95.21
642771_0917_0079	CONTROLS		Controls		WTKTPDGNFQLGGTEP	0	369428025	369428025	79	917		negativecontrol1_scramble_REP114	NA	642771	917	79	A03	153.28	266.5	53.46	205.8	2284.06	1646.74	107.12	188.99	408.03	81.17	220.21	414.86	230.79	120.6	146.23	155.8	119.31	585.23	81.2	118.07	142.03	313.48	103.85	142.81
642751_1024_5112	CONTROLS		Controls		WTKTPDGNFQLGGTEP	0	1443169736	1443169736	1560	1024		negativecontrol1_scramble_REP115	NA	642751	1024	5112	A01	124.99	119.66	86.16	249.5	458.22	2301.59	169.58	208.26	661.57	162.04	248.82	1366.45	214.35	532	115.19	159.55	123.33	775.79	102.29	198.01	149.04	364.1	133.07	131.21
642761_0415_1919	CONTROLS		Controls		WTKTPDGNFQLGGTEP	0	906298876	906298876	143	415		negativecontrol1_scramble_REP116	NA	642761	415	1919	A02	189.17	161.93	66.98	219.53	1829.64	2607.57	136.96	153.8	1353.55	148.99	193.39	1194.95	261.11	135.11	93.78	126.3	100.88	923.47	102.7	175.27	122.83	278.33	117.47	92.47
642761_0614_3384	CONTROLS		Controls		WTKTPDGNFQLGGTEP	0	906298704	906298704	1608	614		negativecontrol1_scramble_REP117	NA	642761	614	3384	A02	200.36	180.35	79.83	223.46	1075.21	2063.68	163	146.74	1313.44	104	197.34	381.33	225.17	88.11	173.38	115.81	182.07	883.9	97.12	138.91	142.08	306.19	110.43	66.94
642751_0730_3698	CONTROLS		Controls		WTKTPDGNFQLGGTEP	0	1443169805	1443169805	146	730		negativecontrol1_scramble_REP118	NA	642751	730	3698	A01	177.41	134.77	96.88	214.87	1716.69	1920.97	116.4	161.56	1414.89	151.57	180.07	580.61	302.57	177	114.11	155.38	127.02	860.57	127.82	154.26	88.82	287.91	121.93	118.36
642751_0830_4202	CONTROLS		Controls		WTKTPDGNFQLGGTEP	0	1443169607	1443169607	650	830		negativecontrol1_scramble_REP119	NA	642751	830	4202	A01	157.41	132.95	108.25	212.18	746.08	2173.27	142.08	156.24	1122.43	120.74	169.6	1147.2	209.21	120.61	131.41	138	155.19	1067.66	119.31	166.09	115.05	226.28	117.28	73.76
642761_0512_2034	CONTROLS		Controls		WTKTPDGNFQLGGTEP	0	906298849	906298849	258	512		negativecontrol1_scramble_REP12	NA	642761	512	2034	A02	222.93	231.63	93.07	226.06	1269.01	1982.1	111.21	131.44	1623.68	154.6	195.41	524.12	593.85	115.29	124.61	144.54	144.08	892.14	103.26	214.37	103.43	426.81	108.84	103.46
642771_0559_0231	CONTROLS		Controls		WTKTPDGNFQLGGTEP	0	369427904	369427904	231	559		negativecontrol1_scramble_REP120	NA	642771	559	231	A03	144.11	135.99	68.03	192.23	1590.97	1729.92	165.26	218.97	638.9	153.46	199.63	679.94	243.07	132.54	144.67	163.5	119.49	901.3	144.38	147.75	118.13	203.24	129.86	119.47
642771_0848_0132	CONTROLS		Controls		WTKTPDGNFQLGGTEP	0	369427877	369427877	132	848		negativecontrol1_scramble_REP121	NA	642771	848	132	A03	165.83	189.5	71.75	243.34	763.69	2502.07	114.73	233.47	544.02	137.86	295.26	539.37	210.48	97.87	231.32	183.3	136.11	650.03	142.5	146.92	129.6	239.24	91.4	74.48
642771_0437_1603	CONTROLS		Controls		WTKTPDGNFQLGGTEP	0	369427925	369427925	1603	437		negativecontrol1_scramble_REP122	NA	642771	437	1603	A03	199.87	213.53	90.61	247.03	991.85	2600.48	150.27	179.63	972.71	179.31	235.95	1306.78	323.68	193.46	154.31	191.31	112.53	988.54	106.22	199.46	156.33	548.9	125.64	130.39
642771_0256_1598	CONTROLS		Controls		WTKTPDGNFQLGGTEP	0	369427988	369427988	1598	256		negativecontrol1_scramble_REP123	NA	642771	256	1598	A03	267.4	294.76	576.6	274.35	626.88	2422.67	163.37	223.71	1368	202.93	335.34	857.93	319.46	189.85	230.66	201.53	173.87	749.36	163.52	187.61	166.85	319.91	130.93	137.27
642751_0642_4910	CONTROLS		Controls		WTKTPDGNFQLGGTEP	0	1443169762	1443169762	1358	642		negativecontrol1_scramble_REP124	NA	642751	642	4910	A01	147.03	108.82	52.96	171.85	2178.18	1861.18	137.24	210.8	836.18	222.59	252.23	629.76	264.18	103.06	145.77	174.87	163.45	752.35	115.95	257.11	110.24	330.49	100.28	95.57
642761_0406_3100	CONTROLS		Controls		WTKTPDGNFQLGGTEP	0	906298712	906298712	1324	406		negativecontrol1_scramble_REP125	NA	642761	406	3100	A02	179.79	277.48	65.34	280.52	1261.2	2375.11	141.92	163.56	1646.47	143.9	212.65	615.18	314.11	141.33	114.92	139.02	152.12	933.4	114.57	235.75	112.51	370.17	108.65	87.62
642761_0673_3315	CONTROLS		Controls		WTKTPDGNFQLGGTEP	0	906298919	906298919	1539	673		negativecontrol1_scramble_REP126	NA	642761	673	3315	A02	229.83	122.72	78.57	244.62	2198.98	2033.65	127.16	171.17	1363.73	176.12	239.85	587.92	247.69	130.52	147.64	147.67	143.04	812.22	420.65	211.28	170.71	400.13	146.67	109.19
642751_1045_4461	CONTROLS		Controls		WTKTPDGNFQLGGTEP	0	1443169686	1443169686	909	1045		negativecontrol1_scramble_REP127	NA	642751	1045	4461	A01	108.92	139.87	67.43	128.25	502.39	1750.95	116.17	162.98	764.65	87.83	218.62	390.42	191.33	154.68	194.15	141.28	209.21	694.39	117.22	213.79	147.14	461.2	119.33	93.37
642761_0015_2641	CONTROLS		Controls		WTKTPDGNFQLGGTEP	0	906298841	906298841	865	15		negativecontrol1_scramble_REP128	NA	642761	15	2641	A02	192.67	160.28	103.95	324.41	601.31	1995.97	113.36	141.32	1857.61	165.33	281.98	1589.18	288.89	177.91	161.44	160.4	113.22	1078.83	240.39	214	151.6	728.54	77.85	106.98
642771_0157_0841	CONTROLS		Controls		WTKTPDGNFQLGGTEP	0	369427997	369427997	841	157		negativecontrol1_scramble_REP129	NA	642771	157	841	A03	209.02	184.93	90.09	189.01	815.01	2818.64	187.99	173.85	753.04	189.55	234.21	1452.92	339.5	114.13	181.26	195.8	116.73	665.25	138.12	170.04	147.42	274.9	124.09	121.47
642751_0886_4118	CONTROLS		Controls		WTKTPDGNFQLGGTEP	0	1443169716	1443169716	566	886		negativecontrol1_scramble_REP13	NA	642751	886	4118	A01	164.94	98.05	80.34	226.73	946.16	1628.11	128.11	120.36	1085.77	115.56	194.28	488.44	230.2	116.61	150.86	232.85	123.32	712.86	150.22	213.93	115.3	317.81	126.88	77.56
642761_0737_3089	CONTROLS		Controls		WTKTPDGNFQLGGTEP	0	906298887	906298887	1313	737		negativecontrol1_scramble_REP130	NA	642761	737	3089	A02	187.48	183.16	78.36	204.53	538.27	1943.23	145.75	162.49	1518.35	133.28	241.43	645	297.6	129.32	155.46	123.33	128.59	936.35	128.61	194.64	141.04	258.52	127.75	134.92
642751_1054_3670	CONTROLS		Controls		WTKTPDGNFQLGGTEP	0	1443169813	1443169813	118	1054		negativecontrol1_scramble_REP131	NA	642751	1054	3670	A01	134.7	136.21	142.18	196.87	1145.19	2908.33	154.6	122.43	871.15	158.77	197.28	1525.36	166.42	128.08	112.26	150.63	157.07	810.98	105.07	200.97	110.78	235.5	127.64	90.65
642761_0706_2618	CONTROLS		Controls		WTKTPDGNFQLGGTEP	0	906298896	906298896	842	706		negativecontrol1_scramble_REP132	NA	642761	706	2618	A02	168.56	152.04	62.76	270.7	753.58	2004.51	106.47	174.78	1623.86	163.66	234.63	731.37	335.46	128.47	128.54	131.81	165.09	931.69	98	213.49	836.53	323.17	104.05	107.33
642771_0996_1732	CONTROLS		Controls		WTKTPDGNFQLGGTEP	0	369428035	369428035	1732	996		negativecontrol1_scramble_REP133	NA	642771	996	1732	A03	213.12	145.2	77.05	227.96	545.75	2019.27	138.5	219.86	559.52	167.27	272.25	255.19	477.74	141.42	119.8	175.19	132.05	715.13	150.09	251.7	170.62	464.5	109.23	118.96
642771_0642_0066	CONTROLS		Controls		WTKTPDGNFQLGGTEP	0	369428031	369428031	66	642		negativecontrol1_scramble_REP134	NA	642771	642	66	A03	150.52	130.28	61.57	274.42	679.1	1826.46	132.32	199.93	228.3	131.6	255.93	641.25	399.37	102.67	132.27	150.48	95.19	542.04	124.22	178.03	100.3	224.77	121.97	155.38
642771_0322_1712	CONTROLS		Controls		WTKTPDGNFQLGGTEP	0	369427937	369427937	1712	322		negativecontrol1_scramble_REP135	NA	642771	322	1712	A03	172.35	112.26	97.89	259.55	954.48	2316.07	125.85	172.55	1115.82	166.3	235.62	561.47	329.4	140.25	114.21	193.67	109.37	1013.17	150.4	206.84	110.76	288.59	85.28	97.08
642771_0122_1676	CONTROLS		Controls		WTKTPDGNFQLGGTEP	0	369427918	369427918	1676	122		negativecontrol1_scramble_REP14	NA	642771	122	1676	A03	208.39	125.1	104.78	356.44	649.85	2502.34	153.84	199	1429.83	182.26	213	1121.97	274.08	129.89	140.4	188.5	110.57	796.01	122.52	175.19	138.78	273.2	132.62	109.85
642751_0596_4540	CONTROLS		Controls		WTKTPDGNFQLGGTEP	0	1443169723	1443169723	988	596		negativecontrol1_scramble_REP15	NA	642751	596	4540	A01	96.54	84.68	50.93	176.26	1114.96	2288.18	97.1	132.43	1048.91	154.83	198.72	981.15	275.99	134.56	105.74	124.02	114.15	745.08	125.58	161.6	106.26	293.15	76.46	91.38
642751_0262_3956	CONTROLS		Controls		WTKTPDGNFQLGGTEP	0	1443169825	1443169825	404	262		negativecontrol1_scramble_REP16	NA	642751	262	3956	A01	184.53	114.11	69.66	236.82	2159.34	1694.85	101.86	158.6	1513.92	118.78	225.01	947.95	228.66	144.34	117.98	165.52	167.63	715.41	114.25	164.15	143.85	497.39	150.15	73.65
642761_0025_2001	CONTROLS		Controls		WTKTPDGNFQLGGTEP	0	906298928	906298928	225	25		negativecontrol1_scramble_REP17	NA	642761	25	2001	A02	164.03	127.04	77.62	296.93	559.72	2602.35	135.89	168.71	1849.42	130.09	248.77	521.54	422.71	152.84	106.53	150.98	96.19	1115.7	144.83	191.47	139.77	349.16	57.13	123.07
642761_0177_2611	CONTROLS		Controls		WTKTPDGNFQLGGTEP	0	906298782	906298782	835	177		negativecontrol1_scramble_REP18	NA	642761	177	2611	A02	147.16	158.36	78.21	260.85	1359.31	2278.77	131.06	148.26	1777.62	380.93	230.33	1289.09	211.32	142.77	114.33	147.58	105.17	1232.68	110.54	179.04	107.41	574.58	115.05	94
642771_0461_0739	CONTROLS		Controls		WTKTPDGNFQLGGTEP	0	369427948	369427948	739	461		negativecontrol1_scramble_REP19	NA	642771	461	739	A03	194.56	209.76	75.3	241.82	448.66	2476.83	143.69	200.71	630.13	180.37	221.75	1056.29	254.89	123.37	121.77	154.85	149.86	792.14	141.29	200.33	127.46	478.88	102.7	139.89
642751_0275_3707	CONTROLS		Controls		WTKTPDGNFQLGGTEP	0	1443169802	1443169802	155	275		negativecontrol1_scramble_REP2	NA	642751	275	3707	A01	163.85	111.21	74.44	235.79	1228.87	2363.64	116.5	127.63	1400.11	150.31	220.35	758.62	332.39	106.25	145.05	167.01	115.01	864.49	137.89	168.22	118.42	405.41	119.21	100
642771_0037_1657	CONTROLS		Controls		WTKTPDGNFQLGGTEP	0	369427886	369427886	1657	37		negativecontrol1_scramble_REP20	NA	642771	37	1657	A03	167.12	166.72	56.41	233.82	483.77	2218.9	124.46	187.52	1595.09	165.93	245.44	583.65	283.25	156.35	144.07	175.21	149.77	796.58	109.98	222.51	138.79	338.66	98.09	118.43
642761_0718_2182	CONTROLS		Controls		WTKTPDGNFQLGGTEP	0	906298755	906298755	406	718		negativecontrol1_scramble_REP21	NA	642761	718	2182	A02	152.43	267.52	97.29	226.64	675.35	2290.18	140.06	148.42	1625.63	138.34	253.21	1002.53	290.6	145.42	119.98	133.96	126.11	919.7	138.99	214.6	129.87	405.45	125.42	122.43
642751_0923_4779	CONTROLS		Controls		WTKTPDGNFQLGGTEP	0	1443169858	1443169858	1227	923		negativecontrol1_scramble_REP22	NA	642751	923	4779	A01	140.94	215.38	87.51	204	602.01	2336.45	129.6	183.32	772.32	115.69	204.75	1249.6	189.22	144.48	115.22	149.09	152.54	797.23	121.6	134.59	98.16	453.16	127.41	72.4
642761_0155_2551	CONTROLS		Controls		WTKTPDGNFQLGGTEP	0	906298850	906298850	775	155		negativecontrol1_scramble_REP23	NA	642761	155	2551	A02	201.07	194.73	78.87	231.8	830.46	2375.29	156.39	144.56	1749.02	150.65	249.29	776.96	323.49	150.37	128.43	170.88	143.96	1252.66	149.52	173.1	103.42	483.11	117.74	123.5
642771_0378_0278	CONTROLS		Controls		WTKTPDGNFQLGGTEP	0	369427998	369427998	278	378		negativecontrol1_scramble_REP24	NA	642771	378	278	A03	174.19	212.42	81.56	231.31	491.43	1789.91	148.98	214.59	593.84	180.3	252.07	630.99	284.13	168.83	144.88	180.6	128.63	540.52	3542.46	219.09	154.5	342.68	107.45	111.4
642751_1073_3749	CONTROLS		Controls		WTKTPDGNFQLGGTEP	0	1443169693	1443169693	197	1073		negativecontrol1_scramble_REP25	NA	642751	1073	3749	A01	158.55	106.71	69.06	327.28	471.58	1492.79	122.22	157.2	1139.93	123.63	148.06	369.36	137.04	112	198.04	137.99	173.61	748.51	175.4	199.04	163.73	270.56	124.64	103.43
642751_0718_3958	CONTROLS		Controls		WTKTPDGNFQLGGTEP	0	1443169665	1443169665	406	718		negativecontrol1_scramble_REP26	NA	642751	718	3958	A01	160.67	105.87	100.02	227.67	2904.15	2516.96	147.2	152.44	1363.18	135.17	226.37	1392	263.95	174.72	125.14	147.34	166.57	820.89	130.08	212.28	124.95	380.26	116.1	89.24
642771_0614_1608	CONTROLS		Controls		WTKTPDGNFQLGGTEP	0	369427793	369427793	1608	614		negativecontrol1_scramble_REP27	NA	642771	614	1608	A03	175.22	175.26	82.36	244.64	852.47	2010.92	162.36	213.35	877.54	180.74	240.89	476.19	264.68	101.35	154	150.9	97.99	882.57	115.68	185.55	102.9	273.78	114.4	122.37
642761_0807_2649	CONTROLS		Controls		WTKTPDGNFQLGGTEP	0	906298856	906298856	873	807		negativecontrol1_scramble_REP28	NA	642761	807	2649	A02	190.6	165.85	50.48	280.95	1173.3	2030.04	110.12	185.68	1447.17	221.99	1873.47	734.5	343.56	123.86	198.04	143.36	136.24	1449	115.89	148.15	127.74	533.49	101.84	106.24
642771_0083_1527	CONTROLS		Controls		WTKTPDGNFQLGGTEP	0	369427887	369427887	1527	83		negativecontrol1_scramble_REP29	NA	642771	83	1527	A03	192.87	123.42	66.4	257.32	1211.6	2280.38	152.16	203.2	1083.49	179.65	262.43	782.38	367.52	138.87	142.08	181.58	135.93	709.62	127.05	203.79	148.94	390.95	126.89	112.49
642751_0551_5013	CONTROLS		Controls		WTKTPDGNFQLGGTEP	0	1443169605	1443169605	1461	551		negativecontrol1_scramble_REP3	NA	642751	551	5013	A01	118.4	79.56	60.4	171.88	1228.77	2156.93	156.83	188.33	900.6	133.5	262.16	1040.4	213.08	164.99	130.91	149.42	138.77	720.51	106.14	192.16	122.74	402.27	100.6	120.89
642761_0886_2342	CONTROLS		Controls		WTKTPDGNFQLGGTEP	0	906298806	906298806	566	886		negativecontrol1_scramble_REP30	NA	642761	886	2342	A02	173.46	132.01	68.7	251.21	1315.77	2703.53	155.98	193.61	1167.82	162.83	205.81	951.55	266.78	136.46	123.49	137.18	123.6	903.95	111.92	209.86	150.38	508.48	101.95	114.9
642751_0087_5161	CONTROLS		Controls		WTKTPDGNFQLGGTEP	0	1443169791	1443169791	1609	87		negativecontrol1_scramble_REP31	NA	642751	87	5161	A01	182.06	119.53	147.39	169.02	779.06	1802.93	113.98	140.69	1021.27	124.46	255.06	522.67	423.33	168.93	407.45	149.54	134.92	844.25	153.85	168.36	90.43	372.99	95.09	128.51
642751_0470_4278	CONTROLS		Controls		WTKTPDGNFQLGGTEP	0	1443169836	1443169836	726	470		negativecontrol1_scramble_REP32	NA	642751	470	4278	A01	188.67	159.92	62.54	176.83	637.79	2427.97	172.86	180.01	1178.02	173.61	176.42	1110.97	547.76	147.71	168.37	174.08	149.67	796.59	157.92	204.07	164.6	409.84	132.6	121.32
642751_1073_4259	CONTROLS		Controls		WTKTPDGNFQLGGTEP	0	1443169653	1443169653	707	1073		negativecontrol1_scramble_REP33	NA	642751	1073	4259	A01	132.12	123.75	91.66	144.07	522.52	2155.18	174.53	175.47	863.78	105.63	208.46	640.64	281.44	173.08	143.26	149.54	161.76	1052.48	131.2	215.52	184.78	315.25	181.54	73.18
642771_0407_0465	CONTROLS		Controls		WTKTPDGNFQLGGTEP	0	369428032	369428032	465	407		negativecontrol1_scramble_REP34	NA	642771	407	465	A03	164.95	179.64	62.07	262.68	612.61	1980.15	154.84	220.77	592.21	159.61	220.09	787.79	463.24	112.93	128.74	211.81	106.1	882.51	199.92	200.2	100.39	590	109.79	114.38
642771_0701_0993	CONTROLS		Controls		WTKTPDGNFQLGGTEP	0	369427996	369427996	993	701		negativecontrol1_scramble_REP35	NA	642771	701	993	A03	162.43	40.54	94.18	230.01	1212.48	1928.67	137.65	177.68	471.99	163.54	231.59	1124	270.97	99.82	147.57	152.05	118.84	1252.91	151.9	253.56	143.22	239.85	114.34	116.95
642771_0514_0040	CONTROLS		Controls		WTKTPDGNFQLGGTEP	0	369427810	369427810	40	514		negativecontrol1_scramble_REP36	NA	642771	514	40	A03	135.53	162.92	90.51	205.47	469.81	2827	160.89	258.59	668.88	170.89	220.54	1279.05	198.38	148.67	141.13	156.74	81.12	1101.26	129.72	202.02	167.71	558.91	115.78	107.08
642771_0276_0244	CONTROLS		Controls		WTKTPDGNFQLGGTEP	0	369427974	369427974	244	276		negativecontrol1_scramble_REP37	NA	642771	276	244	A03	177.92	134.06	78.16	247.17	598.04	1922.36	139.2	243.91	676.67	209.88	239.35	331.06	261.19	165.23	178.56	173.05	112.96	306.91	139.06	223.33	121.01	302.62	151.83	140.12
642751_0782_4236	CONTROLS		Controls		WTKTPDGNFQLGGTEP	0	1443169618	1443169618	684	782		negativecontrol1_scramble_REP38	NA	642751	782	4236	A01	171.75	116.35	101.29	174.92	841.93	2195.36	142.61	147.37	941.74	154.09	202.35	1094.37	223.38	150.11	164.57	168.16	136.26	689.73	80.87	170.94	127.01	252.02	119.74	91.38
642761_1070_3042	CONTROLS		Controls		WTKTPDGNFQLGGTEP	0	906298823	906298823	1266	1070		negativecontrol1_scramble_REP39	NA	642761	1070	3042	A02	148.57	125.57	49.57	190.12	654.91	2015.58	162.1	206.72	1256.98	178.96	224.64	363.79	253.85	128.4	201.2	92.66	151.32	789.78	129.49	188.68	217.53	229.73	116.85	95.07
642761_0633_2855	CONTROLS		Controls		WTKTPDGNFQLGGTEP	0	906298735	906298735	1079	633		negativecontrol1_scramble_REP4	NA	642761	633	2855	A02	172.04	127.43	61.16	204.41	678.74	1848.05	119.83	221.12	1104.18	146.05	233.94	555.38	282.45	103.38	167.84	138.3	104.25	1200	100.45	185.91	111.11	294.02	101.27	100.6
642751_0808_4430	CONTROLS		Controls		WTKTPDGNFQLGGTEP	0	1443169855	1443169855	878	808		negativecontrol1_scramble_REP40	NA	642751	808	4430	A01	118.45	115.89	90.21	243.69	548.47	1760.3	138.09	146.15	777.42	159.56	199.94	551.58	223.5	141.13	199.04	170.57	170.38	868.29	130.35	194.47	129.88	365.82	119.3	78.22
642761_0514_2722	CONTROLS		Controls		WTKTPDGNFQLGGTEP	0	906298733	906298733	946	514		negativecontrol1_scramble_REP41	NA	642761	514	2722	A02	145.53	173.98	58.67	241.14	1553.15	2325.53	154.24	202.43	1459.17	131.66	181.74	810.47	357.24	141.01	126.94	124.91	119.46	812.65	141.1	209.1	117	377.23	120.73	77.37
642771_0830_0650	CONTROLS		Controls		WTKTPDGNFQLGGTEP	0	369427786	369427786	650	830		negativecontrol1_scramble_REP42	NA	642771	830	650	A03	157.45	216.84	145.68	226.84	667.88	1935.74	134.39	196.14	555.68	147.11	220.78	904.19	221.21	66.12	197.7	164.62	124.61	666.93	126.36	201.35	124.83	368.99	70.01	89.63
642761_0603_3155	CONTROLS		Controls		WTKTPDGNFQLGGTEP	0	906298779	906298779	1379	603		negativecontrol1_scramble_REP43	NA	642761	603	3155	A02	173.54	182.96	71.32	245.77	507.59	2324.25	134.86	139.01	1431.68	181.08	215.76	617.2	428.89	147.41	89.71	140.54	180.38	963.81	90.65	232.26	116.78	234.78	125.21	124.81
642761_0912_2394	CONTROLS		Controls		WTKTPDGNFQLGGTEP	0	906298821	906298821	618	912		negativecontrol1_scramble_REP44	NA	642761	912	2394	A02	166.86	148.82	60.28	224.07	633.88	1914.8	160.83	163.04	1264.08	135.74	232.64	489.01	302.63	150.82	129.19	111.77	131.42	876.54	102.79	189.7	113.72	293.97	125.33	108.91
642761_1024_3336	CONTROLS		Controls		WTKTPDGNFQLGGTEP	0	906298826	906298826	1560	1024		negativecontrol1_scramble_REP45	NA	642761	1024	3336	A02	163.57	215.56	66.3	261.86	496.98	2156.08	134.06	153.52	1201.77	156.34	253.06	394.05	226.92	99.78	179.54	130.27	128.78	780.35	118.05	168.83	154.48	312.03	143.45	114.35
642771_0302_1374	CONTROLS		Controls		WTKTPDGNFQLGGTEP	0	369427831	369427831	1374	302		negativecontrol1_scramble_REP46	NA	642771	302	1374	A03	202.12	165.76	70.31	303.7	850.98	2779.14	133.65	208.16	1148.6	212.76	267.58	910.24	259.94	98.31	171.02	157.71	139.09	672.15	89.63	212.67	127.73	544.8	134.59	103.94
642761_0648_2818	CONTROLS		Controls		WTKTPDGNFQLGGTEP	0	906298904	906298904	1042	648		negativecontrol1_scramble_REP47	NA	642761	648	2818	A02	185.48	180.81	74.55	271.37	939.68	2186.24	141.87	158.94	1252.29	157.16	223.54	896.55	289.95	182.88	176.57	156.26	141.44	942.41	111.69	241.76	124.23	354.26	161.82	138.56
642751_0980_4440	CONTROLS		Controls		WTKTPDGNFQLGGTEP	0	1443169706	1443169706	888	980		negativecontrol1_scramble_REP48	NA	642751	980	4440	A01	2811.84	122.25	101.95	244.98	672.77	1727.03	138.03	173.97	831.53	116.18	210.65	509.73	278.43	137.82	196.63	145.8	179.33	666.53	161.97	155.34	147.95	404.36	150.78	115.79
642751_1026_3928	CONTROLS		Controls		WTKTPDGNFQLGGTEP	0	1443169688	1443169688	376	1026		negativecontrol1_scramble_REP49	NA	642751	1026	3928	A01	146.61	113.26	77.01	192.8	752.48	2036.05	79.86	144.73	1068.39	112.97	204.26	978.96	170.06	109.03	111.38	151.45	157.88	711.49	108.51	177.73	128.95	502.63	95.44	62.56
642761_0307_3061	CONTROLS		Controls		WTKTPDGNFQLGGTEP	0	906298864	906298864	1285	307		negativecontrol1_scramble_REP5	NA	642761	307	3061	A02	231.09	125.04	78.62	255.48	610.19	2303.19	121.99	165.72	1613.64	139.81	227.9	684.8	286.9	100.05	150.08	157.04	154.33	879.36	150.9	168.01	120.42	395.18	118.4	110.72
642751_0616_4176	CONTROLS		Controls		WTKTPDGNFQLGGTEP	0	1443169740	1443169740	624	616		negativecontrol1_scramble_REP50	NA	642751	616	4176	A01	151	108.27	73.56	190.37	659.33	1633.91	231.37	126.37	1215.99	133.82	199.89	908.81	277.31	103.66	135.55	161.82	136.77	1241.78	106.54	188	140.56	362.13	92.02	112.84
642761_0553_3061	CONTROLS		Controls		WTKTPDGNFQLGGTEP	0	906298855	906298855	1285	553		negativecontrol1_scramble_REP51	NA	642761	553	3061	A02	187.02	201.12	88.07	261.54	724.75	2329.47	145.34	113.84	1690.68	169.84	252.86	761.1	425.96	158.46	131.9	139.45	150.42	926.8	157.18	188.71	117.65	464.95	89.17	104.31
642751_0381_5101	CONTROLS		Controls		WTKTPDGNFQLGGTEP	0	1443169669	1443169669	1549	381		negativecontrol1_scramble_REP52	NA	642751	381	5101	A01	165.72	185.43	33.4	204.6	393.69	1675.78	122.74	169.48	857.15	154.82	251.49	564.19	271.08	150.96	132.96	154.47	117.15	809.09	117.5	173.99	111.69	464.73	107.14	104.98
642771_0705_0247	CONTROLS		Controls		WTKTPDGNFQLGGTEP	0	369427779	369427779	247	705		negativecontrol1_scramble_REP53	NA	642771	705	247	A03	160.91	169.79	83.06	265.98	3432.21	1750.44	111.08	238.31	531.27	166.05	226.87	573.19	330.5	100.94	139.88	169.83	136.15	672.02	257.98	199.83	131.9	281.83	123.76	127.46
642771_0902_0832	CONTROLS		Controls		WTKTPDGNFQLGGTEP	0	369428011	369428011	832	902		negativecontrol1_scramble_REP54	NA	642771	902	832	A03	162	199.28	88.98	192.42	605.33	1884.48	148.34	182.12	543.24	164.61	220.66	628.27	290.58	96.53	128.83	153.33	139.83	739.83	106.45	188.59	144.85	215.71	113.78	127.99
642761_0410_2818	CONTROLS		Controls		WTKTPDGNFQLGGTEP	0	906298694	906298694	1042	410		negativecontrol1_scramble_REP55	NA	642761	410	2818	A02	139.71	124.13	85.96	212.35	550.44	2323.7	81.07	137.85	1464.12	153.51	185.6	1444.09	362.59	111.02	129.47	113.34	133.42	876.83	113	227.93	102.57	319.55	115.92	87.68
642771_0505_0981	CONTROLS		Controls		WTKTPDGNFQLGGTEP	0	369427951	369427951	981	505		negativecontrol1_scramble_REP56	NA	642771	505	981	A03	155.68	140.39	74.5	192.02	556.89	2114.35	156.31	172.22	612.92	142.69	226.66	808.24	305.47	121.05	145.85	138.69	115.78	938.76	145.39	257.75	125.98	381.91	148.05	126.37
642751_0493_4305	CONTROLS		Controls		WTKTPDGNFQLGGTEP	0	1443169727	1443169727	753	493		negativecontrol1_scramble_REP57	NA	642751	493	4305	A01	151.45	140.99	77.11	179.46	531.26	1868.79	128.05	173.8	1294.06	123.96	206.61	662.03	271.65	151.34	205.48	162.2	116.31	780.38	131.38	164.03	155.37	423.97	91.16	116.75
642751_1046_4750	CONTROLS		Controls		WTKTPDGNFQLGGTEP	0	1443169761	1443169761	1198	1046		negativecontrol1_scramble_REP58	NA	642751	1046	4750	A01	109.02	161.22	152.84	127.83	412.29	1883.71	119.78	189.28	789.91	121.04	219.26	659.25	191.1	124.96	156.78	134.96	143.18	784.47	111.12	157.13	125.11	201.52	115.99	53.75
642761_0131_3417	CONTROLS		Controls		WTKTPDGNFQLGGTEP	0	906298799	906298799	1641	131		negativecontrol1_scramble_REP59	NA	642761	131	3417	A02	216.78	186.98	62.44	248.42	575.96	2676.19	115.86	152.41	1500.98	136.15	237.77	892.88	355.92	110.84	152.14	175.33	147.55	1308.82	114.38	248.2	150.45	281.4	135.07	159.96
642771_0077_0489	CONTROLS		Controls		WTKTPDGNFQLGGTEP	0	369427964	369427964	489	77		negativecontrol1_scramble_REP6	NA	642771	77	489	A03	152.1	213.13	73.36	246.71	757.74	3059.04	123.61	175.8	508.1	154.57	231.84	1457.48	276.48	100.72	118.97	158.92	94.78	1098.53	156.17	176.76	134.69	421.84	92.13	103.3
642761_0411_2099	CONTROLS		Controls		WTKTPDGNFQLGGTEP	0	906298698	906298698	323	411		negativecontrol1_scramble_REP60	NA	642761	411	2099	A02	177.08	219.67	105.35	306.67	1509.04	2200.63	139.46	181.51	1272.86	128.6	255.87	616.7	274.83	120.08	157.44	144	122.39	1024.42	128.23	221.95	105.59	475.44	93.48	112.06
642751_0340_4658	CONTROLS		Controls		WTKTPDGNFQLGGTEP	0	1443169790	1443169790	1106	340		negativecontrol1_scramble_REP61	NA	642751	340	4658	A01	169.76	109.49	54.73	235.87	1863.08	2016.21	125.75	158.59	1197.08	118.12	244.23	848.3	261.97	163.71	130.16	139.97	138.16	1365.55	133.25	205.82	166.33	436.87	107.13	148.37
642761_0780_1908	CONTROLS		Controls		WTKTPDGNFQLGGTEP	0	906298702	906298702	132	780		negativecontrol1_scramble_REP62	NA	642761	780	1908	A02	118.35	187.27	55.44	246.64	970.82	1936.15	140.11	197.74	981.66	115.4	205.27	590.74	303.13	107.6	159.84	123.87	118.05	885.41	110.3	233.31	141.87	262.23	92.29	126.61
642771_0726_0740	CONTROLS		Controls		WTKTPDGNFQLGGTEP	0	369427952	369427952	740	726		negativecontrol1_scramble_REP63	NA	642771	726	740	A03	137.93	166.06	93.94	192.5	938.12	1908.21	114.83	225.48	521.88	176.16	234.44	861.03	249.95	75.9	149.71	168.97	86.45	697.89	151.45	150.07	103.5	576.48	101.14	103.73
642761_0772_2058	CONTROLS		Controls		WTKTPDGNFQLGGTEP	0	906298950	906298950	282	772		negativecontrol1_scramble_REP64	NA	642761	772	2058	A02	174.81	258.12	73.67	232.61	965.2	2056.51	131.32	179.07	754.1	170.34	246.86	627.78	498.09	125.48	116.63	121.44	123.05	1274.21	121	191.27	168.01	311.61	126.25	120.81
642751_0793_3623	CONTROLS		Controls		WTKTPDGNFQLGGTEP	0	1443169705	1443169705	71	793		negativecontrol1_scramble_REP65	NA	642751	793	3623	A01	213.16	93.48	80.46	235.2	615.03	1892.07	149.72	152.84	1465.21	139.88	269.05	595.43	223.06	100.58	103.44	143.32	169.14	857.72	121.75	165.83	122.52	210.45	126.81	96.23
642751_1049_4055	CONTROLS		Controls		WTKTPDGNFQLGGTEP	0	1443169641	1443169641	503	1049		negativecontrol1_scramble_REP66	NA	642751	1049	4055	A01	75.98	137.93	47.15	183.15	329.8	1512.33	83.64	143.76	906.98	58.23	167.15	304.95	235.55	124.86	72.9	156.1	173.76	627.79	157.41	151.33	69.96	239.62	106.11	50.47
642761_0683_2377	CONTROLS		Controls		WTKTPDGNFQLGGTEP	0	906298807	906298807	601	683		negativecontrol1_scramble_REP67	NA	642761	683	2377	A02	174.1	230.92	60.46	227.1	1079.33	1974.1	143.61	173.61	1273.08	187.79	253.49	656.86	225.94	105.62	132.78	117.25	110.13	854.44	92.74	242.5	93.79	232.48	119.37	124.42
642771_0198_0202	CONTROLS		Controls		WTKTPDGNFQLGGTEP	0	369427802	369427802	202	198		negativecontrol1_scramble_REP68	NA	642771	198	202	A03	151.66	129.33	76.88	232.27	647.83	2548.55	170.16	238.66	655.64	172.55	274.86	1043.09	361.87	116.66	169.55	176.26	129.9	431.86	154.29	197.11	139.06	325.33	122.16	109.41
642751_0912_4170	CONTROLS		Controls		WTKTPDGNFQLGGTEP	0	1443169731	1443169731	618	912		negativecontrol1_scramble_REP69	NA	642751	912	4170	A01	149.23	140.28	78.32	249.31	743.8	1893.29	125.81	147.65	950.63	148.26	215.84	1011.47	232.23	159.99	194.13	170.78	169.95	799.16	121.16	169.62	116.53	312.52	122.21	155.18
642751_0689_4935	CONTROLS		Controls		WTKTPDGNFQLGGTEP	0	1443169840	1443169840	1383	689		negativecontrol1_scramble_REP7	NA	642751	689	4935	A01	142.64	134.49	55.85	134.11	679.57	1721.93	128.43	165.02	902.79	126.15	245.1	505.54	178.33	141.44	111.21	134.61	135.37	784.34	106.22	177.45	125.27	290.51	97.87	64.79
642771_0588_0556	CONTROLS		Controls		WTKTPDGNFQLGGTEP	0	369427989	369427989	556	588		negativecontrol1_scramble_REP70	NA	642771	588	556	A03	158.33	205.38	64.49	205.7	1079.18	1879.69	152.21	186.78	577.62	165.44	224.37	536.36	193.32	111.39	183.33	163.9	125.5	1020.59	136.15	228.73	136.56	384.23	114.29	108.5
642751_0884_4134	CONTROLS		Controls		WTKTPDGNFQLGGTEP	0	1443169833	1443169833	582	884		negativecontrol1_scramble_REP71	NA	642751	884	4134	A01	126.93	155.7	78.75	231.35	498.68	2237.13	141.94	116.35	1107.74	141.04	167.92	1016.95	303.35	124.24	165.13	169.82	130.78	667	141.59	224.67	147.31	256.71	110.89	82.65
642751_0471_4925	CONTROLS		Controls		WTKTPDGNFQLGGTEP	0	1443169750	1443169750	1373	471		negativecontrol1_scramble_REP72	NA	642751	471	4925	A01	178.59	164.19	55.61	132.03	989.73	2005.8	142.26	209.45	1017.25	147.33	272.78	516.48	281.06	183.73	116.48	136.98	180.42	781.68	116.3	223.64	118.66	774.73	106.29	104.8
642761_0363_2479	CONTROLS		Controls		WTKTPDGNFQLGGTEP	0	906298802	906298802	703	363		negativecontrol1_scramble_REP73	NA	642761	363	2479	A02	208.46	161.37	98.16	287.13	1067.31	2855.07	140.62	167.85	1736.2	3362.92	248.78	1107.52	254.74	143.11	175.47	149.26	113.39	916.59	152.39	183.81	162.34	460.4	119.05	145.12
642751_0268_4990	CONTROLS		Controls		WTKTPDGNFQLGGTEP	0	1443169677	1443169677	1438	268		negativecontrol1_scramble_REP74	NA	642751	268	4990	A01	188.49	97.36	56.51	218.96	550.68	2779.94	187.35	183.96	1016.02	166.57	234.67	1667.57	256.67	168.21	119.92	177.8	151.01	1427.62	138.61	171.07	149.7	418.56	129.71	125.35
642771_0320_0068	CONTROLS		Controls		WTKTPDGNFQLGGTEP	0	369427883	369427883	68	320		negativecontrol1_scramble_REP75	NA	642771	320	68	A03	157.56	140.92	69.32	206.77	820.52	2373.02	125.16	225.91	650.9	166.16	248.86	1001.3	246.61	143.78	106.87	148.65	111.36	308.24	114.81	212.2	121.83	233.85	115.41	94.97
642771_1055_0111	CONTROLS		Controls		WTKTPDGNFQLGGTEP	0	369427920	369427920	111	1055		negativecontrol1_scramble_REP76	NA	642771	1055	111	A03	152.25	146.94	89.79	215.75	930.22	1576.55	151.06	266.94	345.74	121.63	267.14	420.99	472.07	141.07	138.27	168.94	138.25	653.7	132.58	1424.19	154.88	293.8	125.91	87.95
642761_0579_2119	CONTROLS		Controls		WTKTPDGNFQLGGTEP	0	906298953	906298953	343	579		negativecontrol1_scramble_REP77	NA	642761	579	2119	A02	211.31	121	73.08	236.76	2024.07	1825.45	100.32	166.24	1665.71	181.01	197.79	356.83	226.11	93.92	99.46	123.76	88.97	899.44	96.8	151.01	164.2	268.17	106.07	121.01
642751_0888_4084	CONTROLS		Controls		WTKTPDGNFQLGGTEP	0	1443169735	1443169735	532	888		negativecontrol1_scramble_REP78	NA	642751	888	4084	A01	127.02	94.62	124.96	220.65	668.45	1786.95	160.7	168.6	948.53	128.36	187.46	509.54	254.19	166.11	217.28	175.45	142.53	702.28	133.42	181.3	179.06	252.52	118.26	72.56
642761_0104_2604	CONTROLS		Controls		WTKTPDGNFQLGGTEP	0	906298883	906298883	828	104		negativecontrol1_scramble_REP79	NA	642761	104	2604	A02	192.35	99.58	91.27	227.01	545.43	2886.37	169.39	151.11	1883.53	174.6	242.11	1768	218.76	125.89	138.14	169.49	95.94	971.34	119.4	178.19	148.02	295.83	133.11	120.66
642761_0865_3497	CONTROLS		Controls		WTKTPDGNFQLGGTEP	0	906298793	906298793	1721	865		negativecontrol1_scramble_REP8	NA	642761	865	3497	A02	160.16	131.27	59.4	190.08	680.36	1805.53	147.31	214.51	1024.56	160.41	298.05	433.34	221.97	116.84	136.75	129.71	133.11	733.17	132.83	150.71	149.49	420.33	149.08	93.6
642771_0552_1148	CONTROLS		Controls		WTKTPDGNFQLGGTEP	0	369427959	369427959	1148	552		negativecontrol1_scramble_REP80	NA	642771	552	1148	A03	213.12	141.89	67.29	217.74	585.67	2135.11	143.22	194.77	874.51	147.71	194.09	678.18	290.75	128.07	177.08	183.28	99.33	781.19	114.49	219.54	172.62	341.05	128.26	141.48
642751_1036_4432	CONTROLS		Controls		WTKTPDGNFQLGGTEP	0	1443169839	1443169839	880	1036		negativecontrol1_scramble_REP81	NA	642751	1036	4432	A01	174.93	133.62	167.88	246.64	357.02	1904.35	147.1	139.92	674.16	99.09	174.7	668.53	218.83	150.27	120.87	161.05	144.21	658.68	101.68	184.12	107.7	561.46	108.89	103.75
642771_1070_1266	CONTROLS		Controls		WTKTPDGNFQLGGTEP	0	369427912	369427912	1266	1070		negativecontrol1_scramble_REP82	NA	642771	1070	1266	A03	155	133.21	118.67	290.5	501.77	2568.7	138.84	214.15	591.63	157.87	301.13	871.43	282.29	142.31	113.66	151.84	136.28	688.45	152.51	187.57	149.28	486.84	114.07	134.22
642751_0346_3594	CONTROLS		Controls		WTKTPDGNFQLGGTEP	0	1443169672	1443169672	42	346		negativecontrol1_scramble_REP83	NA	642751	346	3594	A01	157.52	173.45	67.97	233.78	638.91	3108.51	115.88	144.56	1706.6	161.23	232.83	914.29	282.09	128.13	133.29	173.06	140.04	1188.08	157.75	268.21	133.44	350.92	139.68	106.1
642761_1073_1973	CONTROLS		Controls		WTKTPDGNFQLGGTEP	0	906298783	906298783	197	1073		negativecontrol1_scramble_REP84	NA	642761	1073	1973	A02	164.02	133.78	79.34	272.08	2584.87	2004.35	151.67	194.2	1005.56	138.03	284.2	407.76	360.84	114.64	243.9	146.79	128.43	1253.48	126.37	162.83	110.61	323.68	99.95	158.97
642751_0840_4874	CONTROLS		Controls		WTKTPDGNFQLGGTEP	0	1443169659	1443169659	1322	840		negativecontrol1_scramble_REP85	NA	642751	840	4874	A01	147.21	115.94	66.08	237.19	2695.89	2014.09	137.03	195	892.21	107.46	257.94	676.21	249.78	136.93	147.65	144.6	187.83	1212.45	114.17	210.14	114.19	319.55	115.85	115.81
642751_0390_4202	CONTROLS		Controls		WTKTPDGNFQLGGTEP	0	1443169756	1443169756	650	390		negativecontrol1_scramble_REP86	NA	642751	390	4202	A01	202.12	158.82	79.44	271.99	476.59	1828.5	139.49	147.64	1151.79	146.36	258.78	570.49	328.41	172.57	156.4	194.79	125.78	944.26	137.18	180.67	121.42	438.06	134.42	194.19
642751_0974_4804	CONTROLS		Controls		WTKTPDGNFQLGGTEP	0	1443169603	1443169603	1252	974		negativecontrol1_scramble_REP87	NA	642751	974	4804	A01	153.24	116.38	79.38	206.38	1640.73	2041.68	141.77	193.71	873.09	106.79	242.4	568.47	200.15	155.47	188.69	173.85	193.28	862.59	113.45	137.6	141.05	925.19	120.89	73.96
642751_0497_3893	CONTROLS		Controls		WTKTPDGNFQLGGTEP	0	1443169811	1443169811	341	497		negativecontrol1_scramble_REP88	NA	642751	497	3893	A01	140.91	114.84	60.03	215.28	693.34	2405.43	125	131.26	1646.71	117.44	204.09	564.68	263.91	157.54	107.52	143.14	101.2	733.33	157.46	217.8	133.06	293.84	112.43	69.93
642751_0807_4425	CONTROLS		Controls		WTKTPDGNFQLGGTEP	0	1443169766	1443169766	873	807		negativecontrol1_scramble_REP89	NA	642751	807	4425	A01	127.69	180.87	84.26	198.18	859.45	2326.33	90.87	126.1	775.75	98.2	218.12	1179.83	230.08	164.45	100.27	141.09	164.37	1041.3	137.16	245.86	105.29	276.35	109.44	84.16
642751_0219_4367	CONTROLS		Controls		WTKTPDGNFQLGGTEP	0	1443169842	1443169842	815	219		negativecontrol1_scramble_REP9	NA	642751	219	4367	A01	175.56	97.09	78.71	185.95	2514.6	1732.72	118.71	118.68	1163.2	129.87	206.87	762.9	335.22	136.79	140.46	201.18	145.36	741.34	128.25	229.06	135.32	753.81	125.38	98.06
642761_0476_3484	CONTROLS		Controls		WTKTPDGNFQLGGTEP	0	906298711	906298711	1708	476		negativecontrol1_scramble_REP90	NA	642761	476	3484	A02	184.48	264.15	81	240.89	984.8	2288.53	131.47	162.69	1553.2	160.83	205.59	640.78	403.58	143.92	143.36	147.35	150.08	843.94	148.4	208.58	130.66	448.91	119	94.82
642771_0642_1358	CONTROLS		Controls		WTKTPDGNFQLGGTEP	0	369427941	369427941	1358	642		negativecontrol1_scramble_REP91	NA	642771	642	1358	A03	192.62	190.82	67.11	212.45	1014.65	1980.59	154.52	188.55	697.05	174.82	208.48	690.36	280.97	103.96	153.25	163.42	118.47	771.36	161.79	175.78	126.47	322.25	105.52	110.56
642771_0514_0946	CONTROLS		Controls		WTKTPDGNFQLGGTEP	0	369427822	369427822	946	514		negativecontrol1_scramble_REP92	NA	642771	514	946	A03	168.83	120.67	84.64	265.31	753.88	2013.59	136.7	180.78	672.75	143.96	196.61	772.07	254.29	88.89	149.53	137.63	133.37	756.38	104.99	181.89	135.64	293	118.03	232.36
642751_0025_3777	CONTROLS		Controls		WTKTPDGNFQLGGTEP	0	1443169838	1443169838	225	25		negativecontrol1_scramble_REP93	NA	642751	25	3777	A01	166.96	107.29	83.41	245.17	449.17	2109.35	83.61	149.07	1183.2	146.13	181.43	895.74	168.29	139.22	162.48	186.7	132.16	902.51	138.3	159.94	114.77	304.95	96.29	98.77
642761_0862_2434	CONTROLS		Controls		WTKTPDGNFQLGGTEP	0	906298689	906298689	658	862		negativecontrol1_scramble_REP94	NA	642761	862	2434	A02	171.64	146.21	66.53	222.98	791.43	2722.33	156.97	178.66	1144.88	156.33	235.53	1019.17	288.77	157.78	134.31	126.71	151.54	1162.02	142.54	189.67	181.38	464.09	109.69	97.45
642761_0920_3378	CONTROLS		Controls		WTKTPDGNFQLGGTEP	0	906298801	906298801	1602	920		negativecontrol1_scramble_REP95	NA	642761	920	3378	A02	179.67	204.76	70.14	258.39	806.98	2458.11	190.2	161.17	1193.72	147.06	245.98	941.51	208.6	157.76	128.6	133.81	142.54	964.82	141.45	191.05	129.88	575.72	115.04	87.08
642771_0513_0371	CONTROLS		Controls		WTKTPDGNFQLGGTEP	0	369428028	369428028	371	513		negativecontrol1_scramble_REP96	NA	642771	513	371	A03	138.03	185.04	67.47	184.23	761.65	1613.21	124.23	197.99	723.32	165.34	221.48	455.11	225.17	136.15	165.57	189.55	105.63	749.39	135.62	210.79	124.58	390.66	124.8	94.38
642751_0262_4728	CONTROLS		Controls		WTKTPDGNFQLGGTEP	0	1443169857	1443169857	1176	262		negativecontrol1_scramble_REP97	NA	642751	262	4728	A01	203.34	100.24	76.07	207.93	1061.36	1712.95	148	188.61	1028.65	129.77	188.72	582.86	274.69	155.91	227.06	183.97	157.24	763.64	113.33	228.02	162.57	242.32	138.86	103.21
642751_0218_4164	CONTROLS		Controls		WTKTPDGNFQLGGTEP	0	1443169804	1443169804	612	218		negativecontrol1_scramble_REP98	NA	642751	218	4164	A01	177.03	59.63	70.51	252.84	1063.83	2078.82	107.13	134.81	1271.26	132.93	160.5	929.72	295.66	146.82	194.07	212.62	166.94	784.82	137.51	223.41	109.15	354.28	102.06	63.62
642761_0455_3101	CONTROLS		Controls		WTKTPDGNFQLGGTEP	0	906298714	906298714	1325	455		negativecontrol1_scramble_REP99	NA	642761	455	3101	A02	145.38	230.74	104.24	228.71	1982.1	2750.76	140.65	152	1662.71	179.09	229.76	1243.93	250.04	130.97	157.42	145.43	133.29	1044.3	88.32	250.33	120.76	400.43	136.79	113.73
																	Average:	189.557	153.439	82.4557	227.701	952.662	2156.7	137.814	174.352	1082.92	177.469	240.567	796.846	285.456	136.188	147.429	155.995	135.663	860.768	155.812	204.259	138.554	379.23	117.669	112.135
												Average:	383.402
												SD:	511.885
												avg+3sd:	1919.06
												99.9 percl:	3301.61
												max:	3542.46

## Sheet: PC1 JCV peptide
PROBE_DESIGN_ID	CONTAINER	DESIGN_NOTE	SELECTION_CRITERIA	SEQ_ID	PROBE_SEQUENCE	MISMATCH	MATCH_INDEX	FEATURE_ID	ROW_NUM	COL_NUM	PROBE_CLASS	PROBE_ID	POSITION	DESIGN_ID	X	Y	DMD	2015_287	2015_330	2015_129	2015_218	2015_268	2015_229	2015_293	2015_234	2015_132	2015_499	2015_579	2015_285	2015_334	2015_537	2015_447	2015_173	2015_180	2015_549	2015_335	2015_368	2015_48	2015_338	2015_341	2015_587
642771_0276_1484	CONTROLS		Controls		NLVRDDLPALTSQEI	0	369427955	369427955	1484	276		positivecontrol1_JCV_REP1	NA	642771	276	1484	A03	13305.6	14587.8	248.76	32.2	663.31	11950.7	55747.8	5869.1	6010.09	59.63	697.99	4282.95	36831.6	18451.8	6480.43	8331.67	2023.6	253	35944.9	52.27	7807.65	2656.25	792.74	606.39
642761_0917_1855	CONTROLS		Controls		NLVRDDLPALTSQEI	0	906298936	906298936	79	917		positivecontrol1_JCV_REP10	NA	642761	917	1855	A02	12148	15429.2	202.14	18.86	797.73	11608.8	50102.5	5620.1	5780.82	39.02	701.12	4085.13	32542.6	19118.5	6251.31	8635.8	2114.06	202.17	34481.3	62.65	7464.44	2878.36	834.2	592.73
642751_0414_4482	CONTROLS		Controls		NLVRDDLPALTSQEI	0	1443169637	1443169637	930	414		positivecontrol1_JCV_REP100	NA	642751	414	4482	A01	10549.8	11036.5	197.25	10.4	1093.4	11803	39081.9	4212.3	5221.45	57.82	685.58	3566	32678.9	17695.2	6321.87	6287.48	1797.8	206.45	30248.2	63.52	6188.45	1957.8	607.48	555.79
642771_0780_0132	CONTROLS		Controls		NLVRDDLPALTSQEI	0	369427791	369427791	132	780		positivecontrol1_JCV_REP101	NA	642771	780	132	A03	10439.2	13750.9	157.51	18.02	291.1	8077.47	45417.5	4086.95	5022.27	39.1	578.38	3855.09	29358.3	17381.2	5914.89	6747.15	1615.05	174.12	29765.9	79.33	6393.83	1867.41	822.57	480.59
642761_0068_3284	CONTROLS		Controls		NLVRDDLPALTSQEI	0	906298812	906298812	1508	68		positivecontrol1_JCV_REP102	NA	642761	68	3284	A02	12229.8	12086.1	151.43	15.2	966.51	13821.1	44884.8	5056.34	6287.48	55.38	534.42	4102.94	36793.3	20064.4	5221.45	8613.44	1746.76	188.97	30985.6	76.27	7328.69	2526.35	640.1	747.9
642761_0649_2915	CONTROLS		Controls		NLVRDDLPALTSQEI	0	906298905	906298905	1139	649		positivecontrol1_JCV_REP103	NA	642761	649	2915	A02	10539.8	14096.4	231.18	18.13	508.54	12825.9	36990.4	4726.29	5948.71	62.1	788.62	4268.87	32626.7	19164.7	5955.1	8338.46	1956.96	209.81	30773.5	42.35	6990.62	2108.98	802.88	704.44
642761_0701_2769	CONTROLS		Controls		NLVRDDLPALTSQEI	0	906298907	906298907	993	701		positivecontrol1_JCV_REP104	NA	642761	701	2769	A02	11019.1	14273.8	180.94	20.13	646.44	12213.6	35291	4739.81	5647.63	65.14	695.77	4047.62	33685.7	19809.7	6536.39	8079.45	1953.51	187.79	34060.3	37.65	7500.09	2713.04	686.25	700.75
642771_0610_0078	CONTROLS		Controls		NLVRDDLPALTSQEI	0	369427966	369427966	78	610		positivecontrol1_JCV_REP105	NA	642771	610	78	A03	10505.3	12936.1	159.19	29.18	419.4	11895.3	37508.2	4897.68	5330.88	60.61	575.47	3786.8	30597.6	18569	7871.57	7177.95	1758.67	223.71	31953.5	48.57	6389.37	1897.23	747.68	513.45
642751_0320_3620	CONTROLS		Controls		NLVRDDLPALTSQEI	0	1443169704	1443169704	68	320		positivecontrol1_JCV_REP106	NA	642751	320	3620	A01	10761.5	12806.9	171.49	25.19	1618.82	14707.8	40106.7	6597	6437.21	67.39	780.6	4242.13	37193.1	20044.3	7563.74	8115.73	2190.87	283.98	35774	39.51	8008.82	2118	815.8	776.11
642771_0910_0536	CONTROLS		Controls		NLVRDDLPALTSQEI	0	369427931	369427931	536	910		positivecontrol1_JCV_REP107	NA	642771	910	536	A03	10821	13439.1	177.29	12.3	348.01	7369.94	59047.1	4743	5480.81	60.21	600.83	3648.95	28915.1	20095.3	6462.58	7394.45	1711.45	250.51	29868.5	39.47	5944.91	1695.04	883.59	442.32
642771_0551_1461	CONTROLS		Controls		NLVRDDLPALTSQEI	0	369427784	369427784	1461	551		positivecontrol1_JCV_REP108	NA	642771	551	1461	A03	11443.9	14623.6	139.05	24.43	461.04	8593.73	56844.3	6058.95	5161.23	60.99	681.85	4114.68	33762.8	19820	7216.34	7480.04	1992.19	249.67	34881.6	55.18	6570.39	3152.51	898.8	553
642771_0471_1373	CONTROLS		Controls		NLVRDDLPALTSQEI	0	369427929	369427929	1373	471		positivecontrol1_JCV_REP109	NA	642771	471	1373	A03	12049.7	14833.4	292.05	10.53	472.52	9819.11	58234.9	5146.27	5640.38	35.58	688.19	4163.36	33086.6	18520.7	7174.67	7690.08	1813.68	232.62	32725.9	49.83	6831.92	2714.39	638.72	490.54
642751_0114_5316	CONTROLS		Controls		NLVRDDLPALTSQEI	0	1443169789	1443169789	1764	114		positivecontrol1_JCV_REP11	NA	642751	114	5316	A01	8226.79	9324.45	78.65	20.54	445.62	9218.96	35749.9	3279.84	4791.95	65.89	516.94	1574.95	27459	11058.4	6386.89	5510.06	1589.84	114.55	26102.9	49.31	3333.61	2718.97	673.18	648.16
642761_0715_3109	CONTROLS		Controls		NLVRDDLPALTSQEI	0	906298791	906298791	1333	715		positivecontrol1_JCV_REP110	NA	642761	715	3109	A02	10710.6	13920.5	137.65	19.47	902.2	15317	43387.5	5427.73	6007.59	74.62	770.74	4259.14	35774	21791.8	7284.57	8288.12	2134	206.29	35521.1	55.57	8126.22	2129.35	772.09	564.24
642761_0639_3125	CONTROLS		Controls		NLVRDDLPALTSQEI	0	906298811	906298811	1349	639		positivecontrol1_JCV_REP111	NA	642761	639	3125	A02	11479.1	13979.8	209.46	23.58	945.47	14684.6	44665	5124.35	6240	52.29	731.45	4471.79	36461.3	21822.2	6754.28	8257.77	2038.73	209.36	34954.4	39.5	8207.35	2352.37	736.9	561.93
642751_0276_4260	CONTROLS		Controls		NLVRDDLPALTSQEI	0	1443169726	1443169726	708	276		positivecontrol1_JCV_REP112	NA	642751	276	4260	A01	10426.3	10303.7	220.2	17.28	1105.36	10366.6	35594.9	4599.5	5257.5	55.95	602.19	3549.72	32506.7	16627.3	6439.04	5929.35	1865.22	152.14	29955.4	56.9	6127.2	2287.35	660.84	725.48
642761_0525_2239	CONTROLS		Controls		NLVRDDLPALTSQEI	0	906298781	906298781	463	525		positivecontrol1_JCV_REP113	NA	642761	525	2239	A02	13272.8	15173	208.96	16.14	636.61	11122.2	38332.6	5685.51	6560.53	72.82	719.33	4548.01	33059.1	18895.3	6333.61	8999.26	2226.23	222.65	29996	56.46	7369.19	2366.71	820.13	772.49
642771_0068_1508	CONTROLS		Controls		NLVRDDLPALTSQEI	0	369427901	369427901	1508	68		positivecontrol1_JCV_REP114	NA	642771	68	1508	A03	12669.5	13880.5	267.67	13.24	1168.62	13909.4	47907.3	6034.23	6389.37	55.54	677.82	4291.96	36264.3	21496.4	6328.3	8860.37	2060.52	251.83	35493.5	44.83	7529.68	2825.16	806.39	728.26
642751_0719_5129	CONTROLS		Controls		NLVRDDLPALTSQEI	0	1443169642	1443169642	1577	719		positivecontrol1_JCV_REP115	NA	642751	719	5129	A01	8097.97	9798.06	148.81	11.8	819.91	7116.61	40491	3672.15	3990.99	33.17	614.24	3144.17	28848.8	14437.9	5341.87	6185.05	1677.03	165.89	25780.1	61.9	4997.8	2075.37	518.13	422.48
642751_0037_5209	CONTROLS		Controls		NLVRDDLPALTSQEI	0	1443169707	1443169707	1657	37		positivecontrol1_JCV_REP116	NA	642751	37	5209	A01	9527.17	9171.51	71.55	22.71	1303.12	16275	33086.6	4095.81	5406.84	56.35	627.52	3159.93	30487	11541.5	8317.57	6411.06	1741.23	205.58	28895.7	45.21	5059.54	2785.46	622.01	628.96
642761_0655_2555	CONTROLS		Controls		NLVRDDLPALTSQEI	0	906298808	906298808	779	655		positivecontrol1_JCV_REP117	NA	642761	655	2555	A02	11768.2	14453.4	309.52	21.46	660.77	14082.5	34598.8	4976.97	6262.02	44.54	732.63	4245.3	33871.5	20636	8257.77	8589.85	2032.32	229.52	34598.8	66.08	8049.67	2089.91	779.53	648.9
642771_0040_0896	CONTROLS		Controls		NLVRDDLPALTSQEI	0	369427842	369427842	896	40		positivecontrol1_JCV_REP118	NA	642771	40	896	A03	12574.4	13114.7	190.21	13.35	572.06	12340.7	56218.5	4521.13	5978.96	54.89	624.46	4025.55	35333.7	19400.9	5951.87	7958.28	1741.09	245.24	31487.1	42.9	7205.72	2162.59	674.32	510.44
642751_0438_5226	CONTROLS		Controls		NLVRDDLPALTSQEI	0	1443169678	1443169678	1674	438		positivecontrol1_JCV_REP119	NA	642751	438	5226	A01	8058.48	7907.03	58.39	13.21	789.56	7169.48	37633.9	3305.24	3417.36	51.97	537.61	2780.56	24704.4	12611.3	4360.44	4963.57	1505.03	123.86	23591.2	31.42	3626.73	2470.1	374.56	236.52
642751_0029_3779	CONTROLS		Controls		NLVRDDLPALTSQEI	0	1443169619	1443169619	227	29		positivecontrol1_JCV_REP12	NA	642751	29	3779	A01	11845.2	9660.96	267.95	38.88	874.17	14372	28895.7	4569.68	5097.56	75.64	626.85	3598.62	33502.4	16692.3	6180.53	5808.8	1876.73	254.5	31827.6	72.32	6509.19	3090.23	745.37	557.82
642751_0876_4688	CONTROLS		Controls		NLVRDDLPALTSQEI	0	1443169753	1443169753	1136	876		positivecontrol1_JCV_REP120	NA	642751	876	4688	A01	8937.72	13435.3	120.16	11.57	1082.77	9945.08	49507.7	4465.92	5291.13	31.56	572.12	3446.35	32952.4	20052.5	5971.56	6427.34	1892.15	180.3	30442.2	27.34	7145.43	1893.6	609.97	443.62
642761_0311_2739	CONTROLS		Controls		NLVRDDLPALTSQEI	0	906298729	906298729	963	311		positivecontrol1_JCV_REP121	NA	642761	311	2739	A02	11499.3	12836.2	286.38	15.23	1196.19	14853.1	37391.3	4617.38	5928.24	68.14	747.67	4213.5	34008.9	20776.3	6446.87	8595.29	1975.13	172.81	31598.3	66.07	7309.86	1970.26	738.48	691.23
642751_0642_3618	CONTROLS		Controls		NLVRDDLPALTSQEI	0	1443169852	1443169852	66	642		positivecontrol1_JCV_REP122	NA	642751	642	3618	A01	11679.4	13210.7	175.41	12.22	885.24	13465.2	42699.1	6001.41	6197.43	61.01	773.53	4187.19	34249.2	19636.5	6189.62	7868.28	2143.82	207.11	34982.3	49.22	7860.76	1978.5	945.84	830.54
642751_0655_4331	CONTROLS		Controls		NLVRDDLPALTSQEI	0	1443169718	1443169718	779	655		positivecontrol1_JCV_REP123	NA	642751	655	4331	A01	9896.37	11840.4	229.08	30.28	1397.33	9938.76	36306.5	4232.22	5626.23	48.1	658.8	3586.09	31622.1	18933.5	6838.9	6158.82	1907.69	297.1	32592	46.93	7229.68	2077.04	612.84	562.04
642771_0661_1579	CONTROLS		Controls		NLVRDDLPALTSQEI	0	369427958	369427958	1579	661		positivecontrol1_JCV_REP124	NA	642771	661	1579	A03	12653.5	14494.4	214.82	16.77	736.96	8944.1	53181.4	5626.23	5089.43	65.15	652.54	3977.54	35360.7	20391	8538.3	7832.4	2084.2	274.53	34579.6	48.43	7181.77	2081.61	863.25	583.33
642771_1024_1560	CONTROLS		Controls		NLVRDDLPALTSQEI	0	369427915	369427915	1560	1024		positivecontrol1_JCV_REP125	NA	642771	1024	1560	A03	11247.4	13905.7	204.42	29.8	803.08	16577.1	53739.7	5313.17	3105.04	67.52	635.27	3626.73	34702.8	23159.4	8028.73	6996.63	1796.76	211.09	36154.2	26.27	8222.67	2603.72	733.26	594.94
642761_0756_2526	CONTROLS		Controls		NLVRDDLPALTSQEI	0	906298745	906298745	750	756		positivecontrol1_JCV_REP126	NA	642761	756	2526	A02	11654.7	15157.9	207.69	19.91	582.71	12661	35392.2	4767.23	6556.72	62.73	762.86	4188.47	35249.3	19609	6045.73	8564.57	2105.84	195.22	33762.8	49.64	7470.38	2107.62	793.99	622.92
642761_0262_2180	CONTROLS		Controls		NLVRDDLPALTSQEI	0	906298915	906298915	404	262		positivecontrol1_JCV_REP127	NA	642761	262	2180	A02	12866.5	13506.9	131.91	18.64	713.72	10833.6	41111.9	6359.77	6714.69	53.83	756.6	4643.11	31726.8	20696.9	7390.4	9284.9	2252.99	229.37	32808.6	49.91	7858.33	2174.75	771.79	619.47
642771_0360_1252	CONTROLS		Controls		NLVRDDLPALTSQEI	0	369427795	369427795	1252	360		positivecontrol1_JCV_REP128	NA	642771	360	1252	A03	11541.5	13309.1	271.15	10.37	563	9079.02	59756.8	4204.17	5438.72	72.78	622.16	4063.73	32366.2	18970	7109.19	8293.34	1870.52	233.29	32843.6	63.74	5980.64	2057.11	931.67	791.37
642751_0363_4255	CONTROLS		Controls		NLVRDDLPALTSQEI	0	1443169712	1443169712	703	363		positivecontrol1_JCV_REP129	NA	642751	363	4255	A01	10466.8	10808.8	260.05	22.83	948.31	10264.1	37232.1	4031.24	5340.44	50.39	674.4	3355.51	31321.5	15918.2	6244.56	5514.41	1782.28	207.31	29746.5	52.8	5477	2182.07	657.83	493.83
642761_0909_2053	CONTROLS		Controls		NLVRDDLPALTSQEI	0	906298739	906298739	277	909		positivecontrol1_JCV_REP13	NA	642761	909	2053	A02	11953.9	15533.7	151.93	24.12	851.57	11969.2	45195.8	6123.82	6046.49	72.93	689.04	4205.01	32474.4	20659.6	8290.53	7943.83	2148.86	239.07	35681	52.8	7578.96	2736.56	735.82	540.25
642761_0894_2730	CONTROLS		Controls		NLVRDDLPALTSQEI	0	906298784	906298784	954	894		positivecontrol1_JCV_REP130	NA	642761	894	2730	A02	11169.5	15233.1	162.91	12.4	780.58	12245.2	36955	5294.26	5412.05	48.97	709.24	4120.09	32843.6	20753.2	6612.5	7619.59	2043.93	195.65	33038.4	27.6	7896.99	1832.33	618.25	580.41
642751_0848_3684	CONTROLS		Controls		NLVRDDLPALTSQEI	0	1443169698	1443169698	132	848		positivecontrol1_JCV_REP131	NA	642751	848	3684	A01	10894	12767.1	155.46	16.05	777.82	11380.3	38845.2	4491.89	5332.78	51.71	712.93	3619.6	28750	18125.5	6362.77	6961.27	2131.03	209.37	31462.3	51.11	7354.82	1709.48	727.99	760.46
642771_0807_0873	CONTROLS		Controls		NLVRDDLPALTSQEI	0	369427945	369427945	873	807		positivecontrol1_JCV_REP132	NA	642771	807	873	A03	10860.1	14074	198.81	17.8	358.26	9495.42	62200.3	4684.53	5146.27	49.68	585.74	3519.28	31274.4	18834.2	7225.62	7548.09	1761.11	242.37	29816.6	48.87	6428.39	1864.83	994.32	479.03
642751_0780_3684	CONTROLS		Controls		NLVRDDLPALTSQEI	0	1443169612	1443169612	132	780		positivecontrol1_JCV_REP133	NA	642751	780	3684	A01	10822.5	12876	115.51	13.48	924.07	12980.9	38234.7	5005.1	5147.29	40.54	688.45	3658.48	33329	19047.7	6159.42	6903.26	2145.24	245.6	35749.9	65.01	8175.86	2223.59	744.1	600.85
642761_0503_3087	CONTROLS		Controls		NLVRDDLPALTSQEI	0	906298790	906298790	1311	503		positivecontrol1_JCV_REP134	NA	642761	503	3087	A02	11809.4	13239.6	192.42	13.5	646.31	15051.9	41990.9	5012.88	6225.39	69.91	770.56	4243.17	34598.8	21291.5	7490.04	8304.25	2017.48	211.46	29665	52.97	7597.77	2193.11	873.07	659.8
642751_0346_4222	CONTROLS		Controls		NLVRDDLPALTSQEI	0	1443169847	1443169847	670	346		positivecontrol1_JCV_REP135	NA	642751	346	4222	A01	10819.2	11164.7	260.36	29.7	840.27	9655.73	38546.9	4554.21	5524.51	93.19	703.63	1836.07	32647.8	17598.8	5571.86	5926.57	1799.76	209.57	31057	66.26	5970.02	2067.71	787.17	507.71
642761_0630_3214	CONTROLS		Controls		NLVRDDLPALTSQEI	0	906298884	906298884	1438	630		positivecontrol1_JCV_REP14	NA	642761	630	3214	A02	11382.4	14197.4	181.15	15.78	650.26	12926.4	46372.6	4982.97	5980.64	59.41	704.41	4260.96	34481.3	20488.9	6056.6	7992.23	1969.44	211.92	32474.4	73.79	7688.96	2665.03	722.55	605.81
642761_0806_2028	CONTROLS		Controls		NLVRDDLPALTSQEI	0	906298837	906298837	252	806		positivecontrol1_JCV_REP15	NA	642761	806	2028	A02	11371.8	15310.3	253.69	19.19	703.57	10697.9	46836.8	5389.16	6674.88	47.16	791.79	4399.98	32932.6	21510.1	6085.92	8249.35	2018.44	219.02	36092.2	34.23	7718.85	1786.66	897.99	495.96
642771_0155_0223	CONTROLS		Controls		NLVRDDLPALTSQEI	0	369427893	369427893	223	155		positivecontrol1_JCV_REP16	NA	642771	155	223	A03	10876	13334.4	144.22	12.5	755.35	13397.9	45860.4	4794.23	5148.44	74.85	625.8	3965.55	33609.1	19862.2	7748.73	7464.44	1701.37	211.64	34316.3	48.09	7675.8	2306.65	710.02	549.15
642761_0182_2710	CONTROLS		Controls		NLVRDDLPALTSQEI	0	906298700	906298700	934	182		positivecontrol1_JCV_REP17	NA	642761	182	2710	A02	11521.5	12258.8	198.99	16.76	1107.12	17507.1	37785.5	5223.05	6035.92	39.75	771.77	4341.88	35291	20500.7	8890.98	8191.31	2034.4	246.7	30854.7	51.11	7548.09	2255.14	878.85	619.53
642751_0263_4177	CONTROLS		Controls		NLVRDDLPALTSQEI	0	1443169755	1443169755	625	263		positivecontrol1_JCV_REP18	NA	642751	263	4177	A01	10331.3	10156.1	241.17	15.32	1113.06	8681.17	31487.1	4562.48	5612.07	90.04	624.78	3277.43	34212.3	15841.5	7150.19	5683.43	1807.27	160.39	30749.2	44.14	5545.14	2236	688.8	744
642761_0782_2460	CONTROLS		Controls		NLVRDDLPALTSQEI	0	906298708	906298708	684	782		positivecontrol1_JCV_REP19	NA	642761	782	2460	A02	12637.7	15410.3	211.06	20.6	858.33	13085.1	38954.7	5595.96	6583.73	68.76	732.91	4192.63	35111.1	21400.3	7183.66	9124.49	2106.53	222.86	35083.1	71.11	8196.31	2376.67	892.98	936.09
642751_0373_3699	CONTROLS		Controls		NLVRDDLPALTSQEI	0	1443169792	1443169792	147	373		positivecontrol1_JCV_REP2	NA	642751	373	3699	A01	11410.9	12374.8	167.88	19.39	2069.86	15721.5	37153.4	5615.48	5607.43	60.49	737.61	3868.05	35013.2	18300	10140.4	7079.13	2121.95	239.81	34676.9	55.92	6663.68	2360.81	831.88	763.29
642761_0514_1816	CONTROLS		Controls		NLVRDDLPALTSQEI	0	906298721	906298721	40	514		positivecontrol1_JCV_REP20	NA	642761	514	1816	A02	13382.7	15147.2	130.28	15.73	912.76	15036.3	55110.7	6792.2	6827.59	61.93	748.87	4245.86	37348.5	21119.4	7678.86	9269.07	2140.47	402.45	35990.4	64.63	8231.81	2250.27	830.27	798.89
642751_0920_5154	CONTROLS		Controls		NLVRDDLPALTSQEI	0	1443169711	1443169711	1602	920		positivecontrol1_JCV_REP21	NA	642751	920	5154	A01	8925.1	10344.7	67.09	11.42	1475.12	12500.3	50526.1	4047.78	4906.23	40.03	660.67	3581.66	30670.2	17589.9	8057.26	6327.35	2036.28	162.81	28197.7	24.53	6579.72	2588.03	588.13	449.36
642751_0020_4226	CONTROLS		Controls		NLVRDDLPALTSQEI	0	1443169822	1443169822	674	20		positivecontrol1_JCV_REP22	NA	642751	20	4226	A01	9168.86	9683.93	352.73	10.34	879	9874.1	29645.3	4160.81	4511.68	67.27	584.67	3418.09	34419.3	15317	5314.89	5119.81	1739.67	202.98	30798.4	41.41	5967.33	2945.73	578.67	564.36
642751_0461_4291	CONTROLS		Controls		NLVRDDLPALTSQEI	0	1443169769	1443169769	739	461		positivecontrol1_JCV_REP23	NA	642751	461	4291	A01	10603.8	11649.4	240.87	22.75	1240.48	11679.4	40741.1	4637.43	5485.72	40.71	663.71	3528.89	32029.7	19304	7501.25	6081.48	1911.91	171.05	31700.7	54.94	6346.72	2179.23	720.3	611.29
642771_0955_0601	CONTROLS		Controls		NLVRDDLPALTSQEI	0	369427936	369427936	601	955		positivecontrol1_JCV_REP24	NA	642771	955	601	A03	10817.1	13833.5	219.3	23.65	493.28	8893.12	63282.4	4735.48	5368.82	65.01	584.51	3784.51	30626.6	20287.2	7308.92	7301.24	1723.18	221.02	30271.7	52.55	5633.77	1872.65	758.51	840.05
642771_1039_0693	CONTROLS		Controls		NLVRDDLPALTSQEI	0	369427858	369427858	693	1039		positivecontrol1_JCV_REP25	NA	642771	1039	693	A03	11354.7	13794	204.75	13.91	532.24	11696.3	57515.7	5208.05	5196.81	51.45	540.27	3750.11	30703.9	21522.3	8447.97	7541.61	1781.67	232.01	33899.1	49.32	7147.4	1866.07	724.24	538.84
642761_0004_2170	CONTROLS		Controls		NLVRDDLPALTSQEI	0	906298938	906298938	394	4		positivecontrol1_JCV_REP26	NA	642761	4	2170	A02	12406.3	12334.9	148.97	16.85	1008.79	15695.6	42091.6	6100.91	6803.31	55.23	735.6	4275.91	36373.4	20342.3	6406.16	9074.85	2103.36	227.91	34142	40.82	8459.02	3489.04	755.21	594.3
642751_0506_4396	CONTROLS		Controls		NLVRDDLPALTSQEI	0	1443169788	1443169788	844	506		positivecontrol1_JCV_REP27	NA	642751	506	4396	A01	9991.55	10249.9	238.58	16.72	655.67	8890.98	39254	3904.62	5038.82	54.87	708	3349.87	30526.5	16716.5	5228.22	6210.14	1829.42	150.88	29549.3	80.23	5985.22	1888.52	654.54	505.79
642771_0436_1698	CONTROLS		Controls		NLVRDDLPALTSQEI	0	369427946	369427946	1698	436		positivecontrol1_JCV_REP28	NA	642771	436	1698	A03	12599.5	13621.9	158.29	15.08	715.97	10125.2	43650.5	6616.21	5505.49	47.92	652.73	4170	35824.9	18646.4	5844.14	8503.16	2052.31	226.25	32699.9	39.09	7017.43	2218.97	691.14	530.7
642751_0505_4533	CONTROLS		Controls		NLVRDDLPALTSQEI	0	1443169772	1443169772	981	505		positivecontrol1_JCV_REP29	NA	642751	505	4533	A01	9882.37	10940.1	190.9	27.23	796.61	9252.83	39478.2	4093.5	5446.75	43.51	648.75	2840.58	31573.5	17618.5	6423.48	6069.9	1661.73	207.59	31148.1	63.98	6087.6	1939.34	757.91	462.19
642771_0865_1721	CONTROLS		Controls		NLVRDDLPALTSQEI	0	369427882	369427882	1721	865		positivecontrol1_JCV_REP3	NA	642771	865	1721	A03	11754	14564.7	164.9	22.37	931.32	13728.8	51864.3	5467.96	4069.26	58.51	662.84	4000.41	35990.4	21670.8	8191.31	8152.18	1997.69	222.35	35046.4	36.92	7336.31	2153.04	753.46	720.52
642761_1070_3424	CONTROLS		Controls		NLVRDDLPALTSQEI	0	906298705	906298705	1648	1070		positivecontrol1_JCV_REP30	NA	642761	1070	3424	A02	11016.9	14940.8	96.18	26.49	1880.76	19884.5	51555.6	6369.02	6222.3	64.05	744.44	4030.77	33038.4	21999.1	10295.7	7479.19	2129.02	231.14	36831.6	61.18	9074.85	1871.89	1108.29	777.01
642771_0381_1549	CONTROLS		Controls		NLVRDDLPALTSQEI	0	369427848	369427848	1549	381		positivecontrol1_JCV_REP31	NA	642771	381	1549	A03	11792.9	13867	222.66	32.95	451.06	8057.26	49175.2	5291.43	5283.8	50.92	592.53	4190.95	34453	19065.3	5783.45	8345.43	1889.21	246.48	30358.3	63.01	6685.49	2149.64	686.48	506.95
642771_0015_0865	CONTROLS		Controls		NLVRDDLPALTSQEI	0	369427930	369427930	865	15		positivecontrol1_JCV_REP32	NA	642771	15	865	A03	11672	13543	158.94	16.06	587.11	16564.9	51441.9	5293.01	5752.72	71.38	650.45	4227.62	29218.8	19516.2	9035.25	9542.69	1904.98	218.73	33131.8	35.68	7998.68	2190.87	904.69	872.16
642761_0596_2764	CONTROLS		Controls		NLVRDDLPALTSQEI	0	906298813	906298813	988	596		positivecontrol1_JCV_REP33	NA	642761	596	2764	A02	10513.1	12640.5	237.56	24.16	365.33	11907.8	37672.4	3949.92	5246.74	39.25	706.02	3774.36	32140.7	19057.4	5329.09	7561.85	1914.36	208.22	30931.8	39.21	6893.8	2776.41	875.49	520.84
642751_0157_4393	CONTROLS		Controls		NLVRDDLPALTSQEI	0	1443169818	1443169818	841	157		positivecontrol1_JCV_REP34	NA	642751	157	4393	A01	9292.59	9550.23	254.64	26.45	1222.13	11222	33159	4740.42	5312.35	49.65	712.22	3215.68	34765.3	16366.3	6288.88	5962.46	1874.83	166.06	33609.1	58.12	6848.76	2296.41	668.5	532.35
642761_0389_1801	CONTROLS		Controls		NLVRDDLPALTSQEI	0	906298902	906298902	25	389		positivecontrol1_JCV_REP35	NA	642761	389	1801	A02	12681	14377.9	105.77	10.86	721.95	13279.4	51287.2	6372.89	6187.26	77.47	746.17	4395.32	35221.9	20537.1	6637.2	8686.96	1913.79	206.86	33227.4	59.65	7828.04	2796.8	814.17	824.83
642761_0373_1923	CONTROLS		Controls		NLVRDDLPALTSQEI	0	906298882	906298882	147	373		positivecontrol1_JCV_REP36	NA	642761	373	1923	A02	13484.1	14469.4	163.25	16.59	677.66	8431.96	48617.3	6216.31	6678.76	60.79	768	4441.75	34035.1	20139.3	7599.49	9156.98	2153.6	278.8	31771.7	79.36	7422.32	2379.58	973.42	601.69
642761_0973_1945	CONTROLS		Controls		NLVRDDLPALTSQEI	0	906298728	906298728	169	973		positivecontrol1_JCV_REP37	NA	642761	973	1945	A02	10694.1	14978.2	154.5	12.19	898.7	13114.7	53035.3	5919	6144.48	51.33	632.02	3944.31	33531.9	19903.7	8900.24	7899.22	2002.8	222.4	33793.2	50.51	7741.7	1778.64	850.64	693.8
642761_0461_2515	CONTROLS		Controls		NLVRDDLPALTSQEI	0	906298859	906298859	739	461		positivecontrol1_JCV_REP38	NA	642761	461	2515	A02	11756.1	14653.2	191.32	20	822.18	14303.8	33586.6	5095.05	6100.35	20.72	754.48	4187.42	34616.9	19560	7015.94	8426.86	2119.53	219.49	33107.7	52.02	7567.83	2628.85	809.65	743.52
642761_0097_2121	CONTROLS		Controls		NLVRDDLPALTSQEI	0	906298844	906298844	345	97		positivecontrol1_JCV_REP39	NA	642761	97	2121	A02	13056.2	13588.1	164.17	23.67	657.9	11295.4	44036.7	5621.53	6478.11	45.13	776.58	4573.91	35647.8	20174.8	5377.59	8857.18	2125.1	231.54	34008.9	36.61	7667.7	2773.04	718.02	655.19
642751_0276_3796	CONTROLS		Controls		NLVRDDLPALTSQEI	0	1443169795	1443169795	244	276		positivecontrol1_JCV_REP4	NA	642751	276	3796	A01	11210	11865	122.13	18.39	1263.72	11637.8	36680.4	5166.87	5155.71	54.68	705.48	3370.19	34116.8	17828.9	6082.96	6566.11	1892.77	185.11	33663.8	45.58	6266.31	3572.34	665.14	621.27
642761_0371_2315	CONTROLS		Controls		NLVRDDLPALTSQEI	0	906298933	906298933	539	371		positivecontrol1_JCV_REP40	NA	642761	371	2315	A02	13439.1	14733.2	223.91	25	1015.73	12476.9	44397	6531.43	6680.24	39.4	806.59	4639.98	33949.3	21484.5	6576.28	9629.26	2170.99	181.15	34616.9	196.83	7891.8	2830.82	626.54	630.95
642771_0411_0925	CONTROLS		Controls		NLVRDDLPALTSQEI	0	369427903	369427903	925	411		positivecontrol1_JCV_REP41	NA	642771	411	925	A03	11034.1	12207.4	235.86	25.68	327.74	9467.9	64767.5	3728.67	4807.11	51	602.25	3832.66	28773.1	18813.6	6092.84	8107.22	1780.75	209.92	28940	53.79	5580.38	2657.11	756.47	406.65
642771_0607_1089	CONTROLS		Controls		NLVRDDLPALTSQEI	0	369427825	369427825	1089	607		positivecontrol1_JCV_REP42	NA	642771	607	1089	A03	10972.3	13457.9	258.76	15.15	266.28	9955.92	57733.9	3850.75	4568.02	64.75	580.65	3707.31	31672.3	17868.2	6026.65	7527.07	1754.08	211.21	31394.4	59.56	6134.64	1811.7	746.43	526.67
642751_0610_3630	CONTROLS		Controls		NLVRDDLPALTSQEI	0	1443169787	1443169787	78	610		positivecontrol1_JCV_REP43	NA	642751	610	3630	A01	11190.8	13081.5	188.09	20.38	1316.12	14167.6	42527.8	5821.32	6088.17	59.13	816.53	4097.31	34656.2	19289.3	7053.04	8099.23	2171.58	249.13	35714.3	55.15	7877.37	2214.48	786.18	541.54
642771_0470_0726	CONTROLS		Controls		NLVRDDLPALTSQEI	0	369428015	369428015	726	470		positivecontrol1_JCV_REP44	NA	642771	470	726	A03	11185.1	12324.3	212.72	11.83	305.67	9986.17	57907.8	3565.06	4423.85	71.16	533.5	3875.82	28866.5	18608.4	6123.82	7284.57	1653.43	260.26	30597.6	35.75	6182.48	1678.75	868.71	740.27
642761_0164_3158	CONTROLS		Controls		NLVRDDLPALTSQEI	0	906298890	906298890	1382	164		positivecontrol1_JCV_REP45	NA	642761	164	3158	A02	12110.9	13022.4	196.58	11.06	1085.44	14663.2	45762.1	5259.18	6549.88	56.02	724.69	4408.69	36641.3	20709.1	6853.11	8359.65	1979.29	244.25	34537.2	61.61	7221.37	2220.49	728.11	628.73
642771_0973_0169	CONTROLS		Controls		NLVRDDLPALTSQEI	0	369427817	369427817	169	973		positivecontrol1_JCV_REP46	NA	642771	973	169	A03	11277	13651.8	155.34	30.65	612.08	12783.2	48129.8	5291.95	4926.7	53.98	555.09	3764.9	29902.1	20380.2	7807.65	7056.39	1669.6	188.87	29645.3	53.33	6879.36	2848.04	806.93	974.82
642771_0648_1042	CONTROLS		Controls		NLVRDDLPALTSQEI	0	369427993	369427993	1042	648		positivecontrol1_JCV_REP47	NA	642771	648	1042	A03	10847.1	13697.7	249.36	19.02	410.51	10716.9	56396.1	3871	5007.88	56.46	601.98	3690.86	31218.2	18351.1	6750.65	7181.14	1848.68	211.76	30824.9	71.56	5909.97	1921.22	858.64	460.61
642751_0068_5060	CONTROLS		Controls		NLVRDDLPALTSQEI	0	1443169722	1443169722	1508	68		positivecontrol1_JCV_REP48	NA	642751	68	5060	A01	11815.5	10380.3	66.91	29.19	1330.47	15248.7	41499.5	3532.23	5176.48	55.16	715.24	3571.84	34088.4	14967	7261.44	6380.42	1916.88	167.81	29318.1	56.24	5714.99	2852.78	552.3	724.5
642761_0360_3028	CONTROLS		Controls		NLVRDDLPALTSQEI	0	906298706	906298706	1252	360		positivecontrol1_JCV_REP49	NA	642761	360	3028	A02	12392.1	13582.6	228.72	16.26	1059.06	15578.9	38005.3	5040.2	5858.66	62.54	752.01	4255.84	34805.9	20310.3	6965.64	8168.34	2025.51	167.37	28511.7	68.06	7604.74	2844.56	676.7	660.26
642771_0135_0127	CONTROLS		Controls		NLVRDDLPALTSQEI	0	369427878	369427878	127	135		positivecontrol1_JCV_REP5	NA	642771	135	127	A03	10628.2	13837.5	87.94	11.69	603.28	13272.8	41805.8	4524.46	5110.38	59.59	571.7	4009.79	32808.6	18861.6	5632.19	7147.4	1604.3	219.63	32932.6	56.95	6855.87	2345.95	959.86	567.86
642751_0559_3783	CONTROLS		Controls		NLVRDDLPALTSQEI	0	1443169725	1443169725	231	559		positivecontrol1_JCV_REP50	NA	642751	559	3783	A01	10380.3	12409.1	155.78	12.57	543.98	8254.2	31700.7	4797.72	5141.04	44.43	677.68	3673.83	28715.6	16012.5	5354.21	6408.87	1941.02	194.14	30292.8	59.62	5940.71	3186.29	726.97	449.74
642761_0934_3224	CONTROLS		Controls		NLVRDDLPALTSQEI	0	906298810	906298810	1448	934		positivecontrol1_JCV_REP51	NA	642761	934	3224	A02	10057.3	15182.2	148.74	11.81	1023.8	15636.2	46668.6	5120.97	6040.69	67.32	679.86	4112.55	34849.9	21540.3	7089.13	8063.98	1986.81	232.3	35647.8	50.3	7668.84	2551.52	755.63	1252.52
642761_0722_3220	CONTROLS		Controls		NLVRDDLPALTSQEI	0	906298867	906298867	1444	722		positivecontrol1_JCV_REP52	NA	642761	722	3220	A02	10485.2	14222.5	188.47	16.36	959.29	15429.2	42357.6	5170.34	6147.43	56.34	746.81	4250.64	34915.4	21322.8	8624.67	7792.03	2047.11	230.24	33820.7	63.68	8069.88	2951.81	875.76	656.11
642761_0922_3140	CONTROLS		Controls		NLVRDDLPALTSQEI	0	906298935	906298935	1364	922		positivecontrol1_JCV_REP53	NA	642761	922	3140	A02	10294.2	14899.6	149.12	76.92	905.78	13794	43876.7	4514.08	5590.15	58.7	711.22	3966.24	33843.9	21832.4	6836.42	8100.26	1925.05	240.99	36332.1	47.7	8115.73	1876.34	714.07	647.01
642771_0441_1567	CONTROLS		Controls		NLVRDDLPALTSQEI	0	369427980	369427980	1567	441		positivecontrol1_JCV_REP54	NA	642771	441	1567	A03	12693.9	13909.4	403.08	12.63	1009.13	11178.2	49272.5	6443.23	5495.62	49.4	661.07	4046.42	35871.4	19184.9	8781.28	7912.8	2086.32	200.05	34088.4	54.72	7426.09	2404.23	832.92	735.24
642771_0590_0344	CONTROLS		Controls		NLVRDDLPALTSQEI	0	369427977	369427977	344	590		positivecontrol1_JCV_REP55	NA	642771	590	344	A03	11219.5	13256.7	136.43	14.18	302.39	8249.35	52545.7	4477.17	5280.04	47	567.6	3943.59	29793.1	18625.1	5851.27	7754.05	1674.33	206.68	29598.7	59.89	6159.42	1905.09	675.59	548.82
642771_0099_0483	CONTROLS		Controls		NLVRDDLPALTSQEI	0	369427908	369427908	483	99		positivecontrol1_JCV_REP56	NA	642771	99	483	A03	11104	11351.6	136.97	22.08	768.16	12988.2	55321.1	2679.91	4619.53	44.48	601.99	4214.09	32343.9	19101.7	7694.12	7744.19	1434.97	224.12	35871.4	44.94	7465.32	2120.9	898.92	634.42
642761_0730_1922	CONTROLS		Controls		NLVRDDLPALTSQEI	0	906298895	906298895	146	730		positivecontrol1_JCV_REP57	NA	642761	730	1922	A02	10997	14306.8	181.79	12.96	398.99	8453.12	48005.4	5739.68	5674.71	47.32	700.16	4490.03	30384.4	18786.8	6186.8	7364.7	1997.14	241.56	29135.1	59.81	6553.86	1707.95	782.61	508.5
642761_0610_2720	CONTROLS		Controls		NLVRDDLPALTSQEI	0	906298703	906298703	944	610		positivecontrol1_JCV_REP58	NA	642761	610	2720	A02	10752.4	13829	218.95	21.7	323.43	12020.5	39587.1	4167.92	5223.87	49.7	726.48	4126.86	32984.3	20442.9	6101.56	8010.82	1920.97	233.04	30214.7	41.28	7281.8	2604.36	747.14	500.37
642761_0891_3491	CONTROLS		Controls		NLVRDDLPALTSQEI	0	906298803	906298803	1715	891		positivecontrol1_JCV_REP59	NA	642761	891	3491	A02	10899.3	14014.8	87.51	10.87	1030.56	16138.7	49955.5	4583.56	5410.44	71.67	656.7	3895.86	34537.2	22069.3	5713.28	8084.88	1981.26	202.01	33502.4	34.24	7816.4	2613.84	663.48	1080.12
642771_0311_0963	CONTROLS		Controls		NLVRDDLPALTSQEI	0	369427818	369427818	963	311		positivecontrol1_JCV_REP6	NA	642771	311	963	A03	11867.8	12301.7	285.44	26.32	412.74	10710.6	63986.8	4225.52	5185.37	55.71	580.51	4165.29	31888.5	20128.8	6786.33	8066.18	1725.44	203.32	31010.4	60.05	6296.59	2043.99	725.5	523.62
642751_0620_3706	CONTROLS		Controls		NLVRDDLPALTSQEI	0	1443169640	1443169640	154	620		positivecontrol1_JCV_REP60	NA	642751	620	3706	A01	10373.1	12347.4	139.94	39.82	1104.66	13222.9	37874.1	5001.65	5869.1	63.33	802.25	3794.79	34982.3	18214.7	6621.42	7303.79	2086.13	214.99	34249.2	62.81	7350.2	2036.61	858.3	751.72
642751_0150_3784	CONTROLS		Controls		NLVRDDLPALTSQEI	0	1443169859	1443169859	232	150		positivecontrol1_JCV_REP61	NA	642751	150	3784	A01	10351.1	10560.1	206.36	16.09	1159.56	7788.65	30271.7	4245.07	4918.86	71.98	663.09	3739.14	33306.7	17733.2	6300.72	5901.88	1730.11	209.68	31573.5	60.18	6109.06	2468	651.03	665.41
642751_0360_4804	CONTROLS		Controls		NLVRDDLPALTSQEI	0	1443169616	1443169616	1252	360		positivecontrol1_JCV_REP62	NA	642751	360	4804	A01	9690.68	10775.9	157.24	20.33	1026.58	10287.3	40053	4023.9	4869.56	42.27	601.53	3428.05	32114.8	15733.5	5131.23	6149.5	1727.71	153.41	32207	71.73	5632.19	3320.03	519.26	420.31
642771_0218_0612	CONTROLS		Controls		NLVRDDLPALTSQEI	0	369427983	369427983	612	218		positivecontrol1_JCV_REP63	NA	642771	218	612	A03	12068.8	11425.3	226.9	16.39	573.18	10774.3	61006.2	2571.67	4575.97	56.47	555.58	4088.46	33560.4	19659.2	6241.74	8137.92	1381.41	216.31	31726.8	45.26	6983.48	2307.91	850.78	584.22
642751_0317_5053	CONTROLS		Controls		NLVRDDLPALTSQEI	0	1443169661	1443169661	1501	317		positivecontrol1_JCV_REP64	NA	642751	317	5053	A01	10194.1	10211.2	106.65	17.63	780.91	10013.4	42951	4108.71	4668.77	39.44	974.09	3531.24	29839.6	15438	5943.15	5908.58	1856.9	192.41	28103.9	52.33	5392.8	2182.96	623.54	669.75
642771_0426_0688	CONTROLS		Controls		NLVRDDLPALTSQEI	0	369428016	369428016	688	426		positivecontrol1_JCV_REP65	NA	642771	426	688	A03	11448.2	12068.8	271.78	311	483.33	8768.08	62581.9	3183.4	4457	63.27	607.78	3850.02	29340.5	19409.4	8115.73	7447.3	1624.87	299.16	14359.2	62.1	5623.59	1930.78	588.41	398.86
642771_0262_1116	CONTROLS		Controls		NLVRDDLPALTSQEI	0	369427987	369427987	1116	262		positivecontrol1_JCV_REP66	NA	642771	262	1116	A03	11199.3	12796.3	218.51	17.94	441	9275.83	61569	4259.86	4870.16	41.26	598.69	3802.57	31030.3	17909.6	5416.77	7441.39	1748.95	211.48	32282.7	43.85	6255.46	3284.32	653.66	623.62
642771_0506_0844	CONTROLS		Controls		NLVRDDLPALTSQEI	0	369427967	369427967	844	506		positivecontrol1_JCV_REP67	NA	642771	506	844	A03	11162.2	12900.5	210.72	30.55	402.65	9773.86	59411.2	3935.83	4308.77	50.2	629.88	3812.49	29033.8	17925.3	7653.33	8089.62	1721.18	201.92	30384.4	53.48	5352.57	2134.85	643.74	456.45
642771_0649_1139	CONTROLS		Controls		NLVRDDLPALTSQEI	0	369427994	369427994	1139	649		positivecontrol1_JCV_REP68	NA	642771	649	1139	A03	11074.8	13988.8	357.65	9.89	627.19	10573.6	56600.4	3889.27	4968.43	78.68	567.66	3577.24	31862	19599.3	8126.22	7481.26	1895.94	264.75	31548.6	60.79	6143.32	1961.21	754.08	556.9
642751_0590_4058	CONTROLS		Controls		NLVRDDLPALTSQEI	0	1443169744	1443169744	506	590		positivecontrol1_JCV_REP69	NA	642751	590	4058	A01	8726.81	11371.8	194.77	37.88	666.93	10608.3	32185.7	991.67	4690.34	78.06	585.72	3285.14	31057	15583.5	4928.1	5323.29	1889.57	182.07	33634.1	42.07	5822.42	2763.96	509.21	1542.35
642761_0414_2706	CONTROLS		Controls		NLVRDDLPALTSQEI	0	906298727	906298727	930	414		positivecontrol1_JCV_REP7	NA	642761	414	2706	A02	11422.6	13754.5	254.11	11.45	910.6	16355.1	35681	5094.71	5662.94	47.05	742.44	4082.06	35147.4	20075.2	8277.49	8118.08	2057.72	192.16	29883	38.15	7637.51	2690.05	718.68	841.82
642751_0902_4858	CONTROLS		Controls		NLVRDDLPALTSQEI	0	1443169627	1443169627	1306	902		positivecontrol1_JCV_REP70	NA	642751	902	4858	A01	8475.15	13033.2	141.14	12.71	1138.55	8658.52	50266.1	3888.02	4849.94	43.01	555.42	3494.67	32093.6	17542.5	5828.48	6490.52	1860.66	164.76	32678.9	24.27	6684.94	2443.73	497.31	750.03
642771_0902_1306	CONTROLS		Controls		NLVRDDLPALTSQEI	0	369427806	369427806	1306	902		positivecontrol1_JCV_REP71	NA	642771	902	1306	A03	11606.4	13964.8	203.99	17.67	499.31	10969.8	60103.9	4715.3	3816.19	56.13	630.65	3953.33	33281.7	20478.9	6150.99	7707.4	1790.27	172.86	32778.5	48.82	6607.3	2661.49	650.94	574.6
642761_0808_2654	CONTROLS		Controls		NLVRDDLPALTSQEI	0	906298945	906298945	878	808		positivecontrol1_JCV_REP72	NA	642761	808	2654	A02	11346.5	15000.1	249.16	23.33	747.34	12866.5	35360.7	4813.1	6104.67	52.9	753.13	4336.99	34382.8	19787.5	7805.67	8316.18	2097.65	208.67	32626.7	39.38	7683.39	1834.31	826.66	742.58
642751_0809_5277	CONTROLS		Controls		NLVRDDLPALTSQEI	0	1443169869	1443169869	1725	809		positivecontrol1_JCV_REP73	NA	642751	809	5277	A01	8838.48	10424.4	102.07	17.93	852.95	9342.4	41626	4520.74	4530.72	59.98	566.49	3405.53	29625.8	15186.9	5424.92	5677.85	1796.24	323.03	27066.1	65.14	5291.95	3102.93	671.76	334.95
642771_0579_0343	CONTROLS		Controls		NLVRDDLPALTSQEI	0	369428042	369428042	343	579		positivecontrol1_JCV_REP74	NA	642771	579	343	A03	11604.5	13155.8	124.01	13.66	377.71	7531.77	54543.2	4580.96	5720.61	66.27	607.34	4138.13	29975.6	18585.9	5897.55	8070.71	1704.05	255.96	31439.1	36.78	6193.12	1708.48	977.21	446.04
642761_0935_3203	CONTROLS		Controls		NLVRDDLPALTSQEI	0	906298934	906298934	1427	935		positivecontrol1_JCV_REP75	NA	642761	935	3203	A02	9755.27	15292	134.71	20.58	768.92	14257.9	44542.5	4692.89	5536.78	29.89	733.29	4112.84	33381	20919.7	7045.34	7959.54	2101.89	234.08	35013.2	44.08	7800.99	1839.41	666.77	571.67
642751_0935_4979	CONTROLS		Controls		NLVRDDLPALTSQEI	0	1443169844	1443169844	1427	935		positivecontrol1_JCV_REP76	NA	642751	935	4979	A01	9043.86	12497.2	125	13.57	1277.47	10485.2	50885.7	4900.64	4837.48	17.85	630.38	3499.46	30442.2	18314.2	6968.99	6509.86	1941.45	179.89	30422	46.47	6238.57	2149.32	594.74	471.43
642751_0525_4015	CONTROLS		Controls		NLVRDDLPALTSQEI	0	1443169691	1443169691	463	525		positivecontrol1_JCV_REP77	NA	642751	525	4015	A01	9033.77	12135.6	246.36	24.08	1279.03	13097.9	38279.2	4404.77	5603.97	67.41	941.39	3736.71	33477	17121.8	6609.46	6913.13	1989.89	218.37	35906.5	46.68	7180.09	2778.25	779.75	788.66
642771_0976_1078	CONTROLS		Controls		NLVRDDLPALTSQEI	0	369427924	369427924	1078	976		positivecontrol1_JCV_REP78	NA	642771	976	1078	A03	11054	12761.7	258.33	12.02	499.04	11214.5	50403.7	4345.45	4067.2	62	580	3504.43	30931.8	19238.3	6878.68	6974.11	1798.24	219.38	29724.3	50.39	6329.82	1620.76	899.67	639.34
642761_0976_2854	CONTROLS		Controls		NLVRDDLPALTSQEI	0	906298835	906298835	1078	976		positivecontrol1_JCV_REP79	NA	642761	976	2854	A02	10637.3	15555	118.38	11.48	914.7	12148	34915.4	4644.8	5452.98	47.02	713.51	3568.73	32229.4	19958.9	6197.43	7579.93	1915.93	184.82	33306.7	53.38	7863.07	3043.83	758.06	562.13
642761_0275_1931	CONTROLS		Controls		NLVRDDLPALTSQEI	0	906298892	906298892	155	275		positivecontrol1_JCV_REP8	NA	642761	275	1931	A02	12170.6	13315.6	171.13	18.6	522.59	8292.41	47500.8	5060.27	6085.92	42.27	738.46	4222.31	32047.8	21575.4	6440.9	7834.75	2043.99	273.98	32366.2	65.6	6599.32	2664.02	748.58	514.26
642751_0332_5280	CONTROLS		Controls		NLVRDDLPALTSQEI	0	1443169719	1443169719	1728	332		positivecontrol1_JCV_REP80	NA	642751	332	5280	A01	7979.14	8988.1	60.48	24.18	779.58	9428.41	36719.8	3516.41	3652.66	62.5	584.67	2878.07	26387.6	11199.3	5099.59	5164.97	1516.87	147.66	23774.9	27.16	3462.27	2797.35	529.58	379.84
642761_0981_2847	CONTROLS		Controls		NLVRDDLPALTSQEI	0	906298761	906298761	1071	981		positivecontrol1_JCV_REP81	NA	642761	981	2847	A02	11058.4	15264.7	97.14	20.68	992.42	12106.7	34382.8	4965.27	5718.65	44.49	719.04	4051.89	31462.3	19852.4	6508.61	7495.86	1981.39	198.75	36719.8	43.91	8272.73	1789.02	819.24	654.97
642761_0607_2865	CONTROLS		Controls		NLVRDDLPALTSQEI	0	906298736	906298736	1089	607		positivecontrol1_JCV_REP82	NA	642761	607	2865	A02	11335.3	14019.6	259.97	19.74	663.08	12806.9	34356.3	4525.7	5983.18	91.85	763.35	4081.87	32420.7	19135	6545.27	8558.32	2056.91	227.66	31672.3	46.03	7473.7	2146.57	743.79	890.78
642751_0612_5138	CONTROLS		Controls		NLVRDDLPALTSQEI	0	1443169676	1443169676	1586	612		positivecontrol1_JCV_REP83	NA	642751	612	5138	A01	8020.18	9544.31	100.02	23.26	786.26	7125.84	38990.2	3691.48	3986.76	59.08	549.63	3126.86	26102.9	13947.7	5275.22	5469.98	1650.75	201.75	23997	37.9	4008.57	2681.58	593.99	307.51
642751_0065_4141	CONTROLS		Controls		NLVRDDLPALTSQEI	0	1443169715	1443169715	589	65		positivecontrol1_JCV_REP84	NA	642751	65	4141	A01	10656.6	9968.86	228.7	24.09	858.19	9559.72	28697.1	4154.81	4560.48	76.23	570.82	2606.67	32455.9	15357.3	5233.31	5545.79	1631.52	157.81	27902.6	30.34	5341.45	3320.9	532.63	536.2
642751_1031_4619	CONTROLS		Controls		NLVRDDLPALTSQEI	0	1443169687	1443169687	1067	1031		positivecontrol1_JCV_REP85	NA	642751	1031	4619	A01	8488.66	13547.4	91.16	16.08	1381.77	13871.1	47092.6	4416.44	5170.34	48.2	520.2	3570.23	29379.6	17301.7	6884.79	5820.39	1906.38	205.35	34212.3	1209	7255.45	2097.61	639.32	511.7
642761_0888_2308	CONTROLS		Controls		NLVRDDLPALTSQEI	0	906298825	906298825	532	888		positivecontrol1_JCV_REP86	NA	642761	888	2308	A02	12332.3	15276.8	167.24	13.41	1020.75	13697.7	45568.3	6241.74	6524.25	37.99	693.55	4518.55	35521.1	22344.9	8515.47	8429.31	2163.87	230.59	35333.7	50.44	8396.4	2008.62	775.3	592.99
642771_0894_0954	CONTROLS		Controls		NLVRDDLPALTSQEI	0	369427873	369427873	954	894		positivecontrol1_JCV_REP87	NA	642771	894	954	A03	10765.8	13801.5	236.73	25.15	340.19	8834.08	66866.3	4544.38	4987.67	47.99	533.41	3718.28	30729.3	19260.6	6428.39	7267.19	1806.51	217.99	31410.5	47.22	6202.23	1708.92	764.63	525.6
642771_0639_1349	CONTROLS		Controls		NLVRDDLPALTSQEI	0	369427900	369427900	1349	639		positivecontrol1_JCV_REP88	NA	642771	639	1349	A03	11735.6	14303.8	203.5	14.08	518.1	9084.91	53564.5	4823.97	5453.69	55.8	681.05	3883.76	31194	18365.9	6052.57	7929.24	1845.26	213.73	30144	65.66	6094.15	3081.33	719.33	604.11
642761_0506_2620	CONTROLS		Controls		NLVRDDLPALTSQEI	0	906298878	906298878	844	506		positivecontrol1_JCV_REP89	NA	642761	506	2620	A02	11077	13809.8	226.76	14.48	554.73	10844.9	32725.9	5133.08	6411.06	52.74	719.85	4289.33	32282.7	19147	5994.37	8415.64	2045.65	236.29	29839.6	36.6	6993.19	2869.83	1046.36	523.01
642761_0001_2611	CONTROLS		Controls		NLVRDDLPALTSQEI	0	906298746	906298746	835	1		positivecontrol1_JCV_REP9	NA	642761	1	2611	A02	12708.4	13484.1	138.08	18.62	1568.28	18314.2	33436.7	7307.05	6435.3	55.9	741.2	4303.87	34579.6	19753.9	7207.2	8886.25	2202.64	274.36	33871.5	49.97	8372.44	3117.58	853.98	796.07
642751_0424_5142	CONTROLS		Controls		NLVRDDLPALTSQEI	0	1443169685	1443169685	1590	424		positivecontrol1_JCV_REP90	NA	642751	424	5142	A01	8416.8	9519.18	62.58	16.24	655.73	7995.23	40439.8	3837.9	3967.11	47.22	545	3266.94	26639.5	13679.6	5740.07	5889.12	1680.68	129.22	24924.8	32.07	4388.91	1949.49	466.46	358.24
642751_0934_5000	CONTROLS		Controls		NLVRDDLPALTSQEI	0	1443169720	1443169720	1448	934		positivecontrol1_JCV_REP91	NA	642751	934	5000	A01	8898	13166.4	128.88	8.5	1233.5	10926.6	53401.2	4934.31	4996.86	48.47	590.56	3611.1	28646.3	18484.1	7182.67	6514.93	1957.8	205.28	30046.5	54.28	6674.88	2050.86	779.56	697.4
642751_0099_4035	CONTROLS		Controls		NLVRDDLPALTSQEI	0	1443169729	1443169729	483	99		positivecontrol1_JCV_REP92	NA	642751	99	4035	A01	10113.1	9908.83	311.31	31.96	749.04	10908.8	32455.9	4137.13	4877.01	62.51	646.97	3470.07	33663.8	15276.8	5120.56	5829.53	1823.2	157.92	32748.2	72.4	5849.99	2779.62	530.89	469.13
642771_0087_1609	CONTROLS		Controls		NLVRDDLPALTSQEI	0	369427970	369427970	1609	87		positivecontrol1_JCV_REP93	NA	642771	87	1609	A03	12219	12746.6	192.21	24.66	783.7	13102.4	48439.7	5431.23	6224.84	101.07	666.51	3849.74	36031.3	19332.9	6249.73	8052.79	1975.19	232.43	33177.4	32.79	6999.39	2825.38	737.04	742.82
642761_0121_2365	CONTROLS		Controls		NLVRDDLPALTSQEI	0	906298770	906298770	589	121		positivecontrol1_JCV_REP94	NA	642761	121	2365	A02	12532.1	13447.6	216.54	15.57	1045.16	14326.5	35871.4	6221.7	6464.65	57.72	800.02	4450.91	37391.3	20558.6	6610.88	8684.4	2134.47	210.17	31321.5	62.93	8052.79	2468.37	715.34	921.9
642761_0902_2608	CONTROLS		Controls		NLVRDDLPALTSQEI	0	906298922	906298922	832	902		positivecontrol1_JCV_REP95	NA	642761	902	2608	A02	11257.7	15650	194.87	25.96	916.61	12936.1	33762.8	5557.69	6069.9	54.17	714.84	3992.35	33793.2	18887.2	8860.37	8261.87	2067.27	225.91	33949.3	47.39	7719.92	1958.56	959.43	526.02
642751_0513_3923	CONTROLS		Controls		NLVRDDLPALTSQEI	0	1443169849	1443169849	371	513		positivecontrol1_JCV_REP96	NA	642751	513	3923	A01	10432.7	12183.6	170.32	10.77	1289.6	13060	39838	5134.08	5906.72	46.53	709.15	3877.11	33634.1	18633.9	6129.06	7325.03	2007.37	211.1	34356.3	31.65	6880.23	2613.55	750.94	576.29
642771_0940_1708	CONTROLS		Controls		NLVRDDLPALTSQEI	0	369427827	369427827	1708	940		positivecontrol1_JCV_REP97	NA	642771	940	1708	A03	11337.6	14101.8	143.24	21.37	673.15	14895	48290	5520.97	4468.42	47.05	662.29	3955.55	34954.4	21729.6	7136.89	7627.07	1832.72	235.89	35221.9	50.74	7289.78	2131.15	828.05	580.3
642771_0262_1176	CONTROLS		Controls		NLVRDDLPALTSQEI	0	369428036	369428036	1176	262		positivecontrol1_JCV_REP98	NA	642771	262	1176	A03	11369.6	12839.9	284.05	32.24	419.26	9469.6	57123.9	4460.21	5450.61	91.35	583.95	3917.21	32207	18084.9	6739.48	7471.86	1685.17	194.47	30626.6	63.83	6263.37	2003.44	665.87	711.99
642761_0726_2516	CONTROLS		Controls		NLVRDDLPALTSQEI	0	906298863	906298863	740	726		positivecontrol1_JCV_REP99	NA	642761	726	2516	A02	11212.6	14464.4	232.23	24.43	417.06	11870.4	32474.4	4824.76	6274.02	63.1	740.71	4157.02	33206.9	19313.7	5683.89	8165.03	2101.34	209.06	32420.7	62.7	7391.07	2086.45	929.49	478.32
																	Average:	11005.1	12982.9	187.875	21.6199	813.013	11790.6	44720.6	4829.51	5451.23	56.4964	670.815	3860.67	32716.2	18864.6	6731.8	7464.45	1909.69	214.646	31965	61.0039	6851.34	2352.52	745.131	621.503
															% positive:	0.458333

## Sheet: PC2 EBV peptide 1
PROBE_DESIGN_ID	CONTAINER	DESIGN_NOTE	SELECTION_CRITERIA	SEQ_ID	PROBE_SEQUENCE	MISMATCH	MATCH_INDEX	FEATURE_ID	ROW_NUM	COL_NUM	PROBE_CLASS	PROBE_ID	POSITION	DESIGN_ID	X	Y	DMD	2015_287	2015_330	2015_129	2015_218	2015_268	2015_229	2015_293	2015_234	2015_132	2015_499	2015_579	2015_285	2015_334	2015_537	2015_447	2015_173	2015_180	2015_549	2015_335	2015_368	2015_48	2015_338	2015_341	2015_587
642751_0720_4054	CONTROLS		Controls		PGRRPFFHPVGEADY	0	1443169748	1443169748	502	720		positivecontrol2_EBV_peptide_1-2887_1_82_REP1	NA	642751	720	4054	A01	13315.6	26326.8	20000.1	31971.8	29724.3	40656	34732.2	273.85	8217.97	19324.5	24065.2	32843.6	8337.69	6315.37	2745.33	413.32	27232.7	11547.7	47584	30551.1	1119.93	39838	27001	30196.2
642761_0793_1847	CONTROLS		Controls		PGRRPFFHPVGEADY	0	906298795	906298795	71	793		positivecontrol2_EBV_peptide_1-2887_1_82_REP10	NA	642761	793	1847	A02	18598	34616.9	21236.1	41861.2	29793.1	45860.4	46524.7	406.7	11317.3	31218.2	28449	43959.7	10098.1	7864.81	4179.57	462.34	32229.4	12449.5	49061.9	33843.9	1399.79	45072.7	37840.8	39805.1
642751_0553_4837	CONTROLS		Controls		PGRRPFFHPVGEADY	0	1443169765	1443169765	1285	553		positivecontrol2_EBV_peptide_1-2887_1_82_REP100	NA	642751	553	4837	A01	10704.1	22198.1	18924.3	47092.6	35681	46148	45504.8	337.74	9307.46	19124.1	26701.9	40261.2	9311.87	7679.87	3085.12	376.31	29069.4	11856.7	43650.5	38105.7	1218.81	40775.5	30551.1	33978.5
642751_0167_4517	CONTROLS		Controls		PGRRPFFHPVGEADY	0	1443169636	1443169636	965	167		positivecontrol2_EBV_peptide_1-2887_1_82_REP101	NA	642751	167	4517	A01	13500.9	20215.5	29409.4	38916.1	33634.1	37084.9	28788.1	285.56	9830.31	18004.4	26424.3	29868.5	9208.86	6984.88	2973.04	374.86	26279.3	11712.7	42286.7	37391.3	1256.65	38150.2	29202.5	28940
642761_0696_1878	CONTROLS		Controls		PGRRPFFHPVGEADY	0	906298925	906298925	102	696		positivecontrol2_EBV_peptide_1-2887_1_82_REP102	NA	642761	696	1878	A02	19157.7	36052.1	23997	42357.6	26757.8	49686.2	50732.2	398.37	11903.3	33206.9	29665	45568.3	10007.2	7701.08	4256.29	511.4	32114.8	13472	48748.9	36680.4	1499.59	47189.6	38916.1	39771.5
642771_0371_1415	CONTROLS		Controls		PGRRPFFHPVGEADY	0	369427862	369427862	1415	371		positivecontrol2_EBV_peptide_1-2887_1_82_REP103	NA	642771	371	1415	A03	18356.5	32229.4	26120.3	44721	27279.9	54354.5	54864.4	380.54	10774.3	31924.6	26059.9	42951	10772.9	7399.95	3921.74	561.57	32778.5	14981.5	61006.2	40603	1515.26	45762.1	35521.1	33728
642751_0726_4292	CONTROLS		Controls		PGRRPFFHPVGEADY	0	1443169773	1443169773	740	726		positivecontrol2_EBV_peptide_1-2887_1_82_REP104	NA	642751	726	4292	A01	13747.4	33949.3	23411.2	34481.3	29069.4	40696.5	43235.1	323.2	8868.19	22813.3	27663.6	38954.7	8951.09	7625.04	3405.06	399.03	27255.5	12156.8	44665	34509.5	1260.31	39313	26387.6	31410.5
642761_1049_2279	CONTROLS		Controls		PGRRPFFHPVGEADY	0	906298731	906298731	503	1049		positivecontrol2_EBV_peptide_1-2887_1_82_REP105	NA	642761	1049	2279	A02	14803.6	36521.7	16692.3	36521.7	25758	43876.7	41306.6	343.32	10352.9	25160.1	25633.1	41396.8	9012.54	7976	3382.28	464.94	28788.1	13276.8	48530.5	28730.6	1466.86	42829.9	35681	35906.5
642771_0455_1325	CONTROLS		Controls		PGRRPFFHPVGEADY	0	369427803	369427803	1325	455		positivecontrol2_EBV_peptide_1-2887_1_82_REP106	NA	642771	455	1325	A03	18144.4	34419.3	28299.8	43959.7	22767.6	51747.7	52880.8	343.03	11060.2	30931.8	26738.9	43650.5	8850.97	7247.53	3653.75	650.61	30915.4	14437.9	53739.7	38510	1290.51	41861.2	35714.3	35553.6
642771_0154_1622	CONTROLS		Controls		PGRRPFFHPVGEADY	0	369427961	369427961	1622	154		positivecontrol2_EBV_peptide_1-2887_1_82_REP107	NA	642771	154	1622	A03	15830.2	26039.1	21636.8	42951	28940	48990.5	43959.7	378.43	11573	26532.6	25314.7	41061.1	10359.9	7972.67	3062.52	480.3	32366.2	15304.9	46372.6	39208.5	1323.93	43047.4	31121	33086.6
642751_0463_5143	CONTROLS		Controls		PGRRPFFHPVGEADY	0	1443169803	1443169803	1591	463		positivecontrol2_EBV_peptide_1-2887_1_82_REP108	NA	642751	463	5143	A01	10213.6	19981.2	12210.2	41251.7	24642.7	35824.9	39915.3	752.06	7549.34	19916	22871.9	30271.7	8318.44	7732.5	2720.69	484.71	24512.8	11060.2	34419.3	28750	1026.59	37508.2	24040.8	28229.1
642761_0987_3381	CONTROLS		Controls		PGRRPFFHPVGEADY	0	906298951	906298951	1605	987		positivecontrol2_EBV_peptide_1-2887_1_82_REP109	NA	642761	987	3381	A02	12876	34676.9	18344.7	46914.2	29765.9	44665	45641.3	335.45	10380.3	27812.9	27617.8	44141.5	9728.69	8479.95	3530.11	434.72	30358.3	13105.5	44335.6	30824.9	1390.74	48198.9	30985.6	36416.1
642751_0106_4856	CONTROLS		Controls		PGRRPFFHPVGEADY	0	1443169821	1443169821	1304	106		positivecontrol2_EBV_peptide_1-2887_1_82_REP11	NA	642751	106	4856	A01	15748.2	23043.1	18427.7	38546.9	35871.4	40603	35906.5	329.42	9966.65	20488.9	28028	4369.13	10469.8	6474.1	3380.4	445.86	26516.3	12681	43333.5	43522.6	1134.63	41923.2	29047.8	32093.6
642751_0389_3577	CONTROLS		Controls		PGRRPFFHPVGEADY	0	1443169812	1443169812	25	389		positivecontrol2_EBV_peptide_1-2887_1_82_REP110	NA	642751	389	3577	A01	14653.2	28490.3	21703.2	38954.7	35906.5	45994.9	40964.8	359.1	12539.1	28940	28866.5	45195.8	9729.82	8497.42	3488.74	519.03	30569	16535.4	45116.2	45417.5	1219.22	47398.9	34481.3	35681
642771_0001_0835	CONTROLS		Controls		PGRRPFFHPVGEADY	0	369427835	369427835	835	1		positivecontrol2_EBV_peptide_1-2887_1_82_REP111	NA	642771	1	835	A03	14355.9	30867.5	22292	36990.4	21021.8	48866.7	43785.6	401.39	11620.1	25792	26799	42699.1	10261.5	8328.89	3848.97	385.52	30892	16621.1	51287.2	43460.6	1486.16	47907.3	32420.7	37044.4
642771_0331_1709	CONTROLS		Controls		PGRRPFFHPVGEADY	0	369427949	369427949	1709	331		positivecontrol2_EBV_peptide_1-2887_1_82_REP112	NA	642771	331	1709	A03	18048.6	30729.3	21447.4	43047.4	29703.5	47823	43047.4	394.02	11216.9	31410.5	27356.6	43591	9865.54	7960.84	3714.12	676.24	32474.4	14903.7	53564.5	36031.3	1321.48	44286.5	33929.8	36585.8
642751_0407_4589	CONTROLS		Controls		PGRRPFFHPVGEADY	0	1443169737	1443169737	1037	407		positivecontrol2_EBV_peptide_1-2887_1_82_REP113	NA	642751	407	4589	A01	16678.3	24382.8	29069.4	39882.7	30422	45195.8	42286.7	344.23	9917.72	22292	26757.8	40910.9	9874.1	8056.41	3512.71	446.87	27966.7	12963.6	45568.3	43235.1	1299.21	39540.3	29839.6	34008.9
642761_0806_2106	CONTROLS		Controls		PGRRPFFHPVGEADY	0	906298858	906298858	330	806		positivecontrol2_EBV_peptide_1-2887_1_82_REP114	NA	642761	806	2106	A02	18084.9	36332.1	23533.3	43299.2	30334.3	48290	42164.7	455.53	12097.2	29047.8	28157.4	44478.4	9820.83	8390.72	3747.92	478.43	32678.9	13762	50266.1	33381	1477.26	46524.7	38510	37391.3
642761_0106_3080	CONTROLS		Controls		PGRRPFFHPVGEADY	0	906298911	906298911	1304	106		positivecontrol2_EBV_peptide_1-2887_1_82_REP115	NA	642761	106	3080	A02	16817.2	30115	25555.2	37914.7	32004.8	48439.7	41396.8	399.7	13042.2	29529.4	30526.5	48990.5	9758.77	8825.27	3698.58	473.37	30144	15736.6	42357.6	45013.3	1334.91	48439.7	32678.9	38601.4
642751_0761_3893	CONTROLS		Controls		PGRRPFFHPVGEADY	0	1443169695	1443169695	341	761		positivecontrol2_EBV_peptide_1-2887_1_82_REP116	NA	642751	761	3893	A01	14107.8	28971.5	20725.4	35749.9	34060.3	43235.1	41568.3	303.18	10303.7	25018.6	27087	38647.5	9414.82	7879.47	3118.45	389.79	29703.5	11847.8	48439.7	34283	1426.68	40741.1	31827.6	32164.9
642761_0560_3010	CONTROLS		Controls		PGRRPFFHPVGEADY	0	906298750	906298750	1234	560		positivecontrol2_EBV_peptide_1-2887_1_82_REP117	NA	642761	560	3010	A02	17816.1	34849.9	26368	39967.8	24247.9	49405.9	38038.3	419.22	12559	30487	31598.3	48439.7	10505.3	8829.42	3969.56	554.03	33436.7	16037.7	46077.7	39967.8	1394.38	45919.8	34849.9	40656
642751_0774_3822	CONTROLS		Controls		PGRRPFFHPVGEADY	0	1443169867	1443169867	270	774		positivecontrol2_EBV_peptide_1-2887_1_82_REP118	NA	642751	774	3822	A01	14502.7	31548.6	20741.2	37457.6	33586.6	44286.5	38408.9	354.45	10532	27966.7	26928	38769.2	8972.01	7512.41	3339.54	422.82	31771.7	11790.6	51555.6	34316.3	1383.37	41251.7	31771.7	33929.8
642751_0981_4623	CONTROLS		Controls		PGRRPFFHPVGEADY	0	1443169671	1443169671	1071	981		positivecontrol2_EBV_peptide_1-2887_1_82_REP119	NA	642751	981	4623	A01	11122.2	30144	16868	46836.8	32313.7	41061.1	49405.9	323.17	8060.87	14424.5	25226.8	35111.1	8265.5	7490.04	3598.42	423.61	28067.3	10988.4	41626	40775.5	1326.79	38885.3	30062.7	31792.3
642751_0741_4827	CONTROLS		Controls		PGRRPFFHPVGEADY	0	1443169684	1443169684	1275	741		positivecontrol2_EBV_peptide_1-2887_1_82_REP12	NA	642751	741	4827	A01	11514.7	24214.7	17215.8	45072.7	34088.4	42951	45691	288.46	8753.5	19096	25199.7	38005.3	8840.11	7209.09	3191.62	394.75	26102.9	12180.7	46224.9	38150.2	1222.33	40219.8	27501.6	33586.6
642751_0976_4630	CONTROLS		Controls		PGRRPFFHPVGEADY	0	1443169745	1443169745	1078	976		positivecontrol2_EBV_peptide_1-2887_1_82_REP120	NA	642751	976	4630	A01	10792.6	30406.7	16634.8	46077.7	33477	41200.4	47584	302.83	8557.33	15078.8	24428.1	35459.6	8251.71	7636.4	3378.12	394.08	29549.3	10985.7	41499.5	37597.3	1184.08	38601.4	29318.1	32699.9
642761_0340_2882	CONTROLS		Controls		PGRRPFFHPVGEADY	0	906298880	906298880	1106	340		positivecontrol2_EBV_peptide_1-2887_1_82_REP121	NA	642761	340	2882	A02	16868	37153.4	30646.8	40181.7	28299.8	43650.5	30773.5	322.99	12154.7	29996	32004.8	45762.1	9615.92	7929.24	3904.62	473.72	31700.7	14927.9	37193.1	40219.8	1355.12	39427.3	33793.2	34915.4
642761_0197_3223	CONTROLS		Controls		PGRRPFFHPVGEADY	0	906298914	906298914	1447	197		positivecontrol2_EBV_peptide_1-2887_1_82_REP122	NA	642761	197	3223	A02	16031.7	31622.1	27488.4	40439.8	34481.3	53181.4	44957.3	378.99	12301.7	29703.5	28559.2	48530.5	9844.94	9102.25	3618.64	524.45	31321.5	14956.5	41353.5	47500.8	1397.27	46836.8	34116.8	37874.1
642751_0113_4441	CONTROLS		Controls		PGRRPFFHPVGEADY	0	1443169632	1443169632	889	113		positivecontrol2_EBV_peptide_1-2887_1_82_REP123	NA	642751	113	4441	A01	12661	18598	26639.5	34316.3	29358.3	35111.1	28511.7	345.25	9091.25	19477.2	24780.8	23740.5	8184.02	6438.25	2830.32	501.3	25095	8927.72	41200.4	40402.4	1205.08	38371.8	25361.2	29625.8
642771_0177_0835	CONTROLS		Controls		PGRRPFFHPVGEADY	0	369427871	369427871	835	177		positivecontrol2_EBV_peptide_1-2887_1_82_REP124	NA	642771	177	835	A03	15887.3	32250.7	25586.4	37785.5	22084.8	47189.6	48334.1	359.23	9865.54	28630.4	26656	43010.8	9048.91	7166.21	3425.6	435.58	28490.3	14403.3	48198.9	40910.9	1402.93	48530.5	27831.2	35147.4
642761_0980_2664	CONTROLS		Controls		PGRRPFFHPVGEADY	0	906298796	906298796	888	980		positivecontrol2_EBV_peptide_1-2887_1_82_REP125	NA	642761	980	2664	A02	15027.4	34088.4	16723.1	36173.7	28669.3	49833.9	36052.1	1722.19	10937.1	26899.5	26973.5	41861.2	9711.11	8637.21	3343.97	463.42	29114.9	13738.9	51864.3	28830.6	1449.24	43168.2	35111.1	34249.2
642771_0756_0750	CONTROLS		Controls		PGRRPFFHPVGEADY	0	369427834	369427834	750	756		positivecontrol2_EBV_peptide_1-2887_1_82_REP126	NA	642771	756	750	A03	16461.8	34732.2	27044.3	39041.4	21791.8	43387.5	51150.8	341.07	8832.74	30749.2	26516.3	41200.4	8506.02	6605.39	3649.31	491.24	29135.1	10373.1	63282.4	37153.4	1306.02	43333.5	33820.7	35392.2
642771_0287_0693	CONTROLS		Controls		PGRRPFFHPVGEADY	0	369427814	369427814	693	287		positivecontrol2_EBV_peptide_1-2887_1_82_REP127	NA	642771	287	693	A03	17321.2	31792.3	27459	37749.2	21004.5	53894.8	52109.1	336.39	9165.8	32004.8	27990.5	42286.7	9116.11	7318.05	3884.99	480.3	26928	14087.2	57303	44397	1300.6	45641.3	27617.8	36264.3
642751_0701_4545	CONTROLS		Controls		PGRRPFFHPVGEADY	0	1443169817	1443169817	993	701		positivecontrol2_EBV_peptide_1-2887_1_82_REP128	NA	642751	701	4545	A01	11764.2	26497.3	23473.5	35553.6	29580.1	39882.7	42630.5	279.35	10080.5	22488.7	27812.9	38732.3	9645.29	7362.16	3440.09	486.09	28466.9	11792.9	44957.3	41990.9	1275.89	43785.6	29003.4	32366.2
642761_0436_3474	CONTROLS		Controls		PGRRPFFHPVGEADY	0	906298857	906298857	1698	436		positivecontrol2_EBV_peptide_1-2887_1_82_REP129	NA	642761	436	3474	A02	17130.1	33281.7	22403.5	40142.3	34356.3	50885.7	42887.1	374.74	12596.4	31515	30892	35493.5	10642.7	8887.37	4298.68	505.43	33502.4	15141.9	42630.5	41446.4	1418.81	46372.6	34656.2	37193.1
642751_0806_3804	CONTROLS		Controls		PGRRPFFHPVGEADY	0	1443169747	1443169747	252	806		positivecontrol2_EBV_peptide_1-2887_1_82_REP13	NA	642751	806	3804	A01	16654.3	33663.8	20310.3	40261.2	32047.8	42527.8	39882.7	318.23	10319	28788.1	27488.4	39838	9597.15	7085.42	4000.41	396.04	30729.3	11688.1	47276.1	32871.2	1217.53	41568.3	31888.5	35749.9
642751_0943_4631	CONTROLS		Controls		PGRRPFFHPVGEADY	0	1443169732	1443169732	1079	943		positivecontrol2_EBV_peptide_1-2887_1_82_REP130	NA	642751	943	4631	A01	11484.4	29179.3	18246.8	48439.7	34579.6	40300.3	49061.9	306.64	9951.41	18036	24576.8	38105.7	8671.73	7799.93	3168.42	411.8	27534.5	10505.3	42951	36496.1	1262.07	37959.8	29135.1	31274.4
642771_0590_0506	CONTROLS		Controls		PGRRPFFHPVGEADY	0	369427923	369427923	506	590		positivecontrol2_EBV_peptide_1-2887_1_82_REP131	NA	642771	590	506	A03	15458.2	33038.4	26470.3	40353.6	25179.9	44594.8	58793.4	342.36	10243.9	28197.7	26006.6	42164.7	8557.33	7277.19	3254.12	498.93	29793.1	12900.5	62581.9	43299.2	1343.34	50732.2	32984.3	36461.3
642761_0505_2757	CONTROLS		Controls		PGRRPFFHPVGEADY	0	906298862	906298862	981	505		positivecontrol2_EBV_peptide_1-2887_1_82_REP132	NA	642761	505	2757	A02	18664.5	33762.8	30334.3	42755.9	27442	49272.5	34334.5	329.61	11388.5	29793.1	30469	45919.8	9621.82	7694.12	3601.03	447.25	31121	13256.7	48866.7	29793.1	1450.34	44141.5	31394.4	37840.8
642761_1045_2685	CONTROLS		Controls		PGRRPFFHPVGEADY	0	906298776	906298776	909	1045		positivecontrol2_EBV_peptide_1-2887_1_82_REP133	NA	642761	1045	2685	A02	14286.6	34453	15331.6	36955	25947.2	46668.6	36793.3	320.09	9292.59	23411.2	26039.1	39540.3	8745.94	7149.31	3543.44	430.89	29318.1	13037.4	47907.3	27879.9	1380.17	41165.6	31515	34316.3
642761_0852_3214	CONTROLS		Controls		PGRRPFFHPVGEADY	0	906298868	906298868	1438	852		positivecontrol2_EBV_peptide_1-2887_1_82_REP134	NA	642761	852	3214	A02	16663.3	32952.4	22329.3	48990.5	26928	44141.5	40656	336.49	10476.6	29379.6	29294.5	43828.4	10115.1	7884.2	3993.35	489.17	30703.9	13621.9	45994.9	32474.4	1384.58	42887.1	29883	37153.4
642761_0309_2469	CONTROLS		Controls		PGRRPFFHPVGEADY	0	906298740	906298740	693	309		positivecontrol2_EBV_peptide_1-2887_1_82_REP135	NA	642761	309	2469	A02	18004.4	36496.1	30487	43110.9	29179.3	55546.3	30569	362.58	12488.7	32932.6	32073.6	47189.6	10090.9	8672.99	4399.66	459.53	31091.7	16215.6	39357.3	38845.2	1314.74	44594.8	38038.3	38408.9
642751_0254_4302	CONTROLS		Controls		PGRRPFFHPVGEADY	0	1443169674	1443169674	750	254		positivecontrol2_EBV_peptide_1-2887_1_82_REP14	NA	642751	254	4302	A01	13979.8	21619.8	30985.6	34509.5	34676.9	37266.4	34088.4	343.69	10978.1	21496.4	27001	37959.8	9072.48	8689.64	2989.23	382.58	27334.3	13085.1	41861.2	39313	1142.25	39659.3	29268.2	31321.5
642751_0639_4901	CONTROLS		Controls		PGRRPFFHPVGEADY	0	1443169721	1443169721	1349	639		positivecontrol2_EBV_peptide_1-2887_1_82_REP15	NA	642751	639	4901	A01	11392.1	22459.7	17461	42887.1	35647.8	43591	43333.5	299.12	9274.73	23073.5	25586.4	38845.2	9399.45	7603.44	3392.61	365.24	28251.9	12233.4	43047.4	42164.7	1371.87	42136.5	30703.9	32895
642761_0348_2740	CONTROLS		Controls		PGRRPFFHPVGEADY	0	906298924	906298924	964	348		positivecontrol2_EBV_peptide_1-2887_1_82_REP16	NA	642761	348	2740	A02	17472.3	37232.1	32313.7	42829.9	32114.8	54042.6	33663.8	361.46	13011.3	29902.1	31294	48005.4	10674.9	8629.82	4364.69	467.65	32140.7	15590.8	42527.8	38038.3	1403.63	44036.7	35553.6	38990.2
642771_0330_0954	CONTROLS		Controls		PGRRPFFHPVGEADY	0	369428041	369428041	954	330		positivecontrol2_EBV_peptide_1-2887_1_82_REP17	NA	642771	330	954	A03	19002.8	32282.7	29158.3	43387.5	25294.9	52545.7	55546.3	356.91	10202.8	32843.6	25807	43047.4	9652.6	7168.51	3500.25	493.18	27831.2	15219.1	55747.8	41678.9	1211.78	44665	31792.3	35521.1
642761_1073_2483	CONTROLS		Controls		PGRRPFFHPVGEADY	0	906298743	906298743	707	1073		positivecontrol2_EBV_peptide_1-2887_1_82_REP18	NA	642761	1073	2483	A02	14684.6	35681	15391.1	35714.3	25412.7	45417.5	34805.9	346	10245.8	26279.3	24872	38916.1	9185.85	7630.1	3885.81	406.08	30773.5	13772.5	43110.9	28606	1349.6	40603	33477	34676.9
642761_0287_2469	CONTROLS		Controls		PGRRPFFHPVGEADY	0	906298725	906298725	693	287		positivecontrol2_EBV_peptide_1-2887_1_82_REP19	NA	642761	287	2469	A02	17412.2	33820.7	28466.9	42286.7	30384.4	50526.1	31091.7	324.89	12074.7	30569	29996	45691	9961.11	8113.42	3592.18	451.07	32185.7	15716.8	37672.4	39771.5	1310.68	44812.4	37153.4	35800.2
642761_1031_2843	CONTROLS		Controls		PGRRPFFHPVGEADY	0	906298777	906298777	1067	1031		positivecontrol2_EBV_peptide_1-2887_1_82_REP2	NA	642761	1031	2843	A02	14936.1	36125.6	16417.3	36925.1	27879.9	41861.2	32392.7	327.17	9828.02	26254.2	26439.5	39805.1	9032.31	7841.26	3539.42	384.94	27704.1	13982.3	44397	29580.1	1347.11	39915.3	34419.3	37457.6
642761_0099_2259	CONTROLS		Controls		PGRRPFFHPVGEADY	0	906298819	906298819	483	99		positivecontrol2_EBV_peptide_1-2887_1_82_REP20	NA	642761	99	2259	A02	17937	32932.6	21510.1	40964.8	33899.1	48530.5	36264.3	388.14	13295.2	30824.9	29047.8	50732.2	10337.8	8703.46	4128.81	491.28	30334.3	14082.5	41923.2	39041.4	1404.89	48005.4	32392.7	36550.8
642761_1055_1887	CONTROLS		Controls		PGRRPFFHPVGEADY	0	906298831	906298831	111	1055		positivecontrol2_EBV_peptide_1-2887_1_82_REP21	NA	642761	1055	1887	A02	15444	32164.9	17048.6	38510	24283.1	44478.4	44088	386.73	10131.8	26681.2	24830.2	38546.9	8710.47	7579.93	3616.8	421.95	30169.9	12516.6	51441.9	29868.5	1355.23	40552.8	34537.2	33477
642761_0122_3452	CONTROLS		Controls		PGRRPFFHPVGEADY	0	906298829	906298829	1676	122		positivecontrol2_EBV_peptide_1-2887_1_82_REP22	NA	642761	122	3452	A02	16138.7	29452.8	19381.2	38601.4	30892	47907.3	43591	365.78	11087.5	26849.3	29340.5	45270	9910.51	8428.13	3415.24	424.37	23411.2	14784	40552.8	48005.4	1382.66	45504.8	29340.5	34283
642751_1001_3619	CONTROLS		Controls		PGRRPFFHPVGEADY	0	1443169682	1443169682	67	1001		positivecontrol2_EBV_peptide_1-2887_1_82_REP23	NA	642751	1001	3619	A01	12402.8	26915.8	14803.6	35594.9	32506.7	38005.3	41861.2	340.75	8689.64	24247.9	24981.1	40603	7949.62	7416.98	2827.61	404.82	30670.2	13588.1	44884.8	30169.9	1398.46	43522.6	31953.5	35594.9
642771_0363_0703	CONTROLS		Controls		PGRRPFFHPVGEADY	0	369427891	369427891	703	363		positivecontrol2_EBV_peptide_1-2887_1_82_REP24	NA	642771	363	703	A03	16924.3	33206.9	27501.6	37427.6	20234.2	51287.2	46610.5	299.26	8748.46	30798.4	27232.7	43333.5	8371.2	7255.45	3862.71	460.65	28028	13026.6	47398.9	41111.9	1216.96	44721	27232.7	37300.9
642761_0451_3011	CONTROLS		Controls		PGRRPFFHPVGEADY	0	906298719	906298719	1235	451		positivecontrol2_EBV_peptide_1-2887_1_82_REP25	NA	642761	451	3011	A02	16450.7	31148.1	29598.7	44205.5	25826.9	49564.5	33685.7	500.68	12328.2	29218.8	27299.1	45013.3	9150.92	8533.84	3362.37	561.91	32932.6	14865.6	37633.9	34356.3	1464.33	41805.8	35083.1	34116.8
642751_0594_4636	CONTROLS		Controls		PGRRPFFHPVGEADY	0	1443169749	1443169749	1084	594		positivecontrol2_EBV_peptide_1-2887_1_82_REP26	NA	642751	594	4636	A01	11024	23899.3	22198.1	41353.5	33177.4	43010.8	42829.9	298.59	9544.31	25847.7	29703.5	39153.6	9584.21	7836.84	3588.37	576.31	27593.8	12728.8	45504.8	41626	1362.68	41535.5	29069.4	31515
642751_0806_3882	CONTROLS		Controls		PGRRPFFHPVGEADY	0	1443169768	1443169768	330	806		positivecontrol2_EBV_peptide_1-2887_1_82_REP27	NA	642751	806	3882	A01	13155.8	28466.9	19017.5	45270	34453	42357.6	42570.8	324.29	10156.1	25731.4	24752.4	37427.6	8893.12	7229.05	3164.85	414.4	29358.3	12387.9	47189.6	32725.9	1366.47	40439.8	29580.1	32313.7
642771_0424_1590	CONTROLS		Controls		PGRRPFFHPVGEADY	0	369427864	369427864	1590	424		positivecontrol2_EBV_peptide_1-2887_1_82_REP28	NA	642771	424	1590	A03	18904.6	33131.8	27553.5	44141.5	25018.6	47584	45270	400.79	10626.7	30703.9	28578.9	41165.6	9726.91	7263.25	4087.2	427.09	30749.2	13111.3	47026.4	36092.2	1352.12	42570.8	34676.9	36857.2
642771_0410_1042	CONTROLS		Controls		PGRRPFFHPVGEADY	0	369427783	369427783	1042	410		positivecontrol2_EBV_peptide_1-2887_1_82_REP29	NA	642771	410	1042	A03	18804.6	33477	29868.5	44036.7	21619.8	48198.9	54042.6	364.28	9199.88	32647.8	26779.5	44665	9504.23	6675.69	3657.89	496.71	29625.8	14393.8	48617.3	35175.3	1306.05	40106.7	27383.5	36052.1
642761_0590_2282	CONTROLS		Controls		PGRRPFFHPVGEADY	0	906298834	906298834	506	590		positivecontrol2_EBV_peptide_1-2887_1_82_REP3	NA	642761	590	2282	A02	18868.5	35774	29340.5	41678.9	29501.8	46446.4	40696.5	346.1	12507.5	30046.5	28940	44205.5	10406.8	8331.67	3905.08	517.78	32282.7	16254.2	49175.2	36585.8	1467.63	47666.1	37193.1	37785.5
642771_0798_0324	CONTROLS		Controls		PGRRPFFHPVGEADY	0	369427846	369427846	324	798		positivecontrol2_EBV_peptide_1-2887_1_82_REP30	NA	642771	798	324	A03	13697.7	31274.4	19427.8	45641.3	27130.3	38885.3	38150.2	294.76	10401.3	25497.8	23056.5	39357.3	8240.85	6178.36	3324.11	726.47	28449	10171.9	58234.9	41061.1	1386.24	42467.6	35249.3	32748.2
642751_0979_3715	CONTROLS		Controls		PGRRPFFHPVGEADY	0	1443169831	1443169831	163	979		positivecontrol2_EBV_peptide_1-2887_1_82_REP31	NA	642751	979	3715	A01	14614.3	34579.6	15375.8	41626	29645.3	42467.6	39540.3	339.35	8150.18	24428.1	26497.3	37840.8	7885.42	6846.76	2929.33	381.31	29724.3	11635.5	46148	28578.9	1368.39	42164.7	32366.2	31827.6
642751_0097_3897	CONTROLS		Controls		PGRRPFFHPVGEADY	0	1443169754	1443169754	345	97		positivecontrol2_EBV_peptide_1-2887_1_82_REP32	NA	642751	97	3897	A01	15322.3	21267	25001.9	36154.2	34702.8	43047.4	38071.6	298.32	9463.32	23228	26872.8	39771.5	9106.78	7811.29	2577.81	426.97	25792	12555.2	42755.9	42318.9	1246.14	41990.9	26915.8	31953.5
642771_0769_0509	CONTROLS		Controls		PGRRPFFHPVGEADY	0	369427807	369427807	509	769		positivecontrol2_EBV_peptide_1-2887_1_82_REP33	NA	642771	769	509	A03	14068.7	32678.9	24872	38990.2	25115.4	41251.7	45994.9	372.5	10164.7	26120.3	24307	40142.3	8145.96	6366.03	3213.88	470.39	29340.5	9623.57	54864.4	37193.1	1207.49	43650.5	34249.2	33871.5
642751_0503_4863	CONTROLS		Controls		PGRRPFFHPVGEADY	0	1443169700	1443169700	1311	503		positivecontrol2_EBV_peptide_1-2887_1_82_REP34	NA	642751	503	4863	A01	10597.4	21950.5	17790.1	41805.8	35333.7	44721	44205.5	319.59	9961.11	19118.5	26387.6	39313	8596.23	8157.46	3392.31	361.65	28750	12816.7	43299.2	42951	1294.48	41353.5	31091.7	33663.8
642761_0320_1844	CONTROLS		Controls		PGRRPFFHPVGEADY	0	906298794	906298794	68	320		positivecontrol2_EBV_peptide_1-2887_1_82_REP35	NA	642761	320	1844	A02	18861.6	30798.4	18262.6	45860.4	33059.1	53739.7	47398.9	457.13	13022.4	31726.8	28182.2	48290	9970.43	8293.34	3648.17	406.53	33949.3	15983.1	55546.3	40106.7	1388.89	47500.8	39081.9	41200.4
642761_0424_3366	CONTROLS		Controls		PGRRPFFHPVGEADY	0	906298775	906298775	1590	424		positivecontrol2_EBV_peptide_1-2887_1_82_REP36	NA	642761	424	3366	A02	14668.9	33011.3	26872.8	41005.9	33107.7	47752	43727.3	398.32	11919.2	29665	29409.4	46446.4	10521.6	9005.71	3899.66	582.07	31394.4	13231.1	40775.5	41165.6	1465.18	41396.8	33978.5	34142
642751_1047_4797	CONTROLS		Controls		PGRRPFFHPVGEADY	0	1443169866	1443169866	1245	1047		positivecontrol2_EBV_peptide_1-2887_1_82_REP37	NA	642751	1047	4797	A01	9902.75	25867.1	13330.3	41200.4	30292.8	38510	46914.2	319.03	7477.11	10474.5	20960.5	33131.8	8096.53	7126.76	2879.49	401.59	26223.5	11652.2	44721	31148.1	1139.83	39771.5	26757.8	31888.5
642771_0113_0889	CONTROLS		Controls		PGRRPFFHPVGEADY	0	369427811	369427811	889	113		positivecontrol2_EBV_peptide_1-2887_1_82_REP38	NA	642771	113	889	A03	18246.8	33159	24766.2	39659.3	26084.7	50732.2	57303	366.17	11840.4	31439.1	29033.8	45417.5	9860.06	8043.49	3947.64	463.99	30469	14748.3	56011.3	44478.4	1318.49	48334.1	33843.9	40353.6
642771_0415_0143	CONTROLS		Controls		PGRRPFFHPVGEADY	0	369427965	369427965	143	415		positivecontrol2_EBV_peptide_1-2887_1_82_REP39	NA	642771	415	143	A03	15207.7	35493.5	20488.9	36758.8	24307	45270	40300.3	353.23	10268.3	30023.9	27459	44036.7	8496.22	7571.97	4319.82	434.98	28578.9	13178.9	50526.1	43387.5	1346.93	45568.3	31487.1	33306.7
642751_0330_4506	CONTROLS		Controls		PGRRPFFHPVGEADY	0	1443169862	1443169862	954	330		positivecontrol2_EBV_peptide_1-2887_1_82_REP4	NA	642751	330	4506	A01	16503.6	22930.6	29452.8	38885.3	34419.3	57907.8	35147.4	341.82	10700.4	22026.9	28697.1	38990.2	9619.43	7618.77	3601.55	514.14	28915.1	12633.8	44478.4	40811.3	1185.99	41005.9	28915.1	32392.7
642771_0205_0461	CONTROLS		Controls		PGRRPFFHPVGEADY	0	369428007	369428007	461	205		positivecontrol2_EBV_peptide_1-2887_1_82_REP40	NA	642771	205	461	A03	15167.5	31598.3	23171.9	35871.4	21070.8	45568.3	48866.7	324.52	8655.83	31888.5	28915.1	42136.5	8405.85	7284.57	3544.38	549.69	26701.9	12980.9	59756.8	39838	1264.2	46668.6	27687.8	38150.2
642761_0407_2813	CONTROLS		Controls		PGRRPFFHPVGEADY	0	906298827	906298827	1037	407		positivecontrol2_EBV_peptide_1-2887_1_82_REP41	NA	642761	407	2813	A02	18135.4	35629.9	30773.5	42570.8	27949.1	46914.2	32778.5	391.53	11657.4	31598.3	31010.4	45860.4	10908.8	8045.46	4142.27	556.81	31487.1	14641.1	38195.8	32592	1340.58	39999.5	31372	36173.7
642771_0346_1304	CONTROLS		Controls		PGRRPFFHPVGEADY	0	369427999	369427999	1304	346		positivecontrol2_EBV_peptide_1-2887_1_82_REP42	NA	642771	346	1304	A03	20776.3	36585.8	29003.4	45417.5	27459	56396.1	54645.5	362.08	10581.4	31672.3	29452.8	45994.9	10652.1	7725.46	4137.13	650.62	33609.1	15859.4	60103.9	42418.2	1356.19	45013.3	36373.4	35990.4
642751_0240_4374	CONTROLS		Controls		PGRRPFFHPVGEADY	0	1443169763	1443169763	822	240		positivecontrol2_EBV_peptide_1-2887_1_82_REP43	NA	642751	240	4374	A01	16241.3	22960.1	31148.1	35083.1	34382.8	40181.7	31218.2	388.66	9339.5	21359.2	30248.2	38234.7	9196.9	7279.16	3585.38	449.97	28299.8	12764.3	43522.6	40300.3	1145.14	41678.9	28229.1	33177.4
642751_0361_5087	CONTROLS		Controls		PGRRPFFHPVGEADY	0	1443169606	1443169606	1535	361		positivecontrol2_EBV_peptide_1-2887_1_82_REP44	NA	642751	361	5087	A01	11853.6	21057.3	14385.6	41727.2	27637.8	38195.8	41251.7	302.34	8502.12	18703.6	19875.1	29927.5	8589.85	7044.17	2820.22	363.45	25731.4	10530	38510	30526.5	1205.3	37232.1	25148	29645.3
642761_0902_3082	CONTROLS		Controls		PGRRPFFHPVGEADY	0	906298717	906298717	1306	902		positivecontrol2_EBV_peptide_1-2887_1_82_REP45	NA	642761	902	3082	A02	12985.4	34481.3	20452	46224.9	28229.1	46308.9	39707.1	344.21	9717.28	26184.2	26184.2	45333.5	9328.97	8192.38	3252.57	443.92	31218.2	12809.6	48290	33531.9	1443.65	45270	30144	35824.9
642771_0912_0618	CONTROLS		Controls		PGRRPFFHPVGEADY	0	369427910	369427910	618	912		positivecontrol2_EBV_peptide_1-2887_1_82_REP46	NA	642771	912	618	A03	16604.3	33899.1	23460.1	38332.6	22917.5	42038.2	47752	368.27	9187.73	27409.8	25076	39254	8437.1	7037.74	3826.84	650.96	30292.8	13052.6	52374.1	43168.2	1388.96	43727.3	36719.8	37112.1
642771_0846_0960	CONTROLS		Controls		PGRRPFFHPVGEADY	0	369427805	369427805	960	846		positivecontrol2_EBV_peptide_1-2887_1_82_REP47	NA	642771	846	960	A03	17301.7	31410.5	27130.3	48005.4	23358.3	43460.6	44594.8	355.56	8669.34	30248.2	22137.4	40656	8748.46	6630.34	3860.43	654.8	29202.5	11425.3	54042.6	34765.3	1284.32	41626	33259.5	35647.8
642771_0406_1324	CONTROLS		Controls		PGRRPFFHPVGEADY	0	369427801	369427801	1324	406		positivecontrol2_EBV_peptide_1-2887_1_82_REP48	NA	642771	406	1324	A03	18526.7	35594.9	25986.9	44665	24428.1	50996.1	54354.5	345.47	11202.1	32114.8	27109.2	46224.9	9292.59	7206.3	3954	455.17	32343.9	14464.4	60525.8	36990.4	1333.22	42755.9	31321.5	34656.2
642761_1026_2152	CONTROLS		Controls		PGRRPFFHPVGEADY	0	906298778	906298778	376	1026		positivecontrol2_EBV_peptide_1-2887_1_82_REP49	NA	642761	1026	2152	A02	16559.4	36892.4	19135	38793.3	27334.3	45333.5	42224.1	365.03	10918.6	28848.8	26553.4	41306.6	10176.2	7967.31	4095.81	560.37	32207	13824.5	47666.1	32343.9	1419.96	42286.7	37633.9	36680.4
642751_0514_4498	CONTROLS		Controls		PGRRPFFHPVGEADY	0	1443169643	1443169643	946	514		positivecontrol2_EBV_peptide_1-2887_1_82_REP5	NA	642751	514	4498	A01	14273.8	23215.2	27151.5	36202.4	31439.1	44205.5	41200.4	335.05	9593.34	16707	27859.5	34881.6	9755.27	7863.07	3386.89	413.21	26947.5	12254.3	42887.1	43727.3	1335.51	40964.8	28197.7	33227.4
642761_0030_1840	CONTROLS		Controls		PGRRPFFHPVGEADY	0	906298886	906298886	64	30		positivecontrol2_EBV_peptide_1-2887_1_82_REP50	NA	642761	30	1840	A02	16321.6	26757.8	15429.2	39805.1	32073.6	46224.9	46308.9	424.7	12173.7	28915.1	29246.4	46148	10942	8593.73	4183.92	438.32	28773.1	15454.1	52109.1	46372.6	1450.06	49061.9	33609.1	40603
642761_0322_3488	CONTROLS		Controls		PGRRPFFHPVGEADY	0	906298848	906298848	1712	322		positivecontrol2_EBV_peptide_1-2887_1_82_REP51	NA	642761	322	3488	A02	13969.5	31194	20709.1	41396.8	32871.2	46836.8	47276.1	370.99	11541.5	30115	28332.3	44286.5	9999.51	8795.09	3649.68	509.78	27513.5	14416.2	43727.3	45195.8	1385.59	44884.8	33634.1	36496.1
642771_0980_0888	CONTROLS		Controls		PGRRPFFHPVGEADY	0	369427885	369427885	888	980		positivecontrol2_EBV_peptide_1-2887_1_82_REP52	NA	642771	980	888	A03	17568.3	31057	23980.9	37153.4	23965.2	44884.8	52255.2	395.42	9235.3	29358.3	26139.8	40491	9757.13	7906.12	4027.26	489.03	29839.6	13042.2	57907.8	40353.6	1420.75	44335.6	35594.9	39999.5
642751_0648_4594	CONTROLS		Controls		PGRRPFFHPVGEADY	0	1443169814	1443169814	1042	648		positivecontrol2_EBV_peptide_1-2887_1_82_REP53	NA	642751	648	4594	A01	12298.7	24184	23786.1	38408.9	35083.1	42091.6	45919.8	345.88	10118.7	25711.4	29868.5	39208.5	9793.1	7938.59	3650.09	429.86	29580.1	12454.7	47500.8	45072.7	1249.45	40656	28559.2	32343.9
642771_0309_0693	CONTROLS		Controls		PGRRPFFHPVGEADY	0	369427829	369427829	693	309		positivecontrol2_EBV_peptide_1-2887_1_82_REP54	NA	642771	309	693	A03	16337.3	30510.2	26304.5	37232.1	22354.2	53035.3	47823	227.84	9842.47	31321.5	25711.4	43168.2	9222.09	7391.07	3530.62	555.84	28125.1	14420.2	54354.5	46446.4	1372.53	47026.4	29218.8	36831.6
642771_0796_0550	CONTROLS		Controls		PGRRPFFHPVGEADY	0	369427845	369427845	550	796		positivecontrol2_EBV_peptide_1-2887_1_82_REP55	NA	642771	796	550	A03	16154.6	35249.3	25115.4	37300.9	24464.7	41111.9	45116.2	416.86	9229.3	27731.3	26254.2	40053	8391.75	6078.44	3823.93	453.99	28866.5	9360.3	51747.7	39123	1086.5	42091.6	34356.3	35291
642751_0441_5119	CONTROLS		Controls		PGRRPFFHPVGEADY	0	1443169801	1443169801	1567	441		positivecontrol2_EBV_peptide_1-2887_1_82_REP56	NA	642751	441	5119	A01	9523	19369.5	12985.4	39999.5	26516.3	35629.9	39153.6	278.32	8049	18887.2	22026.9	35553.6	8169.54	7045.34	2505.96	471.7	24283.1	11043.4	37508.2	30144	1125.52	36719.8	24118.5	26757.8
642751_0135_3679	CONTROLS		Controls		PGRRPFFHPVGEADY	0	1443169699	1443169699	127	135		positivecontrol2_EBV_peptide_1-2887_1_82_REP57	NA	642751	135	3679	A01	16275	24924.8	24356	39587.1	35249.3	47500.8	33820.7	325.33	10432.7	26024.9	27593.8	40353.6	8737.79	7672.18	3401.44	450.28	28697.1	14032.7	38647.5	45762.1	1179.32	46077.7	30729.3	32455.9
642761_1047_3021	CONTROLS		Controls		PGRRPFFHPVGEADY	0	906298956	906298956	1245	1047		positivecontrol2_EBV_peptide_1-2887_1_82_REP58	NA	642761	1047	3021	A02	12060.5	34035.1	13916.5	34382.8	27687.8	46372.6	32843.6	346	10158.9	23504.4	24399.4	41535.5	8890.98	8038.07	3103.93	392.43	29996	13769	46749.3	29501.8	1440.44	38916.1	34805.9	33011.3
642761_0689_3159	CONTROLS		Controls		PGRRPFFHPVGEADY	0	906298930	906298930	1383	689		positivecontrol2_EBV_peptide_1-2887_1_82_REP59	NA	642761	689	3159	A02	15471.8	33107.7	25294.9	48748.9	26779.5	51555.6	42467.6	353.48	11922	29318.1	30384.4	47500.8	10761.5	8671.73	3880.46	471.47	32313.7	15197.8	49564.5	37044.4	1482.46	45860.4	34283	39081.9
642771_0806_0252	CONTROLS		Controls		PGRRPFFHPVGEADY	0	369427926	369427926	252	806		positivecontrol2_EBV_peptide_1-2887_1_82_REP6	NA	642771	806	252	A03	15000.1	31749.6	20095.3	44542.5	29475.7	39838	37193.1	349.13	9760.53	24872	25431.2	39915.3	8578.29	6051.09	3445.16	443.84	29645.3	10001.2	56600.4	42699.1	3843.36	41061.1	36154.2	34598.8
642751_0610_4496	CONTROLS		Controls		PGRRPFFHPVGEADY	0	1443169613	1443169613	944	610		positivecontrol2_EBV_peptide_1-2887_1_82_REP60	NA	642751	610	4496	A01	10826.6	22917.5	23119.7	35147.4	32207	43110.9	43299.2	315.08	9451.26	23578.8	28352.6	38408.9	9735.67	7711.01	3126.56	448.55	27637.8	12697	44812.4	42136.5	1307.51	43299.2	29529.4	32140.7
642771_1048_0916	CONTROLS		Controls		PGRRPFFHPVGEADY	0	369427852	369427852	916	1048		positivecontrol2_EBV_peptide_1-2887_1_82_REP61	NA	642771	1048	916	A03	15252.9	27501.6	20659.6	38371.8	25610.1	43828.4	48990.5	338.04	8342.05	28352.6	24040.8	38071.6	9122.9	7887.57	3348.91	469.57	28730.6	13556.6	55110.7	34982.3	1601.05	43959.7	35221.9	36793.3
642761_0478_1918	CONTROLS		Controls		PGRRPFFHPVGEADY	0	906298758	906298758	142	478		positivecontrol2_EBV_peptide_1-2887_1_82_REP62	NA	642761	478	1918	A02	19298.5	32366.2	23425.6	42224.1	27356.6	46749.3	44335.6	383.55	12911.6	32073.6	28812.6	43785.6	8955.45	7890.61	3755.71	534.67	31194	13863.7	50885.7	37232.1	1421.72	46446.4	36857.2	34765.3
642761_0371_3191	CONTROLS		Controls		PGRRPFFHPVGEADY	0	906298773	906298773	1415	371		positivecontrol2_EBV_peptide_1-2887_1_82_REP63	NA	642761	371	3191	A02	17160.7	34656.2	30384.4	41111.9	35111.1	54645.5	40219.8	395	12640.5	32567.2	31700.7	46524.7	11164.7	9031.04	4110.94	497.68	33206.9	16192.8	43010.8	43828.4	1492.52	46148	34881.6	41061.1
642771_0782_0684	CONTROLS		Controls		PGRRPFFHPVGEADY	0	369427797	369427797	684	782		positivecontrol2_EBV_peptide_1-2887_1_82_REP64	NA	642771	782	684	A03	16915.2	36641.3	27731.3	37633.9	23159.4	41727.2	50996.1	339.06	9604.1	32282.7	29358.3	41005.9	9275.83	6547.75	5088.33	579.05	29902.1	10187.6	64767.5	42038.2	2249.44	43591	33502.4	38546.9
642771_0121_0589	CONTROLS		Controls		PGRRPFFHPVGEADY	0	369427859	369427859	589	121		positivecontrol2_EBV_peptide_1-2887_1_82_REP65	NA	642771	121	589	A03	16332.9	29724.3	22148	37084.9	24118.5	49061.9	46077.7	322.82	8577.13	29268.2	26024.9	43460.6	9141.04	7705.05	3234.84	496.89	25059.1	13635.1	52545.7	44141.5	1478.1	47752	25516.2	35629.9
642751_0798_3876	CONTROLS		Controls		PGRRPFFHPVGEADY	0	1443169667	1443169667	324	798		positivecontrol2_EBV_peptide_1-2887_1_82_REP66	NA	642751	798	3876	A01	12878.8	28866.5	18319.5	44286.5	33381	42887.1	39659.3	267.95	10831.2	24540	25337.7	35629.9	8443.36	7380.53	3005.35	475.73	29047.8	10626.7	46308.9	32004.8	1078.98	39153.6	31010.4	31487.1
642771_1047_1245	CONTROLS		Controls		PGRRPFFHPVGEADY	0	369428045	369428045	1245	1047		positivecontrol2_EBV_peptide_1-2887_1_82_REP67	NA	642771	1047	1245	A03	15595.4	26439.5	21070.8	40910.9	25259.8	43333.5	44812.4	374.61	8199.07	23802.2	22721.7	40181.7	9239.95	7953.69	3346.45	591.09	29529.4	14424.5	50732.2	38954.7	1428.49	41200.4	35774	36202.4
642751_0122_5228	CONTROLS		Controls		PGRRPFFHPVGEADY	0	1443169739	1443169739	1676	122		positivecontrol2_EBV_peptide_1-2887_1_82_REP68	NA	642751	122	5228	A01	12466.6	20174.8	12716.8	45504.8	33206.9	40910.9	40862.3	382.01	8589.85	18761.5	23473.5	21004.5	8731.54	7415.26	2468.77	455.54	24496.5	11446.2	39999.5	33206.9	1090.47	38954.7	23950.2	31598.3
642751_0552_5192	CONTROLS		Controls		PGRRPFFHPVGEADY	0	1443169850	1443169850	1640	552		positivecontrol2_EBV_peptide_1-2887_1_82_REP69	NA	642751	552	5192	A01	9771.42	18995.8	10213.6	39540.3	26254.2	34419.3	40353.6	260.66	7637.51	16882.8	22549.9	33663.8	7693.01	6831.26	2725.57	333.12	24356	10790.3	35459.6	28915.1	1079.31	35493.5	24812.1	28449
642761_0798_2100	CONTROLS		Controls		PGRRPFFHPVGEADY	0	906298757	906298757	324	798		positivecontrol2_EBV_peptide_1-2887_1_82_REP7	NA	642761	798	2100	A02	19164.7	36373.4	25412.7	43522.6	31394.4	48129.8	41923.2	347.59	12201	30406.7	30196.2	45072.7	10431.2	8377.67	3901.24	674.61	33059.1	13422.5	56218.5	32029.7	1449.07	46610.5	38408.9	40142.3
642761_0390_2426	CONTROLS		Controls		PGRRPFFHPVGEADY	0	906298846	906298846	650	390		positivecontrol2_EBV_peptide_1-2887_1_82_REP70	NA	642761	390	2426	A02	19238.3	36416.1	32699.9	41535.5	30358.3	50102.5	33227.4	441.56	12996.8	32207	30915.4	46836.8	9842.47	8510.47	4207.74	437.1	30510.2	15830.2	42136.5	38885.3	1319.1	47276.1	36585.8	38195.8
642761_0724_2710	CONTROLS		Controls		PGRRPFFHPVGEADY	0	906298958	906298958	934	724		positivecontrol2_EBV_peptide_1-2887_1_82_REP71	NA	642761	724	2710	A02	18036	37112.1	27966.7	39357.3	26830.6	52880.8	35426.1	399.92	11117.4	29475.7	31091.7	47092.6	9342.4	7905.21	4489.75	614.31	31971.8	13426.6	49833.9	32647.8	1354.63	45195.8	33899.1	38769.2
642771_0276_0708	CONTROLS		Controls		PGRRPFFHPVGEADY	0	369427905	369427905	708	276		positivecontrol2_EBV_peptide_1-2887_1_82_REP72	NA	642771	276	708	A03	17636.5	32140.7	28197.7	38451.9	23802.2	52374.1	52374.1	346.62	9364.85	33159	28125.1	43299.2	8994.72	7005.3	3867.08	565.27	27731.3	14798	54645.5	44205.5	1228.12	42951	28466.9	36125.6
642751_0459_4019	CONTROLS		Controls		PGRRPFFHPVGEADY	0	1443169658	1443169658	467	459		positivecontrol2_EBV_peptide_1-2887_1_82_REP73	NA	642751	459	4019	A01	14919.2	23182.6	30749.2	36241.6	30985.6	45504.8	41165.6	348.48	9323.06	21940.1	28041.8	38885.3	8418.96	6771.87	3525.98	406.98	28895.7	12871	45333.5	44812.4	1237.92	39967.8	28669.3	33410.8
642761_0113_2665	CONTROLS		Controls		PGRRPFFHPVGEADY	0	906298722	906298722	889	113		positivecontrol2_EBV_peptide_1-2887_1_82_REP74	NA	642761	113	2665	A02	14978.2	28103.9	29033.8	40053	33793.2	56844.3	32542.6	387.14	13346.4	29598.7	30144	48129.8	9775.76	8547.49	3367.42	797.35	32392.7	15918.2	41251.7	41200.4	17897.3	46914.2	35046.4	33502.4
642751_1048_4468	CONTROLS		Controls		PGRRPFFHPVGEADY	0	1443169673	1443169673	916	1048		positivecontrol2_EBV_peptide_1-2887_1_82_REP75	NA	642751	1048	4468	A01	9638.54	26830.6	13284.1	38005.3	30442.2	40964.8	40603	324.31	5310.75	11806.1	22164.1	33159	7889.66	7269.9	2884.96	602.68	26497.3	11934.2	44594.8	33281.7	1165.57	38793.3	30469	31349.8
642771_0254_0750	CONTROLS		Controls		PGRRPFFHPVGEADY	0	369427853	369427853	750	254		positivecontrol2_EBV_peptide_1-2887_1_82_REP76	NA	642771	254	750	A03	16991.9	30646.8	26184.2	39427.3	23786.1	51441.9	54186.6	343.97	9723.41	29179.3	25847.7	43110.9	9002.97	7378.21	3212.27	629.77	27787.8	15438	61569	47398.9	1420.36	47092.6	30646.8	35459.6
642771_0793_0071	CONTROLS		Controls		PGRRPFFHPVGEADY	0	369427884	369427884	71	793		positivecontrol2_EBV_peptide_1-2887_1_82_REP77	NA	642771	793	71	A03	13824.5	32114.8	18451.8	40219.8	28332.3	36154.2	33306.7	358	9456.14	20677.6	24956.6	39707.1	9091.25	6361.21	4023.58	484.43	27044.3	5737.94	48129.8	44884.8	1406.72	42038.2	32282.7	33381
642771_0262_0404	CONTROLS		Controls		PGRRPFFHPVGEADY	0	369428004	369428004	404	262		positivecontrol2_EBV_peptide_1-2887_1_82_REP78	NA	642771	262	404	A03	16378.9	31218.2	22057.7	35249.3	26184.2	45762.1	45072.7	379.96	9936.95	30144	27279.9	41805.8	8750.76	7452.64	3345.21	457.41	29268.2	13309.1	53181.4	44957.3	3371.21	48129.8	30824.9	39041.4
642751_0130_5076	CONTROLS		Controls		PGRRPFFHPVGEADY	0	1443169738	1443169738	1524	130		positivecontrol2_EBV_peptide_1-2887_1_82_REP79	NA	642751	130	5076	A01	13252.8	22999.9	16729.3	40656	34509.5	38990.2	41446.4	314.15	9417.82	19729.8	29529.4	30597.6	9400.68	7162.81	3427.23	414.29	26084.7	11096.8	40964.8	36793.3	1174.32	38686.7	26681.2	32004.8
642751_0256_5150	CONTROLS		Controls		PGRRPFFHPVGEADY	0	1443169809	1443169809	1598	256		positivecontrol2_EBV_peptide_1-2887_1_82_REP8	NA	642751	256	5150	A01	11911.5	20085.7	13016.1	44335.6	28016.7	40491	41678.9	282.53	8654.47	18712.4	24026.8	34088.4	9181.68	7528.1	2388.41	468.13	25986.9	10929.4	38845.2	33634.1	1149.17	37084.9	26238	29268.2
642761_0020_2450	CONTROLS		Controls		PGRRPFFHPVGEADY	0	906298912	906298912	674	20		positivecontrol2_EBV_peptide_1-2887_1_82_REP80	NA	642761	20	2450	A02	17145	24830.2	21659.5	38769.2	29549.3	47026.4	32004.8	404.45	13056.2	27501.6	27066.1	45504.8	9816.8	9008.37	3134.03	416.95	31622.1	15256.4	39882.7	43785.6	1364.4	49564.5	34088.4	33436.7
642771_0860_0846	CONTROLS		Controls		PGRRPFFHPVGEADY	0	369427826	369427826	846	860		positivecontrol2_EBV_peptide_1-2887_1_82_REP81	NA	642771	860	846	A03	16793.8	32029.7	25497.8	36892.4	22426.4	42630.5	47666.1	369.44	8603.14	29033.8	24766.2	40402.4	9167.21	6593.97	4001.53	450.16	29452.8	11359.8	56396.1	37084.9	1309.54	40300.3	33131.8	36719.8
642751_0014_3558	CONTROLS		Controls		PGRRPFFHPVGEADY	0	1443169690	1443169690	6	14		positivecontrol2_EBV_peptide_1-2887_1_82_REP82	NA	642751	14	3558	A01	14014.8	23073.5	17857.4	38686.7	34537.2	47666.1	40261.2	335.18	11420.6	24981.1	27922.5	43876.7	10645.1	9059.32	2627.2	442.71	31650.7	14441.6	42224.1	48866.7	1393.87	47823	35147.4	34805.9
642761_0741_3051	CONTROLS		Controls		PGRRPFFHPVGEADY	0	906298774	906298774	1275	741		positivecontrol2_EBV_peptide_1-2887_1_82_REP83	NA	642761	741	3051	A02	16755.6	34142	23043.1	37597.3	21856.6	48617.3	41005.9	345.09	11585.1	30358.3	31030.3	44335.6	10716.9	8178.28	4363.58	441.19	31410.5	13210.7	49405.9	33107.7	1498.37	45333.5	32140.7	37597.3
642751_0603_4931	CONTROLS		Controls		PGRRPFFHPVGEADY	0	1443169689	1443169689	1379	603		positivecontrol2_EBV_peptide_1-2887_1_82_REP84	NA	642751	603	4931	A01	10924.3	21768.3	17714.4	43235.1	35392.2	42418.2	44478.4	297.73	9175.92	23757.6	26406.2	40106.7	9215.38	8071.6	3234.09	367.56	35800.2	12274.8	40603	39805.1	1499.69	40811.3	28895.7	31121
642771_0891_0105	CONTROLS		Controls		PGRRPFFHPVGEADY	0	369427913	369427913	105	891		positivecontrol2_EBV_peptide_1-2887_1_82_REP85	NA	642771	891	105	A03	12469.7	31439.1	16049.2	41990.9	26203.7	35594.9	38793.3	377.1	8788.84	24171.8	24479.7	38793.3	8191.31	6632.05	3493.12	655.21	26564.7	11690.9	47752	39659.3	1369.98	42318.9	32808.6	32282.7
642771_0219_0815	CONTROLS		Controls		PGRRPFFHPVGEADY	0	369428021	369428021	815	219		positivecontrol2_EBV_peptide_1-2887_1_82_REP86	NA	642771	219	815	A03	18475.5	31321.5	25947.2	37840.8	21281.1	47398.9	48748.9	324.56	9022.36	29501.8	26343.5	44721	8707.77	7143.56	3557.98	526.98	28630.4	14377.9	48990.5	41396.8	1282.98	43876.7	27573.7	34382.8
642751_0955_4153	CONTROLS		Controls		PGRRPFFHPVGEADY	0	1443169757	1443169757	601	955		positivecontrol2_EBV_peptide_1-2887_1_82_REP87	NA	642751	955	4153	A01	12311.8	28379.7	16099.7	44884.8	30091.1	34676.9	39123	274.75	7134.4	18770.2	24266.2	33381	8462.68	7270.74	3632.7	369.21	26254.2	11349	45417.5	30487	1233.89	37874.1	26799	29996
642751_0185_4483	CONTROLS		Controls		PGRRPFFHPVGEADY	0	1443169827	1443169827	931	185		positivecontrol2_EBV_peptide_1-2887_1_82_REP88	NA	642751	185	4483	A01	13562	13063.6	27109.2	42318.9	35824.9	41396.8	31057	238.82	9470.76	20558.6	24320.5	30510.2	9161.74	7568.64	2896.46	407.65	26203.7	11493.1	42418.2	37672.4	1180	38105.7	28103.9	30985.6
642771_0633_1079	CONTROLS		Controls		PGRRPFFHPVGEADY	0	369427824	369427824	1079	633		positivecontrol2_EBV_peptide_1-2887_1_82_REP89	NA	642771	633	1079	A03	18508.2	35392.2	29580.1	40106.7	23863.3	46610.5	49686.2	294.62	9436.1	32984.3	25568.9	41446.4	9102.25	6747.15	3967.9	454.15	31349.8	13880.5	52255.2	34453	1321.25	40053	33227.4	36925.1
642761_0346_1818	CONTROLS		Controls		PGRRPFFHPVGEADY	0	906298762	906298762	42	346		positivecontrol2_EBV_peptide_1-2887_1_82_REP9	NA	642761	346	1818	A02	18683.7	32093.6	18274.8	43460.6	30569	49507.7	46148	451.23	12425	29645.3	30046.5	46077.7	10901.7	8416.8	3798.69	489.01	33131.8	15346.8	55321.1	39882.7	1352.67	48617.3	36925.1	39707.1
642751_1039_3709	CONTROLS		Controls		PGRRPFFHPVGEADY	0	1443169617	1443169617	157	1039		positivecontrol2_EBV_peptide_1-2887_1_82_REP90	NA	642751	1039	3709	A01	11575.7	27704.1	14393.8	45691	32699.9	38954.7	37749.2	300.66	8635.8	25886	23312.7	36585.8	7345.87	6917.35	3064.3	353.99	30526.5	12446.1	46446.4	28559.2	1208.12	41111.9	33728	32420.7
642771_0806_0330	CONTROLS		Controls		PGRRPFFHPVGEADY	0	369427947	369427947	330	806		positivecontrol2_EBV_peptide_1-2887_1_82_REP91	NA	642771	806	330	A03	13702.3	31953.5	19875.1	45195.8	26623.5	37300.9	38371.8	358.48	10113.1	23950.2	23863.3	39081.9	8021.48	6193.12	3496.26	473.91	27812.9	9739.01	52684.8	36521.7	1447.19	44397	32185.7	32984.3
642771_0616_0624	CONTROLS		Controls		PGRRPFFHPVGEADY	0	369427919	369427919	624	616		positivecontrol2_EBV_peptide_1-2887_1_82_REP92	NA	642771	616	624	A03	16168.3	35175.3	29202.5	37044.4	24704.4	42755.9	48198.9	346.77	9547.09	31173.3	27173.5	41251.7	7999.77	6832.69	4104.54	560.28	29294.5	12931.2	58793.4	30271.7	1233.85	41499.5	33436.7	35333.7
642751_0772_3770	CONTROLS		Controls		PGRRPFFHPVGEADY	0	1443169675	1443169675	218	772		positivecontrol2_EBV_peptide_1-2887_1_82_REP93	NA	642751	772	3770	A01	14623.6	30358.3	18625.1	37193.1	30773.5	41626	33978.5	322.36	10428.4	27383.5	26223.5	38332.6	8822.72	7128.5	3381.87	380.28	30867.5	11684.9	47823	30646.8	1282.85	40910.9	33038.4	31924.6
642751_0197_4999	CONTROLS		Controls		PGRRPFFHPVGEADY	0	1443169824	1443169824	1447	197		positivecontrol2_EBV_peptide_1-2887_1_82_REP94	NA	642751	197	4999	A01	14029.5	22279.3	18520.7	42038.2	35714.3	42699.1	41727.2	320.25	9822.47	20696.9	26623.5	40300.3	9248.44	7671.08	3217.6	356.07	27879.9	12195.1	43235.1	36241.6	1243.79	38845.2	28424.8	32778.5
642761_0588_2332	CONTROLS		Controls		PGRRPFFHPVGEADY	0	906298900	906298900	556	588		positivecontrol2_EBV_peptide_1-2887_1_82_REP95	NA	642761	588	2332	A02	17763.9	37084.9	28449	41061.1	28697.1	47092.6	40910.9	344.49	11792.9	29294.5	31372	44397	10082.7	7543.87	4327.43	432.59	31515	14290.5	49507.7	35046.4	1420.81	46308.9	37508.2	37427.6
642751_0835_4125	CONTROLS		Controls		PGRRPFFHPVGEADY	0	1443169633	1443169633	573	835		positivecontrol2_EBV_peptide_1-2887_1_82_REP96	NA	642751	835	4125	A01	12387.9	26928	19213.4	47584	29047.8	40219.8	41535.5	350.79	9704.75	20085.7	24678.9	33436.7	8669.34	6645.61	2986.63	375.05	27501.6	10202.8	45641.3	31862	1064.55	38732.3	29089.8	32542.6
642761_0764_3436	CONTROLS		Controls		PGRRPFFHPVGEADY	0	906298724	906298724	1660	764		positivecontrol2_EBV_peptide_1-2887_1_82_REP97	NA	642761	764	3436	A02	16823.3	33871.5	22013	39208.5	31462.3	44957.3	47026.4	352.42	11210	29883	29645.3	47276.1	9929.71	7788.65	3764.03	678.4	31924.6	11119.4	42091.6	36154.2	1422.02	44205.5	32778.5	40775.5
642771_0249_1115	CONTROLS		Controls		PGRRPFFHPVGEADY	0	369427790	369427790	1115	249		positivecontrol2_EBV_peptide_1-2887_1_82_REP98	NA	642771	249	1115	A03	17295.3	32592	26799	44594.8	27151.5	50403.7	56011.3	378.96	10959.4	29746.5	25689.9	43727.3	9605.8	7310.65	3341.12	447.63	30597.6	15115.9	54186.6	42357.6	1466.21	45116.2	33762.8	33843.9
642771_0340_1106	CONTROLS		Controls		PGRRPFFHPVGEADY	0	369427969	369427969	1106	340		positivecontrol2_EBV_peptide_1-2887_1_82_REP99	NA	642771	340	1106	A03	18300	34509.5	28895.7	43168.2	25226.8	53401.2	53894.8	345.97	10051.6	30854.7	25792	42570.8	9397.91	7063.64	3719.31	567.41	28511.7	14445.3	49686.2	34915.4	1282.82	41306.6	32229.4	32843.6
																	Average:	15293.9	30064.1	22649.3	40606.3	28950.6	45347.2	42509.1	361.095	10261.4	26423.5	27012.9	40663.6	9306.23	7628.87	3545.52	476.799	29447	13113.5	47664.5	37876.7	1487.69	42999.5	31893	34809.4
															% positive:	0.833333

## Sheet: PC3 EBV peptide 4
PROBE_DESIGN_ID	CONTAINER	DESIGN_NOTE	SELECTION_CRITERIA	SEQ_ID	PROBE_SEQUENCE	MISMATCH	MATCH_INDEX	FEATURE_ID	ROW_NUM	COL_NUM	PROBE_CLASS	PROBE_ID	POSITION	DESIGN_ID	X	Y	DMD	2015_287	2015_330	2015_129	2015_218	2015_268	2015_229	2015_293	2015_234	2015_132	2015_499	2015_579	2015_285	2015_334	2015_537	2015_447	2015_173	2015_180	2015_549	2015_335	2015_368	2015_48	2015_338	2015_341	2015_587
642751_0512_3810	CONTROLS		Controls		FHPVGEADYFEYHQE	0	1443169759	1443169759	258	512		positivecontrol3_EBV_peptide_4-2887_1_83_REP1	NA	642751	512	3810	A01	14183.9	27023.9	34915.4	29135.1	34598.8	38916.1	29318.1	476.93	439.2	37840.8	36641.3	33929.8	6219.43	455.58	8617.04	2229.72	18376.2	42286.7	1893.81	4894.92	539.38	31294	796.05	41727.2
642771_0361_1535	CONTROLS		Controls		FHPVGEADYFEYHQE	0	369427785	369427785	1535	361		positivecontrol3_EBV_peptide_4-2887_1_83_REP10	NA	642771	361	1535	A03	17535.1	28578.9	36052.1	28531.8	28028	37959.8	34579.6	516.64	432.97	43785.6	39915.3	35426.1	6473.29	423.05	9825.79	2603.8	15934.1	44665	1606.6	4228.79	664.69	32343.9	912.52	44721
642761_0155_1999	CONTROLS		Controls		FHPVGEADYFEYHQE	0	906298804	906298804	223	155		positivecontrol3_EBV_peptide_4-2887_1_83_REP100	NA	642761	155	1999	A02	18237.3	27151.5	33306.7	30358.3	33281.7	36461.3	34509.5	486.16	428.39	42418.2	43110.9	37597.3	6891.99	396.57	9534.83	2463.18	17834.5	43727.3	1848.81	4596.11	512.42	34334.5	650.55	45072.7
642751_0346_4856	CONTROLS		Controls		FHPVGEADYFEYHQE	0	1443169820	1443169820	1304	346		positivecontrol3_EBV_peptide_4-2887_1_83_REP101	NA	642751	346	4856	A01	14604.4	19721.5	33059.1	27023.9	30115	34537.2	30551.1	402.1	385.24	32164.9	36092.2	32420.7	5815.43	692.91	8179.25	2055.06	16931.4	42164.7	1903.34	4417.7	602.72	28531.8	801.54	38916.1
642761_0218_2388	CONTROLS		Controls		FHPVGEADYFEYHQE	0	906298894	906298894	612	218		positivecontrol3_EBV_peptide_4-2887_1_83_REP102	NA	642761	218	2388	A02	17328.2	30569	39357.3	31148.1	32282.7	38371.8	29475.7	497.59	434.41	42091.6	41568.3	36416.1	7064.8	476.65	9659.65	2585.82	18048.6	43168.2	1845.44	5063.8	579.9	33381	1015.25	45195.8
642761_1054_1894	CONTROLS		Controls		FHPVGEADYFEYHQE	0	906298903	906298903	118	1054		positivecontrol3_EBV_peptide_4-2887_1_83_REP103	NA	642761	1054	1894	A02	15617.5	29358.3	35392.2	28915.1	28157.4	35944.9	33929.8	535.52	366.53	40603	38038.3	33038.4	5508.98	437.08	9889.81	2440.21	16378.9	38510	1395.95	3706.1	576.19	32984.3	889.88	44957.3
642751_0630_4990	CONTROLS		Controls		FHPVGEADYFEYHQE	0	1443169794	1443169794	1438	630		positivecontrol3_EBV_peptide_4-2887_1_83_REP104	NA	642751	630	4990	A01	10844.9	19224.2	26102.9	29927.5	27255.5	32778.5	31010.4	377.8	352.53	38916.1	35629.9	30798.4	5083.42	454.03	7848.91	1898.34	16998	42755.9	1480.38	4045.63	516.07	26497.3	382.17	39313
642771_0655_0779	CONTROLS		Controls		FHPVGEADYFEYHQE	0	369427897	369427897	779	655		positivecontrol3_EBV_peptide_4-2887_1_83_REP105	NA	642771	655	779	A03	16798.8	28715.6	41111.9	27922.5	22370.6	37153.4	35647.8	493.88	509.56	41535.5	40106.7	34283	6001.95	399.75	9941.15	2309.28	14163.1	46446.4	1913.74	4189.84	614.25	33634.1	799.89	51864.3
642751_0860_4398	CONTROLS		Controls		FHPVGEADYFEYHQE	0	1443169647	1443169647	846	860		positivecontrol3_EBV_peptide_4-2887_1_83_REP106	NA	642751	860	4398	A01	13127.1	25226.8	29955.4	30334.3	29340.5	33843.9	33177.4	412.55	416.32	31650.7	34827.4	31487.1	5685.94	495.68	8044.63	2051.41	18184.7	40142.3	1904.81	4953.85	529.87	30729.3	914.24	41251.7
642771_0718_0406	CONTROLS		Controls		FHPVGEADYFEYHQE	0	369427844	369427844	406	718		positivecontrol3_EBV_peptide_4-2887_1_83_REP107	NA	642771	718	406	A03	14006	29379.6	37457.6	30798.4	22960.1	33634.1	34702.8	522.48	396.7	38954.7	41990.9	32542.6	6118.88	474.68	9632.71	2428.45	12332.3	41626	1808.08	4842.39	610.27	31057	911.55	52545.7
642761_0014_1782	CONTROLS		Controls		FHPVGEADYFEYHQE	0	906298780	906298780	6	14		positivecontrol3_EBV_peptide_4-2887_1_83_REP108	NA	642761	14	1782	A02	16247.6	22988	32140.7	28866.5	36125.6	36550.8	35774	497.03	503.2	40862.3	39587.1	35333.7	7001.57	594.8	9397.91	2397.42	17101.8	38885.3	2472.67	6038.77	417.85	33586.6	849.65	47092.6
642751_1070_4818	CONTROLS		Controls		FHPVGEADYFEYHQE	0	1443169733	1443169733	1266	1070		positivecontrol3_EBV_peptide_4-2887_1_83_REP109	NA	642751	1070	4818	A01	10156.1	23119.7	23687.4	28697.1	29033.8	33436.7	32343.9	443.81	424.86	19552.6	32185.7	29955.4	4708.06	450.7	7680.95	1669.6	16552.1	36990.4	1942.72	5148.44	1756.91	28275.3	763.16	40261.2
642751_0909_3829	CONTROLS		Controls		FHPVGEADYFEYHQE	0	1443169649	1443169649	277	909		positivecontrol3_EBV_peptide_4-2887_1_83_REP11	NA	642751	909	3829	A01	15555	28028	32207	33929.8	33929.8	35774	30798.4	514.51	466.65	40741.1	35392.2	31953.5	5754.39	507.07	8829.42	2168.25	18274.8	38769.2	2127.01	5161.71	695.91	31091.7	886.91	40964.8
642771_0935_1427	CONTROLS		Controls		FHPVGEADYFEYHQE	0	369428023	369428023	1427	935		positivecontrol3_EBV_peptide_4-2887_1_83_REP110	NA	642771	935	1427	A03	15727.8	28915.1	41396.8	31349.8	24540	37717.8	35249.3	432.26	390.3	39659.3	37266.4	33762.8	6233.3	416.94	9753.59	2350.23	14713.2	40491	1641.79	4256.29	547.96	31924.6	958.97	45641.3
642761_0346_2446	CONTROLS		Controls		FHPVGEADYFEYHQE	0	906298937	906298937	670	346		positivecontrol3_EBV_peptide_4-2887_1_83_REP111	NA	642761	346	2446	A02	18745.5	32207	41626	31650.7	30956.7	39081.9	26899.5	496.46	412.28	45860.4	46077.7	38150.2	6555.08	509.5	10039.8	2755.8	18520.7	49175.2	1536.65	4365.66	555.08	34616.9	931.34	47026.4
642751_0182_4486	CONTROLS		Controls		FHPVGEADYFEYHQE	0	1443169610	1443169610	934	182		positivecontrol3_EBV_peptide_4-2887_1_83_REP112	NA	642751	182	4486	A01	14641.1	18214.7	34732.2	28299.8	32185.7	32843.6	26564.7	423.5	470.7	31700.7	34954.4	23634.1	6233.78	500.4	7705.79	2059.76	16673.1	36173.7	2064.17	4735.12	423.63	26872.8	819.22	36641.3
642771_1026_0376	CONTROLS		Controls		FHPVGEADYFEYHQE	0	369427867	369427867	376	1026		positivecontrol3_EBV_peptide_4-2887_1_83_REP113	NA	642771	1026	376	A03	12988.2	27190.9	33359.5	26915.8	20128.8	33381	35046.4	457.41	359.79	35459.6	38234.7	31148.1	5228.22	434.16	9152.8	2128.05	11756.1	37112.1	1323.41	3891.2	483.65	27232.7	888	43460.6
642761_0177_3205	CONTROLS		Controls		FHPVGEADYFEYHQE	0	906298744	906298744	1429	177		positivecontrol3_EBV_peptide_4-2887_1_83_REP114	NA	642761	177	3205	A02	18547	27534.5	38954.7	28630.4	33329	42286.7	31439.1	530.94	466.71	42527.8	39659.3	39123	6695.28	517.53	10198.5	2649.76	18915.4	43299.2	2093.11	5584.03	592.1	35249.3	900.99	46668.6
642751_0902_3702	CONTROLS		Controls		FHPVGEADYFEYHQE	0	1443169854	1443169854	150	902		positivecontrol3_EBV_peptide_4-2887_1_83_REP115	NA	642751	902	3702	A01	15625	25095	30046.5	26639.5	32140.7	35749.9	29202.5	476.33	443.37	42570.8	34881.6	31888.5	5650.39	476.67	8762.1	2075.71	18813.6	38451.9	2114.74	4422.32	596.67	32282.7	895.26	41446.4
642751_0411_3875	CONTROLS		Controls		FHPVGEADYFEYHQE	0	1443169608	1443169608	323	411		positivecontrol3_EBV_peptide_4-2887_1_83_REP116	NA	642751	411	3875	A01	17286.7	22069.3	39659.3	26238	31410.5	34827.4	31294	511.04	549.94	36758.8	36461.3	32626.7	5791.59	502.27	7996.32	2262.17	17627	38990.2	2389.62	4200.47	467.24	30214.7	863.13	36521.7
642761_0748_1876	CONTROLS		Controls		FHPVGEADYFEYHQE	0	906298752	906298752	100	748		positivecontrol3_EBV_peptide_4-2887_1_83_REP117	NA	642761	748	1876	A02	18351.1	30196.2	36925.1	31173.3	25886	35333.7	34316.3	3556.01	461.97	44884.8	38954.7	35360.7	7294.55	449.47	9901.02	2502.96	17193.6	44884.8	1658.93	3691.85	643.27	33107.7	920.54	47584
642771_1070_1648	CONTROLS		Controls		FHPVGEADYFEYHQE	0	369427794	369427794	1648	1070		positivecontrol3_EBV_peptide_4-2887_1_83_REP118	NA	642771	1070	1648	A03	14416.2	25689.9	36125.6	30422	30196.2	36092.2	33281.7	418.01	394.06	43235.1	36202.4	33728	6627.4	2772.61	9731.43	2135.67	14521.5	36052.1	1929.5	4605.98	551.98	29724.3	869.78	43650.5
642771_0177_1429	CONTROLS		Controls		FHPVGEADYFEYHQE	0	369427833	369427833	1429	177		positivecontrol3_EBV_peptide_4-2887_1_83_REP119	NA	642771	177	1429	A03	17681.6	26701.9	36496.1	32004.8	32250.7	40741.1	35333.7	495.37	391.61	42224.1	42164.7	35013.2	6808.64	486.87	9848.3	2385.01	15721.5	51864.3	1669.88	5617.67	610.99	32114.8	905.14	42136.5
642761_0426_2464	CONTROLS		Controls		FHPVGEADYFEYHQE	0	906298927	906298927	688	426		positivecontrol3_EBV_peptide_4-2887_1_83_REP12	NA	642761	426	2464	A02	18365.9	31091.7	42318.9	31749.6	32542.6	39427.3	28251.9	477.46	411.41	47092.6	45333.5	36461.3	6639.52	441.44	10066.8	2632.61	19742.8	42038.2	1791.64	4990.2	573.56	34579.6	820.26	50403.7
642771_0449_1597	CONTROLS		Controls		FHPVGEADYFEYHQE	0	369427876	369427876	1597	449		positivecontrol3_EBV_peptide_4-2887_1_83_REP120	NA	642771	449	1597	A03	18018.2	28229.1	38793.3	32313.7	23724.8	37672.4	32699.9	467.79	470.67	42136.5	40964.8	33177.4	6415.58	421.98	9437.79	2426.77	15997.4	40106.7	1712.65	4471.79	538.28	30892	907.1	43828.4
642771_0065_0589	CONTROLS		Controls		FHPVGEADYFEYHQE	0	369427894	369427894	589	65		positivecontrol3_EBV_peptide_4-2887_1_83_REP121	NA	642771	65	589	A03	15011	26564.7	33871.5	26102.9	22813.3	39771.5	32114.8	464.79	424.46	39805.1	44594.8	34598.8	6027.12	464.36	8704.6	2494.84	22426.4	39153.6	1698.31	5182.43	540.09	30867.5	783.97	45860.4
642751_0941_4241	CONTROLS		Controls		FHPVGEADYFEYHQE	0	1443169681	1443169681	689	941		positivecontrol3_EBV_peptide_4-2887_1_83_REP122	NA	642751	941	4241	A01	12241.4	23447.9	28402.8	30670.2	27831.2	31410.5	31321.5	368.22	425.08	30985.6	32626.7	30248.2	4762.34	414.02	8119.99	2027.09	17068.6	35906.5	1995.8	3838.99	468.92	28103.9	817.59	38371.8
642751_0249_4667	CONTROLS		Controls		FHPVGEADYFEYHQE	0	1443169611	1443169611	1115	249		positivecontrol3_EBV_peptide_4-2887_1_83_REP123	NA	642751	249	4667	A01	15574.4	21119.4	33978.5	29409.4	31218.2	35221.9	30749.2	376.25	370.3	35647.8	40439.8	28730.6	6031.88	495.3	8331.67	1947.6	18055.4	45072.7	1900.47	5111.39	575.48	29665	782.25	39208.5
642771_1045_0909	CONTROLS		Controls		FHPVGEADYFEYHQE	0	369427865	369427865	909	1045		positivecontrol3_EBV_peptide_4-2887_1_83_REP124	NA	642771	1045	909	A03	14172.3	25731.4	34982.3	28606	26594.9	36052.1	34616.9	508.51	465.65	40491	38885.3	31971.8	6778.61	483.25	9672.6	2307.41	12996.8	36585.8	1841.51	4627.08	652.39	30062.7	910.32	46308.9
642761_0087_3385	CONTROLS		Controls		FHPVGEADYFEYHQE	0	906298881	906298881	1609	87		positivecontrol3_EBV_peptide_4-2887_1_83_REP125	NA	642761	87	3385	A02	18469	24937.1	35521.1	26553.4	27966.7	35459.6	32420.7	505.44	377.9	40775.5	35749.9	37391.3	6455.53	612.42	8828.03	2467.07	15770.5	39915.3	1825.56	5682.02	479.22	33663.8	803.87	41568.3
642761_0240_2598	CONTROLS		Controls		FHPVGEADYFEYHQE	0	906298853	906298853	822	240		positivecontrol3_EBV_peptide_4-2887_1_83_REP126	NA	642761	240	2598	A02	17352.8	29294.5	39254	30551.1	28511.7	38686.7	26039.1	479.43	536.48	45568.3	42418.2	36925.1	6371.67	481.11	9657.8	2703.17	18924.3	43959.7	1803.43	4749.46	591.27	34481.3	899.61	44397
642761_0420_3542	CONTROLS		Controls		FHPVGEADYFEYHQE	0	906298954	906298954	1766	420		positivecontrol3_EBV_peptide_4-2887_1_83_REP127	NA	642761	420	3542	A02	16316.2	26165.6	36585.8	28773.1	35046.4	37551.2	31749.6	472.74	394.23	42038.2	41396.8	36758.8	6553.86	531.47	9343.31	2439.59	18314.2	44957.3	2310.54	4935.21	446.79	33929.8	850.31	45762.1
642771_0512_0258	CONTROLS		Controls		FHPVGEADYFEYHQE	0	369427938	369427938	258	512		positivecontrol3_EBV_peptide_4-2887_1_83_REP128	NA	642771	512	258	A03	13313	28531.8	35553.6	26947.5	23370	34579.6	31622.1	487.49	403.59	39081.9	38916.1	33359.5	5852.77	460.66	8952.82	2181.43	12265.1	40219.8	1669.86	4950.87	545.8	30931.8	876.19	42286.7
642761_0830_2426	CONTROLS		Controls		FHPVGEADYFEYHQE	0	906298697	906298697	650	830		positivecontrol3_EBV_peptide_4-2887_1_83_REP129	NA	642761	830	2426	A02	17714.4	32420.7	37749.2	28940	31121	38769.2	29746.5	545.32	446.84	42829.9	41535.5	37153.4	6738.31	424.91	10090.9	2512.04	18475.5	44205.5	1544.48	4176.17	559.65	33502.4	929.74	50996.1
642771_0719_1577	CONTROLS		Controls		FHPVGEADYFEYHQE	0	369427821	369427821	1577	719		positivecontrol3_EBV_peptide_4-2887_1_83_REP13	NA	642771	719	1577	A03	17366.6	28511.7	39153.6	32047.8	27190.9	37457.6	36173.7	542.44	1656.74	45504.8	38071.6	33107.7	6434.54	428.75	10174.4	2316.51	16082.2	40603	1545.93	4151.5	621.27	31121	895.46	44812.4
642751_0348_4516	CONTROLS		Controls		FHPVGEADYFEYHQE	0	1443169834	1443169834	964	348		positivecontrol3_EBV_peptide_4-2887_1_83_REP130	NA	642751	348	4516	A01	15636.2	20128.8	37840.8	27488.4	29218.8	37633.9	26184.2	417.12	478.18	32592	36125.6	32004.8	5686.37	475.49	8333.8	1923.61	17967.7	36550.8	1822.15	4743.98	413.17	28424.8	611.57	39427.3
642761_0552_3416	CONTROLS		Controls		FHPVGEADYFEYHQE	0	906298940	906298940	1640	552		positivecontrol3_EBV_peptide_4-2887_1_83_REP131	NA	642761	552	3416	A02	17555.5	25886	36264.3	30046.5	34334.5	38071.6	36154.2	478.17	420.27	44812.4	43168.2	37044.4	6958.92	539.43	9878.64	2549.21	18389.5	47092.6	1729.32	4894.07	487.28	34356.3	922.76	47398.9
642761_0330_2730	CONTROLS		Controls		FHPVGEADYFEYHQE	0	906298952	906298952	954	330		positivecontrol3_EBV_peptide_4-2887_1_83_REP132	NA	642761	330	2730	A02	17641.9	29409.4	41861.2	31030.3	32455.9	40402.4	29135.1	452.15	406.24	43333.5	41165.6	37749.2	6580.96	413.45	9674	2601.44	18569	45919.8	1548.21	4822.87	440.9	33259.5	803.99	50732.2
642751_0868_4146	CONTROLS		Controls		FHPVGEADYFEYHQE	0	1443169807	1443169807	594	868		positivecontrol3_EBV_peptide_4-2887_1_83_REP133	NA	642751	868	4146	A01	12740.8	24728.7	30214.7	32343.9	27001	31953.5	30597.6	406.35	445.46	33728	34142	30626.6	5308.66	475.82	8153.86	2009.13	17048.6	34982.3	2603.72	5216.32	569.5	28449	1007.26	38005.3
642771_0683_0601	CONTROLS		Controls		FHPVGEADYFEYHQE	0	369427896	369427896	601	683		positivecontrol3_EBV_peptide_4-2887_1_83_REP134	NA	642771	683	601	A03	15770.5	30023.9	40741.1	28157.4	25792	37597.3	35521.1	463.45	413.83	41061.1	44088	32984.3	6011.4	389.41	9669.85	2349.57	13390.6	45417.5	1896.54	5025.07	597.48	31749.6	984.02	54042.6
642751_0772_3834	CONTROLS		Controls		FHPVGEADYFEYHQE	0	1443169860	1443169860	282	772		positivecontrol3_EBV_peptide_4-2887_1_83_REP135	NA	642751	772	3834	A01	14895	26899.5	32952.4	25847.7	31700.7	34656.2	29724.3	426.32	423.7	43522.6	37427.6	32282.7	5887.8	439.95	9070.44	2038.43	18398.5	39427.3	1574.46	4195.58	562.57	32313.7	766.98	41499.5
642771_0373_0147	CONTROLS		Controls		FHPVGEADYFEYHQE	0	369427971	369427971	147	373		positivecontrol3_EBV_peptide_4-2887_1_83_REP14	NA	642771	373	147	A03	13988.8	27066.1	34598.8	26849.3	23140.7	36332.1	29452.8	455.44	547.68	39478.2	39427.3	34008.9	5950.45	520.48	9364.85	2377.49	12063.1	36925.1	1691.57	5612.07	585.94	29318.1	1008.11	40053
642771_0004_0394	CONTROLS		Controls		FHPVGEADYFEYHQE	0	369428027	369428027	394	4		positivecontrol3_EBV_peptide_4-2887_1_83_REP15	NA	642771	4	394	A03	13920.5	25847.7	33899.1	24872	23832	37232.1	31247.7	463.96	472.55	39771.5	36241.6	33477	5711.25	518.1	8288.12	2304.29	11465.9	36306.5	1819.96	5286.74	527.88	29340.5	755.05	46610.5
642771_0286_0248	CONTROLS		Controls		FHPVGEADYFEYHQE	0	369427907	369427907	248	286		positivecontrol3_EBV_peptide_4-2887_1_83_REP16	NA	642771	286	248	A03	14759.5	27949.1	36461.3	23562.7	26553.4	37193.1	29902.1	420.73	456.15	40300.3	41727.2	35083.1	6165.5	496.33	9424.14	2192.91	12291.7	37508.2	1706.69	5513.87	607.24	30358.3	888.12	43047.4
642771_0346_0042	CONTROLS		Controls		FHPVGEADYFEYHQE	0	369427851	369427851	42	346		positivecontrol3_EBV_peptide_4-2887_1_83_REP17	NA	642771	346	42	A03	13196.3	26470.3	32029.7	24843.1	24356	32626.7	29069.4	492.47	268.6	37785.5	36990.4	34035.1	5921.4	500.99	9229.3	2408.9	10868.9	35459.6	1868.79	5760.58	675.02	27190.9	1099.37	36955
642761_0130_3300	CONTROLS		Controls		FHPVGEADYFEYHQE	0	906298828	906298828	1524	130		positivecontrol3_EBV_peptide_4-2887_1_83_REP18	NA	642761	130	3300	A02	19057.4	27383.5	36857.2	27173.5	33728	38793.3	33131.8	405.66	386.65	41805.8	36052.1	38686.7	6329.09	516.47	9243.74	2572.42	17513.6	40964.8	1730.97	5185.37	515.83	33206.9	937.11	42527.8
642751_0633_4631	CONTROLS		Controls		FHPVGEADYFEYHQE	0	1443169645	1443169645	1079	633		positivecontrol3_EBV_peptide_4-2887_1_83_REP19	NA	642751	633	4631	A01	11295.4	20734.8	30169.9	32506.7	29158.3	33685.7	32808.6	395.71	421.06	37633.9	37112.1	32185.7	5732.96	438.72	8510.47	1984.48	17286.7	39208.5	1649.11	4543.54	603.29	29179.3	817.67	40300.3
642761_0902_1926	CONTROLS		Controls		FHPVGEADYFEYHQE	0	906298944	906298944	150	902		positivecontrol3_EBV_peptide_4-2887_1_83_REP2	NA	642761	902	1926	A02	17790.1	29793.1	38105.7	29868.5	30046.5	36202.4	32984.3	527.33	409.19	41727.2	39707.1	35221.9	6413.66	403.51	9872.46	2549.34	17397.2	43460.6	1570.94	3834.45	600.06	33227.4	916.89	49405.9
642761_0037_3433	CONTROLS		Controls		FHPVGEADYFEYHQE	0	906298797	906298797	1657	37		positivecontrol3_EBV_peptide_4-2887_1_83_REP20	NA	642761	37	3433	A02	19101.7	26084.7	34827.4	28016.7	34881.6	34881.6	32073.6	414.19	425.09	40402.4	34509.5	35647.8	6244.56	478.95	8434.2	2685.98	16793.8	39707.1	1867.92	5248.49	589.59	32250.7	822.11	42887.1
642751_0262_4668	CONTROLS		Controls		FHPVGEADYFEYHQE	0	1443169808	1443169808	1116	262		positivecontrol3_EBV_peptide_4-2887_1_83_REP21	NA	642751	262	4668	A01	15191.8	20813.3	34249.2	29179.3	32366.2	34849.9	31173.3	376.93	405.24	35249.3	39254	33685.7	5393.29	517.26	8549.44	2038.37	17266.8	41923.2	1793.9	4702.45	467.06	28895.7	758.13	38845.2
642751_0001_4387	CONTROLS		Controls		FHPVGEADYFEYHQE	0	1443169656	1443169656	835	1		positivecontrol3_EBV_peptide_4-2887_1_83_REP22	NA	642751	1	4387	A01	8956.51	17087	30062.7	23460.1	29598.7	30248.2	23228	416.74	407.47	33899.1	34765.3	31573.5	5290.3	539.88	6883.35	1803.54	16627.3	38105.7	1878.38	5416.37	473.97	29379.6	795.56	36031.3
642771_0332_1728	CONTROLS		Controls		FHPVGEADYFEYHQE	0	369427898	369427898	1728	332		positivecontrol3_EBV_peptide_4-2887_1_83_REP23	NA	642771	332	1728	A03	17138.9	26254.2	34334.5	32542.6	33131.8	39805.1	35990.4	490.19	372.66	42755.9	43010.8	36521.7	6709.57	481.08	9832.38	2476.6	16972.1	46749.3	1754.83	4155.45	599.05	32678.9	732.64	48290
642751_0987_5157	CONTROLS		Controls		FHPVGEADYFEYHQE	0	1443169861	1443169861	1605	987		positivecontrol3_EBV_peptide_4-2887_1_83_REP24	NA	642751	987	5157	A01	10227.3	21070.8	23140.7	31439.1	26387.6	32420.7	33011.3	380.91	302.86	22084.8	32542.6	29975.6	4735.48	474.05	7571.97	1739.97	17419.8	37044.4	1752.57	4954.99	411.65	27760.5	695.53	39540.3
642771_0150_0232	CONTROLS		Controls		FHPVGEADYFEYHQE	0	369428038	369428038	232	150		positivecontrol3_EBV_peptide_4-2887_1_83_REP25	NA	642771	150	232	A03	13942.4	26681.2	36306.5	24897.9	26024.9	36793.3	30915.4	467.91	580.22	40261.2	39313	34171.6	5935.44	437.26	9133.24	2284.2	11772.7	36332.1	1962.38	5837.48	592.66	29598.7	932.7	47907.3
642751_0949_4505	CONTROLS		Controls		FHPVGEADYFEYHQE	0	1443169742	1443169742	953	949		positivecontrol3_EBV_peptide_4-2887_1_83_REP26	NA	642751	949	4505	A01	11374	25136.3	28041.8	32748.2	26899.5	33978.5	32250.7	441.63	413.65	30626.6	34982.3	31091.7	5221.09	442.57	8208.46	1959.6	17110	34915.4	1697.57	4645.57	590.05	30115	814.56	40741.1
642751_0638_4414	CONTROLS		Controls		FHPVGEADYFEYHQE	0	1443169816	1443169816	862	638		positivecontrol3_EBV_peptide_4-2887_1_83_REP27	NA	642751	638	4414	A01	12141	20243	32047.8	22268.5	28182.2	32984.3	30144	415.47	547.48	35714.3	35906.5	30931.8	5648.2	496.31	8128.28	1957.29	18063.3	40656	1850.34	4648.91	481.63	29135.1	838.65	40811.3
642771_0689_1383	CONTROLS		Controls		FHPVGEADYFEYHQE	0	369428019	369428019	1383	689		positivecontrol3_EBV_peptide_4-2887_1_83_REP28	NA	642771	689	1383	A03	16355.1	28646.3	40142.3	31862	24728.7	36758.8	34881.6	530.91	463.02	42951	37300.9	34453	6278.5	460.61	9725.28	2308.25	15748.2	38793.3	1529.24	4420.58	665.07	31953.5	858.29	42699.1
642761_0796_2326	CONTROLS		Controls		FHPVGEADYFEYHQE	0	906298756	906298756	550	796		positivecontrol3_EBV_peptide_4-2887_1_83_REP29	NA	642761	796	2326	A02	17723.4	31726.8	38038.3	27513.5	31548.6	35990.4	33871.5	520.81	395.47	41306.6	42527.8	36496.1	6616.21	470.95	10308.5	2501.4	19647.7	45762.1	2275.58	4298.68	582.23	34419.3	925.42	45013.3
642771_0106_1304	CONTROLS		Controls		FHPVGEADYFEYHQE	0	369428000	369428000	1304	106		positivecontrol3_EBV_peptide_4-2887_1_83_REP3	NA	642771	106	1304	A03	17101.8	24856.3	31888.5	29902.1	26532.6	39357.3	36031.3	461.66	505.54	42887.1	43959.7	36031.3	6945.28	440.62	9297.93	2546.74	15432.9	48005.4	2039.28	5118.16	639.91	32748.2	1019.06	43168.2
642761_1001_1843	CONTROLS		Controls		FHPVGEADYFEYHQE	0	906298772	906298772	67	1001		positivecontrol3_EBV_peptide_4-2887_1_83_REP30	NA	642761	1001	1843	A02	16043.8	30384.4	38451.9	31672.3	33359.5	41499.5	33609.1	543.21	366.76	43828.4	40402.4	35046.4	6716.92	447.26	10303.7	2478.19	17295.3	38408.9	1746.68	4650.77	592.65	33793.2	1027.93	49175.2
642771_0371_0539	CONTROLS		Controls		FHPVGEADYFEYHQE	0	369428022	369428022	539	371		positivecontrol3_EBV_peptide_4-2887_1_83_REP31	NA	642771	371	539	A03	15182.2	29868.5	38510	25275.6	22137.4	39041.4	35221.9	476.81	429.22	42357.6	42570.8	33949.3	6151.71	441.86	9630.61	2431.39	13784.5	39805.1	1591.4	5009.65	522.77	29883	901.51	51555.6
642771_0772_0282	CONTROLS		Controls		FHPVGEADYFEYHQE	0	369428039	369428039	282	772		positivecontrol3_EBV_peptide_4-2887_1_83_REP32	NA	642771	772	282	A03	13397.9	27787.8	34616.9	29816.6	25390.3	33059.1	30824.9	467.89	416.53	38150.2	40656	32366.2	5842.02	498.1	9679.9	2241.85	11643.8	43110.9	1705.96	5349.41	670.67	29645.3	1177.59	43876.7
642751_0891_5267	CONTROLS		Controls		FHPVGEADYFEYHQE	0	1443169713	1443169713	1715	891		positivecontrol3_EBV_peptide_4-2887_1_83_REP33	NA	642751	891	5267	A01	10031.5	17897.3	19712.2	31247.7	23591.2	31274.4	29765.9	387.09	366.7	20452	32699.9	30115	4546.8	501.88	7184.34	1577.45	16559.4	37153.4	1583.58	4554.51	516.29	25001.9	789.5	37749.2
642761_0407_2241	CONTROLS		Controls		FHPVGEADYFEYHQE	0	906298943	906298943	465	407		positivecontrol3_EBV_peptide_4-2887_1_83_REP34	NA	642761	407	2241	A02	18753.1	30915.4	40219.8	32843.6	34116.8	39123	29793.1	446.38	424.53	45195.8	38647.5	35990.4	6453.32	432.24	9798.06	2604.47	18421.8	40910.9	1669.97	5276.66	567.21	34598.8	920.4	43591
642771_0414_0930	CONTROLS		Controls		FHPVGEADYFEYHQE	0	369427816	369427816	930	414		positivecontrol3_EBV_peptide_4-2887_1_83_REP35	NA	642771	414	930	A03	16892.1	27442	37508.2	28578.9	18745.5	35392.2	36758.8	511.69	462.34	43460.6	39123	34616.9	5764.69	464.6	9198.44	2591.95	14748.3	42951	1336.74	3671.03	477.82	30915.4	804.24	46914.2
642751_0607_4641	CONTROLS		Controls		FHPVGEADYFEYHQE	0	1443169646	1443169646	1089	607		positivecontrol3_EBV_peptide_4-2887_1_83_REP36	NA	642751	607	4641	A01	11530.2	20488.9	30569	28750	29452.8	34316.3	32207	368.96	468.8	38005.3	38408.9	32093.6	6517.7	556.62	8783.68	1973.12	17301.7	44335.6	2055.06	4790.49	478.98	29902.1	665.58	35871.4
642771_1046_1198	CONTROLS		Controls		FHPVGEADYFEYHQE	0	369427940	369427940	1198	1046		positivecontrol3_EBV_peptide_4-2887_1_83_REP37	NA	642771	1046	1198	A03	14441.6	25452.5	34954.4	30749.2	25535.5	38234.7	34116.8	508.17	402.21	36641.3	36306.5	32725.9	6402.36	466.31	9681.28	2191.72	13496.3	37749.2	2257.23	4471.15	603.45	30854.7	1013.71	44884.8
642761_0889_2995	CONTROLS		Controls		FHPVGEADYFEYHQE	0	906298871	906298871	1219	889		positivecontrol3_EBV_peptide_4-2887_1_83_REP38	NA	642761	889	2995	A02	16088.1	29839.6	36793.3	32185.7	29625.8	37348.5	28940	509.97	456.21	44665	40741.1	36955	6228.67	509.55	9857.65	2406.53	18598	38005.3	2147.98	4157.67	619.13	33177.4	960.52	42357.6
642771_0941_0689	CONTROLS		Controls		FHPVGEADYFEYHQE	0	369427860	369427860	689	941		positivecontrol3_EBV_peptide_4-2887_1_83_REP39	NA	642771	941	689	A03	15122.5	28197.7	37300.9	29033.8	22292	36496.1	36092.2	494.88	378.45	39041.4	39771.5	32699.9	5727.1	448.46	10305.5	2270.58	13259.2	43650.5	1631.31	4824.37	543.69	30292.8	1082.13	54543.2
642771_0313_1401	CONTROLS		Controls		FHPVGEADYFEYHQE	0	369427849	369427849	1401	313		positivecontrol3_EBV_peptide_4-2887_1_83_REP4	NA	642771	313	1401	A03	17548.7	29033.8	36092.2	31924.6	27513.5	40862.3	37084.9	430.02	402.33	43876.7	39478.2	36373.4	6858.11	412.07	9542.69	2405	16068.2	43235.1	1757.58	4592.35	536.93	33011.3	898.02	44594.8
642761_0205_2237	CONTROLS		Controls		FHPVGEADYFEYHQE	0	906298918	906298918	461	205		positivecontrol3_EBV_peptide_4-2887_1_83_REP40	NA	642761	205	2237	A02	18214.7	28697.1	37348.5	31057	31487.1	39478.2	29158.3	458.04	420.83	45691	38332.6	36857.2	6625.84	443.73	9786.68	2617.56	18306.9	43785.6	1733.92	4222.31	588.99	33843.9	811.71	41861.2
642751_0722_4996	CONTROLS		Controls		FHPVGEADYFEYHQE	0	1443169777	1443169777	1444	722		positivecontrol3_EBV_peptide_4-2887_1_83_REP41	NA	642751	722	4996	A01	11182.8	21940.1	27573.7	27859.5	27787.8	33131.8	32366.2	346.39	384.65	37391.3	36154.2	31321.5	5586.85	475.17	8195.31	1919.76	17011.7	44812.4	1386.17	4540.61	553.92	21412.7	760.56	38105.7
642761_0774_2046	CONTROLS		Controls		FHPVGEADYFEYHQE	0	906298957	906298957	270	774		positivecontrol3_EBV_peptide_4-2887_1_83_REP42	NA	642761	774	2046	A02	18125.5	32185.7	40053	32250.7	31294	36521.7	33410.8	542.7	419.15	44542.5	41805.8	36052.1	7108.04	461.14	9995.19	2547.39	17925.3	46668.6	2735.89	5282.99	686.07	33762.8	902.68	53739.7
642771_0588_1188	CONTROLS		Controls		FHPVGEADYFEYHQE	0	369427836	369427836	1188	588		positivecontrol3_EBV_peptide_4-2887_1_83_REP43	NA	642771	588	1188	A03	16938.7	30062.7	42091.6	30729.3	22613.2	36990.4	37427.6	422.73	442.49	45116.2	41499.5	34765.3	6644.62	389.12	9805.26	2425.73	15087.9	43010.8	1738.33	4693.72	586.37	31439.1	937.9	48005.4
642771_0594_1084	CONTROLS		Controls		FHPVGEADYFEYHQE	0	369427928	369427928	1084	594		positivecontrol3_EBV_peptide_4-2887_1_83_REP44	NA	642771	594	1084	A03	16634.8	30248.2	39208.5	29549.3	23073.5	37044.4	35493.5	479.35	403.86	45072.7	38105.7	34116.8	6331.16	444.09	9636.61	2382.12	14849	44141.5	2158.52	4586.61	619.92	31515	929.12	50526.1
642761_0463_3367	CONTROLS		Controls		FHPVGEADYFEYHQE	0	906298893	906298893	1591	463		positivecontrol3_EBV_peptide_4-2887_1_83_REP45	NA	642761	463	3367	A02	16564.9	26006.6	35111.1	29625.8	34849.9	38546.9	32140.7	489.89	446.29	45270	36332.1	36154.2	6466.8	582.2	9709.21	2529.3	18224	46836.8	1863.63	4624.22	593.74	32778.5	1023.28	43522.6
642751_0198_3754	CONTROLS		Controls		FHPVGEADYFEYHQE	0	1443169623	1443169623	202	198		positivecontrol3_EBV_peptide_4-2887_1_83_REP46	NA	642751	198	3754	A01	17891.5	23705.1	36521.7	28848.8	32678.9	34356.3	28578.9	473.83	432.74	40106.7	37551.2	33011.3	5964.62	491.59	8348.35	2368.52	17805	40552.8	1761.06	4982.15	475.41	32626.7	780.84	38885.3
642771_0275_0155	CONTROLS		Controls		FHPVGEADYFEYHQE	0	369427981	369427981	155	275		positivecontrol3_EBV_peptide_4-2887_1_83_REP47	NA	642771	275	155	A03	14213.2	27593.8	35333.7	24981.1	25847.7	35249.3	30334.3	438.41	463.17	39427.3	41678.9	34060.3	5890.91	496.72	9323.06	2265.26	11833.9	36793.3	2266.39	6299.59	713.92	28730.6	1044.67	44036.7
642751_0143_4899	CONTROLS		Controls		FHPVGEADYFEYHQE	0	1443169601	1443169601	1347	143		positivecontrol3_EBV_peptide_4-2887_1_83_REP48	NA	642751	143	4899	A01	14707.8	19135	32164.9	27990.5	28866.5	33663.8	27023.9	393.31	397.47	30915.4	38150.2	31057	5693.54	536.46	7995.23	1837.29	16621.1	35824.9	1760.03	4781.73	467.83	27831.2	779.44	38071.6
642761_0226_2688	CONTROLS		Controls		FHPVGEADYFEYHQE	0	906298754	906298754	912	226		positivecontrol3_EBV_peptide_4-2887_1_83_REP49	NA	642761	226	2688	A02	17481.1	29765.9	40261.2	30867.5	32567.2	42224.1	29089.8	464.43	449.56	43010.8	44542.5	38601.4	7034.37	465.19	9511.32	2649.68	18536.9	46914.2	1871.67	5255.22	549.29	35360.7	911.17	41805.8
642761_0941_2465	CONTROLS		Controls		FHPVGEADYFEYHQE	0	906298771	906298771	689	941		positivecontrol3_EBV_peptide_4-2887_1_83_REP5	NA	642761	941	2465	A02	16804.2	33978.5	34676.9	29047.8	32778.5	41306.6	30931.8	504.32	477.96	40964.8	40811.3	36202.4	6593.97	494.04	10614.7	2419.53	18135.4	40862.3	2036.73	4272.3	566.22	33871.5	964.81	48866.7
642761_0286_2024	CONTROLS		Controls		FHPVGEADYFEYHQE	0	906298818	906298818	248	286		positivecontrol3_EBV_peptide_4-2887_1_83_REP50	NA	642761	286	2024	A02	17748.8	27859.5	35083.1	31462.3	32748.2	38038.3	33531.9	504.07	397.85	42286.7	40300.3	36125.6	6835.16	445.21	9602.9	2637.27	18683.7	48290	1559.05	4812.69	636.57	34732.2	908.87	46749.3
642771_0185_0931	CONTROLS		Controls		FHPVGEADYFEYHQE	0	369428006	369428006	931	185		positivecontrol3_EBV_peptide_4-2887_1_83_REP51	NA	642771	185	931	A03	15912.3	28606	36892.4	29003.4	24382.8	40775.5	35714.3	555.47	440	42699.1	43235.1	35749.9	6298.57	462.8	9236.99	2550.8	14895	39771.5	1662.44	4718.64	517.47	30317.5	981.65	44205.5
642761_0769_2285	CONTROLS		Controls		FHPVGEADYFEYHQE	0	906298718	906298718	509	769		positivecontrol3_EBV_peptide_4-2887_1_83_REP52	NA	642761	769	2285	A02	18915.4	33586.6	38546.9	30626.6	34616.9	38105.7	31598.3	520.34	418.72	41396.8	44286.5	38038.3	7153.5	495.12	10700.4	2568.87	19450	44088	1919.76	4159.11	684.65	35291	954.96	53894.8
642761_0083_3303	CONTROLS		Controls		FHPVGEADYFEYHQE	0	906298798	906298798	1527	83		positivecontrol3_EBV_peptide_4-2887_1_83_REP53	NA	642761	83	3303	A02	18207.6	24678.9	34356.3	26470.3	33871.5	35291	31726.8	565.63	415.98	38408.9	33131.8	37551.2	6484.94	655.11	8858.8	2509.99	16535.4	42136.5	1877.12	5456.86	568.25	32455.9	940.84	41923.2
642751_0378_3830	CONTROLS		Controls		FHPVGEADYFEYHQE	0	1443169819	1443169819	278	378		positivecontrol3_EBV_peptide_4-2887_1_83_REP54	NA	642751	378	3830	A01	17115.7	22549.9	40603	27731.3	34656.2	36585.8	30526.5	437.44	427.46	38793.3	37044.4	16173.4	5960.75	438.94	8723.39	2217.04	17434.1	43047.4	1723.86	4740.07	481.42	30406.7	820.01	41306.6
642761_0772_1994	CONTROLS		Controls		FHPVGEADYFEYHQE	0	906298765	906298765	218	772		positivecontrol3_EBV_peptide_4-2887_1_83_REP55	NA	642761	772	1994	A02	17959.7	30854.7	38071.6	29975.6	28630.4	36719.8	35629.9	523.55	611.06	41990.9	41626	36332.1	6774.1	454.73	9965.06	2543.45	18078.9	45994.9	3158.97	4129.78	687.8	33728	1034.66	50102.5
642771_0438_1674	CONTROLS		Controls		FHPVGEADYFEYHQE	0	369427857	369427857	1674	438		positivecontrol3_EBV_peptide_4-2887_1_83_REP56	NA	642771	438	1674	A03	17487.8	26594.9	35871.4	31487.1	28449	38732.3	32647.8	492.94	425.85	44088	39805.1	34732.2	6530.84	455.24	9852.91	2482.9	16366.3	40439.8	1941.62	4280.76	502.51	32420.7	802.81	46446.4
642751_0889_4771	CONTROLS		Controls		FHPVGEADYFEYHQE	0	1443169781	1443169781	1219	889		positivecontrol3_EBV_peptide_4-2887_1_83_REP57	NA	642751	889	4771	A01	11547.7	25018.6	27831.2	31372	29379.6	33609.1	34008.9	396.63	385.2	33177.4	35013.2	31771.7	5265.64	478.02	8346.02	1896.31	17555.5	40181.7	1788.47	4187.42	501.18	30144	748.1	40402.4
642751_0676_4598	CONTROLS		Controls		FHPVGEADYFEYHQE	0	1443169743	1443169743	1046	676		positivecontrol3_EBV_peptide_4-2887_1_83_REP58	NA	642751	676	4598	A01	12223	21412.7	32004.8	34765.3	30551.1	34116.8	31548.6	417.48	409.61	38038.3	37084.9	33306.7	5563.81	458.06	8529.77	2050.82	17341.2	43333.5	2076.5	5163.81	540.01	29839.6	742.8	41111.9
642771_0920_1602	CONTROLS		Controls		FHPVGEADYFEYHQE	0	369427890	369427890	1602	920		positivecontrol3_EBV_peptide_4-2887_1_83_REP59	NA	642771	920	1602	A03	16012.5	29645.3	40656	31410.5	28466.9	38601.4	34142	512.34	414.15	41446.4	38510	33329	6542.58	459.73	9966.65	2255.5	14936.1	39041.4	1753.59	4479.2	604.15	31372	930.26	47276.1
642771_0889_1219	CONTROLS		Controls		FHPVGEADYFEYHQE	0	369427960	369427960	1219	889		positivecontrol3_EBV_peptide_4-2887_1_83_REP6	NA	642771	889	1219	A03	16254.2	30292.8	41923.2	32282.7	26564.7	39254	37717.8	531.05	366.8	43387.5	40353.6	34954.4	6178.36	330.49	9816.8	2316.81	14653.2	42091.6	1600.77	5191.47	640.21	32871.2	981.69	46524.7
642771_0459_0467	CONTROLS		Controls		FHPVGEADYFEYHQE	0	369427837	369427837	467	459		positivecontrol3_EBV_peptide_4-2887_1_83_REP60	NA	642771	459	467	A03	14688.3	28730.6	37597.3	26799	22459.7	34453	36373.4	455.28	429.48	40811.3	42887.1	34356.3	6145.69	442.6	9263.1	2363.44	13935.8	41535.5	1503.5	5270.04	553.46	30334.3	950.77	43959.7
642761_0332_3504	CONTROLS		Controls		FHPVGEADYFEYHQE	0	906298809	906298809	1728	332		positivecontrol3_EBV_peptide_4-2887_1_83_REP61	NA	642761	332	3504	A02	15115.9	25610.1	34881.6	35333.7	36173.7	37749.2	35083.1	493.51	383.81	44141.5	40181.7	35714.3	6386.89	596.42	9414.82	2486.25	17280.3	39999.5	1819.39	5161.23	688.78	33306.7	1011.88	46077.7
642761_0404_1890	CONTROLS		Controls		FHPVGEADYFEYHQE	0	906298820	906298820	114	404		positivecontrol3_EBV_peptide_4-2887_1_83_REP62	NA	642761	404	1890	A02	18536.9	29902.1	35629.9	29358.3	30062.7	37427.6	37266.4	486.2	381.43	46524.7	43387.5	35147.4	6821.76	484.22	9773.86	2587.07	18144.4	42467.6	1841.6	5056.71	507.96	34982.3	803.85	49272.5
642751_0940_5260	CONTROLS		Controls		FHPVGEADYFEYHQE	0	1443169648	1443169648	1708	940		positivecontrol3_EBV_peptide_4-2887_1_83_REP63	NA	642751	940	5260	A01	9815.06	17944	19852.4	30317.5	23504.4	32073.6	29883	360.75	325.37	22329.3	32567.2	27966.7	4355.25	457.36	7156.82	1663.17	16849.3	36241.6	700.6	4015.8	487.99	26532.6	774.69	37914.7
642771_0307_1285	CONTROLS		Controls		FHPVGEADYFEYHQE	0	369427953	369427953	1285	307		positivecontrol3_EBV_peptide_4-2887_1_83_REP64	NA	642771	307	1285	A03	17822.3	29318.1	36241.6	30442.2	26872.8	37840.8	36496.1	860.76	452.27	44036.7	40261.2	36793.3	6624.66	611	9575.4	2618.4	16154.6	43591	1526.68	4158.12	564.67	32073.6	851.28	50266.1
642771_0553_1285	CONTROLS		Controls		FHPVGEADYFEYHQE	0	369427944	369427944	1285	553		positivecontrol3_EBV_peptide_4-2887_1_83_REP65	NA	642771	553	1285	A03	16874.6	29816.6	40353.6	31010.4	24171.8	36641.3	36550.8	509.42	437.16	46749.3	41200.4	35392.2	6500.51	385.68	9868.7	2429.37	16031.7	45860.4	1854.24	4371.54	635.51	31888.5	890.4	48129.8
642771_0723_0753	CONTROLS		Controls		FHPVGEADYFEYHQE	0	369427943	369427943	753	723		positivecontrol3_EBV_peptide_4-2887_1_83_REP66	NA	642771	723	753	A03	16063.4	29975.6	41990.9	27637.8	24184	36241.6	36925.1	519.51	366.5	41678.9	42286.7	33586.6	6051.09	447.35	9811.19	2289.25	14213.2	47500.8	1465.54	4758.1	520.76	31598.3	881.76	53564.5
642771_0596_0988	CONTROLS		Controls		FHPVGEADYFEYHQE	0	369427902	369427902	988	596		positivecontrol3_EBV_peptide_4-2887_1_83_REP67	NA	642771	596	988	A03	17074.9	29135.1	40181.7	28646.3	21563	37508.2	35175.3	461.23	444.57	42318.9	40053	32871.2	6264.56	424.12	9399.45	2583.2	14861.4	42699.1	1401.8	3599.64	569.04	29996	865.65	52374.1
642751_0579_3895	CONTROLS		Controls		FHPVGEADYFEYHQE	0	1443169863	1443169863	343	579		positivecontrol3_EBV_peptide_4-2887_1_83_REP68	NA	642751	579	3895	A01	14630.6	25497.8	33634.1	27704.1	30487	35521.1	30062.7	402.17	425.13	37717.8	34579.6	31672.3	5831.88	472.43	8249.35	2126.67	17774.8	36719.8	1923.14	4760.6	589.03	29549.3	840.32	38686.7
642761_0620_1930	CONTROLS		Controls		FHPVGEADYFEYHQE	0	906298730	906298730	154	620		positivecontrol3_EBV_peptide_4-2887_1_83_REP69	NA	642761	620	1930	A02	19409.4	30469	38916.1	30292.8	31030.3	37112.1	35013.2	502.59	378.78	42467.6	43460.6	36241.6	6313.67	440.53	10059.3	2583.84	18344.7	46224.9	2508.59	4532.49	534.44	34702.8	1001.25	51150.8
642771_0982_1118	CONTROLS		Controls		FHPVGEADYFEYHQE	0	369427830	369427830	1118	982		positivecontrol3_EBV_peptide_4-2887_1_83_REP7	NA	642771	982	1118	A03	15157.9	26139.8	38732.3	29218.8	27617.8	38332.6	35824.9	452.92	398.53	41200.4	37785.5	32748.2	6248.85	447.08	9815.06	2284	13552.1	39357.3	1621.02	4775.9	520.34	31274.4	982.09	46372.6
642751_1055_3663	CONTROLS		Controls		FHPVGEADYFEYHQE	0	1443169741	1443169741	111	1055		positivecontrol3_EBV_peptide_4-2887_1_83_REP70	NA	642751	1055	3663	A01	13475.8	24065.2	21822.2	32567.2	30597.6	32725.9	29703.5	400.88	372.85	44957.3	35681	31410.5	4565.98	421.23	8654.47	1960.99	18500.5	36857.2	2155.18	3885.81	522.97	31862	923.54	43333.5
642771_0009_0137	CONTROLS		Controls		FHPVGEADYFEYHQE	0	369428002	369428002	137	9		positivecontrol3_EBV_peptide_4-2887_1_83_REP71	NA	642771	9	137	A03	13805.6	26553.4	34419.3	24118.5	22164.1	38647.5	33843.9	525.12	443.26	38885.3	38686.7	34481.3	5661.28	554.21	8498.56	2426.05	10194.1	35147.4	1859.13	5561.36	616.77	28511.7	860.15	44335.6
642761_0313_3177	CONTROLS		Controls		FHPVGEADYFEYHQE	0	906298760	906298760	1401	313		positivecontrol3_EBV_peptide_4-2887_1_83_REP72	NA	642761	313	3177	A02	17561.4	26184.2	37914.7	28352.6	32626.7	39540.3	31372	437.42	430.7	45013.3	43047.4	37300.9	6672.35	479.5	9487.79	2611.44	17780.2	42318.9	1632.89	4810.28	541.72	34088.4	781.67	45691
642771_0852_1438	CONTROLS		Controls		FHPVGEADYFEYHQE	0	369427957	369427957	1438	852		positivecontrol3_EBV_peptide_4-2887_1_83_REP73	NA	642771	852	1438	A03	16198.4	29069.4	38408.9	31294	26406.2	37874.1	34982.3	463.41	447.27	41861.2	38732.3	34579.6	6556.07	431.3	9812.6	2306.83	15186.9	41306.6	1686.84	3610.92	477.3	32843.6	1071.64	42570.8
642751_0476_5260	CONTROLS		Controls		FHPVGEADYFEYHQE	0	1443169621	1443169621	1708	476		positivecontrol3_EBV_peptide_4-2887_1_83_REP74	NA	642751	476	5260	A01	9676.04	15219.1	18125.5	26368	20193.8	30569	27255.5	332.5	355.02	28730.6	31622.1	21684	4261.25	524.32	6431.92	1592.64	14445.3	38195.8	1309.74	2654.02	559.41	23965.2	648.47	33281.7
642751_0756_4302	CONTROLS		Controls		FHPVGEADYFEYHQE	0	1443169655	1443169655	750	756		positivecontrol3_EBV_peptide_4-2887_1_83_REP75	NA	642751	756	4302	A01	13513.8	27990.5	33609.1	25314.7	32474.4	32808.6	31148.1	474.78	433.75	36857.2	36955	32647.8	5857.43	544.06	8718.54	2162.23	18178.5	40775.5	1714.93	5193.44	614.35	28578.9	854.01	42755.9
642751_0307_4837	CONTROLS		Controls		FHPVGEADYFEYHQE	0	1443169774	1443169774	1285	307		positivecontrol3_EBV_peptide_4-2887_1_83_REP76	NA	642751	307	4837	A01	15327.8	20155	33381	28067.3	28915.1	34732.2	30317.5	395.61	352.08	31971.8	36521.7	33059.1	5702.4	469.4	8261.87	2027.35	17094.1	39540.3	1985.56	4169.33	506.08	28466.9	700.45	38732.3
642771_0389_0025	CONTROLS		Controls		FHPVGEADYFEYHQE	0	369427991	369427991	25	389		positivecontrol3_EBV_peptide_4-2887_1_83_REP77	NA	642771	389	25	A03	12972.5	25361.2	32073.6	24660	24897.9	34982.3	28646.3	863.22	82.47	36680.4	35944.9	33871.5	5746.11	534.74	8837.39	2244.73	10597.4	35749.9	1784.76	6475.26	675.33	27442	1011.65	37266.4
642761_0676_2822	CONTROLS		Controls		FHPVGEADYFEYHQE	0	906298833	906298833	1046	676		positivecontrol3_EBV_peptide_4-2887_1_83_REP78	NA	642761	676	2822	A02	17520.2	30956.7	39081.9	28449	24026.8	34088.4	28730.6	477.25	439.69	41626	42467.6	37672.4	7319.04	476.97	10312.4	2631.81	19057.4	45568.3	1839.2	4126.07	472.53	34283	849.19	45333.5
642771_0476_1708	CONTROLS		Controls		FHPVGEADYFEYHQE	0	369427800	369427800	1708	476		positivecontrol3_EBV_peptide_4-2887_1_83_REP79	NA	642771	476	1708	A03	17603.6	27459	38371.8	31548.6	32343.9	39659.3	32952.4	477.43	504.72	43959.7	42091.6	34915.4	6677.95	441.97	9617.35	2611.06	17176.2	45116.2	1517.27	4443	584.33	32140.7	930.93	45994.9
642761_1070_1894	CONTROLS		Controls		FHPVGEADYFEYHQE	0	906298941	906298941	118	1070		positivecontrol3_EBV_peptide_4-2887_1_83_REP8	NA	642761	1070	1894	A02	15631.6	28332.3	34656.2	30824.9	29202.5	36264.3	33793.2	509.96	380.56	40439.8	36758.8	32952.4	4331	470.71	9537.26	2392	16222.4	38647.5	2529.86	3475.03	544.09	31700.7	1059.68	43235.1
642751_0420_5318	CONTROLS		Controls		FHPVGEADYFEYHQE	0	1443169864	1443169864	1766	420		positivecontrol3_EBV_peptide_4-2887_1_83_REP80	NA	642751	420	5318	A01	9267.66	14528.5	15934.1	24040.8	17280.3	27459	27001	292.53	295.04	28578.9	28750	23159.4	3917.21	534.89	5771.1	1477.66	13037.4	33038.4	1134.14	1819.48	398.43	21374.4	548.85	30892
642751_0289_3981	CONTROLS		Controls		FHPVGEADYFEYHQE	0	1443169625	1443169625	429	289		positivecontrol3_EBV_peptide_4-2887_1_83_REP81	NA	642751	289	3981	A01	15152.7	20677.6	34481.3	26609.4	31091.7	33949.3	27513.5	401.83	442.29	34598.8	36857.2	32047.8	5998.5	399.74	8199.72	2080.97	17658.6	40696.5	1957.95	6012.01	570.77	29529.4	746.27	38793.3
642761_0276_2020	CONTROLS		Controls		FHPVGEADYFEYHQE	0	906298885	906298885	244	276		positivecontrol3_EBV_peptide_4-2887_1_83_REP82	NA	642761	276	2020	A02	18970	28630.4	36031.3	32984.3	36031.3	41353.5	34212.3	465.87	413.43	44205.5	41923.2	37914.7	7245.52	496.53	9652.6	2635.06	19357.7	48990.5	1950.92	5378.45	486.88	34249.2	898.27	48530.5
642771_0025_0225	CONTROLS		Controls		FHPVGEADYFEYHQE	0	369428017	369428017	225	25		positivecontrol3_EBV_peptide_4-2887_1_83_REP83	NA	642771	25	225	A03	13837.5	27409.8	35800.2	24214.7	23916.2	39999.5	30985.6	509.3	426.75	39540.3	39208.5	35249.3	6014.61	457.93	8870.8	2324.33	11224.4	36125.6	1755.19	5936.53	635.56	29975.6	956.47	47500.8
642761_0441_3343	CONTROLS		Controls		FHPVGEADYFEYHQE	0	906298891	906298891	1567	441		positivecontrol3_EBV_peptide_4-2887_1_83_REP84	NA	642761	441	3343	A02	16457	25535.5	35594.9	29452.8	32984.3	36955	30487	494.22	425.49	43047.4	38546.9	35824.9	6579.72	523.63	9428.41	2573.37	17822.3	44594.8	1787.51	4174.87	646.42	33685.7	928.31	42829.9
642751_0255_5195	CONTROLS		Controls		FHPVGEADYFEYHQE	0	1443169775	1443169775	1643	255		positivecontrol3_EBV_peptide_4-2887_1_83_REP85	NA	642751	255	5195	A01	11847.8	18736.2	24752.4	29746.5	24414.8	33086.6	29218.8	393.82	336.05	31394.4	35175.3	28275.3	5300.77	541.86	7234.91	1698.55	15736.6	39659.3	1785.13	4049.71	482.94	25431.2	709.31	37508.2
642761_0497_2117	CONTROLS		Controls		FHPVGEADYFEYHQE	0	906298901	906298901	341	497		positivecontrol3_EBV_peptide_4-2887_1_83_REP86	NA	642761	497	2117	A02	18389.5	31971.8	39427.3	32114.8	32952.4	39967.8	31771.7	528.82	394.74	46914.2	40696.5	35906.5	6786.33	461.38	9910.51	2536	19477.2	44286.5	2186	4930.08	632.59	34676.9	973.33	48198.9
642751_0705_3799	CONTROLS		Controls		FHPVGEADYFEYHQE	0	1443169600	1443169600	247	705		positivecontrol3_EBV_peptide_4-2887_1_83_REP87	NA	642751	705	3799	A01	15695.6	27255.5	33177.4	27812.9	28559.2	35493.5	28352.6	474.24	517.4	44286.5	36173.7	32778.5	5920.86	527.21	8676.54	2205.92	18745.5	39838	2356.14	4445.76	644.65	32932.6	867.91	44141.5
642751_0164_4934	CONTROLS		Controls		FHPVGEADYFEYHQE	0	1443169800	1443169800	1382	164		positivecontrol3_EBV_peptide_4-2887_1_83_REP88	NA	642751	164	4934	A01	14940.8	18942.2	31622.1	28229.1	28424.8	34142	29358.3	436.97	552.01	31294	37749.2	30646.8	5675.92	585.83	7792.03	1921.91	16723.1	38601.4	1832.26	4511.68	536.97	27902.6	732.19	39254
642761_0040_2672	CONTROLS		Controls		FHPVGEADYFEYHQE	0	906298753	906298753	896	40		positivecontrol3_EBV_peptide_4-2887_1_83_REP89	NA	642761	40	2672	A02	19381.2	22830.3	35944.9	28402.8	34805.9	41165.6	29529.4	453.24	411.23	41111.9	43650.5	37348.5	6206.52	557.11	9374.72	2641.53	18547	42630.5	1973.63	4949.87	528.33	33899.1	860.59	47752
642751_0451_4787	CONTROLS		Controls		FHPVGEADYFEYHQE	0	1443169629	1443169629	1235	451		positivecontrol3_EBV_peptide_4-2887_1_83_REP9	NA	642751	451	4787	A01	15499.7	19683	31650.7	27044.3	29927.5	36416.1	31121	401.51	1934.33	30091.1	37193.1	21740	5697.96	520.53	8530.94	1877.4	17574.7	47666.1	1683.62	4360.44	493.39	28915.1	757.48	42418.2
642751_0891_3657	CONTROLS		Controls		FHPVGEADYFEYHQE	0	1443169734	1443169734	105	891		positivecontrol3_EBV_peptide_4-2887_1_83_REP90	NA	642751	891	3657	A01	15848	18484.1	29549.3	27617.8	33843.9	35426.1	30358.3	429.6	489.35	44397	37508.2	32895	5577.88	456.48	8644.03	2215.91	18970	41805.8	2166.66	5036.51	559.6	32392.7	773.98	49061.9
642761_0154_3398	CONTROLS		Controls		FHPVGEADYFEYHQE	0	906298872	906298872	1622	154		positivecontrol3_EBV_peptide_4-2887_1_83_REP91	NA	642761	154	3398	A02	18795.4	26203.7	35013.2	27902.6	31792.3	37785.5	32506.7	496.06	443.12	43650.5	41306.6	36550.8	6325.91	516.54	9102.25	2610.86	17028.4	42570.8	1856.12	5432.65	509.89	32567.2	902.43	43785.6
642771_0748_0100	CONTROLS		Controls		FHPVGEADYFEYHQE	0	369427841	369427841	100	748		positivecontrol3_EBV_peptide_4-2887_1_83_REP92	NA	642771	748	100	A03	13117.5	25314.7	33329	28197.7	23609.5	32647.8	29409.4	493.25	425.44	36416.1	36719.8	31862	5436.38	533.48	8792.2	2102.92	11402.3	37914.7	1780.7	5308.66	784.9	27879.9	996.49	40181.7
642761_0493_2529	CONTROLS		Controls		FHPVGEADYFEYHQE	0	906298817	906298817	753	493		positivecontrol3_EBV_peptide_4-2887_1_83_REP93	NA	642761	493	2529	A02	18269.8	30551.1	38885.3	30214.7	28830.6	40811.3	27637.8	484.95	415.25	46148	42038.2	36680.4	6583.17	499.42	9779.51	2578.56	19184.9	42418.2	2032.75	4171.63	533.04	32474.4	890.76	48439.7
642771_1062_0522	CONTROLS		Controls		FHPVGEADYFEYHQE	0	369427781	369427781	522	1062		positivecontrol3_EBV_peptide_4-2887_1_83_REP94	NA	642771	1062	522	A03	13719.4	27617.8	34171.6	28511.7	22647.3	35553.6	34481.3	449.78	418.83	37044.4	39838	31598.3	6179.87	501.89	8957.77	2214.55	11530.2	37300.9	1854.37	5699.38	584.43	27966.7	922.97	46148
642761_0254_2526	CONTROLS		Controls		FHPVGEADYFEYHQE	0	906298764	906298764	750	254		positivecontrol3_EBV_peptide_4-2887_1_83_REP95	NA	642761	254	2526	A02	17348.8	28559.2	39587.1	30569	30867.5	41446.4	28103.9	481.99	481.4	44721	43876.7	37266.4	6665.16	432.12	9746.59	2701.39	18960.5	43828.4	1617.48	4514.42	537.26	35013.2	770.7	43727.3
642761_0891_1881	CONTROLS		Controls		FHPVGEADYFEYHQE	0	906298824	906298824	105	891		positivecontrol3_EBV_peptide_4-2887_1_83_REP96	NA	642761	891	1881	A02	17280.3	30626.6	39805.1	32140.7	35175.3	38150.2	35459.6	511.12	403.23	46077.7	40910.9	34827.4	6800.73	458.99	10288.9	2714.14	16444.9	43387.5	1916.27	4182.99	608.23	34008.9	940.64	54186.6
642771_0630_1438	CONTROLS		Controls		FHPVGEADYFEYHQE	0	369427973	369427973	1438	630		positivecontrol3_EBV_peptide_4-2887_1_83_REP97	NA	642771	630	1438	A03	17769.8	31394.4	39999.5	32455.9	28646.3	40552.8	36461.3	497.1	429.42	47189.6	39081.9	34537.2	6668.32	402.25	10166.7	2520.07	15691.1	44036.7	1677.33	4866.46	580.05	34142	860.31	45270
642761_0276_3260	CONTROLS		Controls		FHPVGEADYFEYHQE	0	906298866	906298866	1484	276		positivecontrol3_EBV_peptide_4-2887_1_83_REP98	NA	642761	276	3260	A02	18942.2	27488.4	39707.1	29598.7	34982.3	39587.1	30422	458.82	419.4	46224.9	43785.6	38279.2	6319.33	562.99	9591.27	2734.4	18904.6	42527.8	1795.4	4766.75	508.52	35221.9	830.94	45417.5
642761_1048_2692	CONTROLS		Controls		FHPVGEADYFEYHQE	0	906298763	906298763	916	1048		positivecontrol3_EBV_peptide_4-2887_1_83_REP99	NA	642761	1048	2692	A02	14326.5	29625.8	31173.3	27501.6	30931.8	38408.9	29665	419.62	418.13	38105.7	37914.7	33227.4	5918.38	432.5	9185.85	2308.34	17542.5	36641.3	1723.78	4349.94	513.57	32207	979.03	44088
																	Average:	15601.3	26352.2	35020.3	29223.4	28753	36548.6	32089.3	492.181	443.197	39841	38907.8	33735.9	6115.83	495.59	9148.74	2311.44	16428	41292.5	1827.28	4708	569.774	31234	872.892	44187.5
															% positive:	0.666667

## Sheet: Oncho non-reactive
PROBE_DESIGN_ID	CONTAINER	DESIGN_NOTE	SELECTION_CRITERIA	SEQ_ID	PROBE_SEQUENCE	MISMATCH	MATCH_INDEX	FEATURE_ID	ROW_NUM	COL_NUM	PROBE_CLASS	PROBE_ID	POSITION	DESIGN_ID	X	Y	DMD	2015_287	2015_330	2015_129	2015_218	2015_268	2015_229	2015_293	2015_234	2015_132	2015_499	2015_579	2015_285	2015_334	2015_537	2015_447	2015_173	2015_180	2015_549	2015_335	2015_368	2015_48	2015_338	2015_341	2015_587
642751_0022_3900	NONREACTIVE		Non-reactive		HYINHFPIIFEI	0	1443177630	1443177630	348	22		OVOC10010_OVP12425_WBGene00246819;1051_REP1	NA	642751	22	3900	A01	7.75	6.28	7.3	5.43	5.09	5.89	14.49	6.31	5.15	5.72	5.25	5.06	5.17	7.28	10.68	5.64	5.5	6.35	4.17	6.32	6	7.26	5.49	5.35
642761_0959_3285	NONREACTIVE		Non-reactive		HYINHFPIIFEI	0	906306452	906306452	1509	959		OVOC10010_OVP12425_WBGene00246819;1051_REP2	NA	642761	959	3285	A02	4.4	4.47	6.28	7.26	4.85	5.2	13.74	5.15	4.51	4.98	4.74	6.5	6.25	4.93	5.21	6.09	4.67	4.6	4.75	5.15	4.26	4.92	4.61	5.71
642771_0222_0760	NONREACTIVE		Non-reactive		HYINHFPIIFEI	0	369435310	369435310	760	222		OVOC10010_OVP12425_WBGene00246819;1051_REP3	NA	642771	222	760	A03	5.75	5.26	5.04	6.58	5.34	6.09	10.82	4.77	5.52	5	7.21	5.95	6.53	7.94	5.32	4.95	6.35	6.86	5.03	4.25	5.45	6.99	4.84	5.31
642761_0133_2891	NONREACTIVE		Non-reactive		HYINHFPIIFEI	0	906305754	906305754	1115	133		OVOC10010_OVP12425_WBGene00246819;1051_REP4	NA	642761	133	2891	A02	4.94	4.76	6.47	4.74	6.29	5.09	10.01	6.06	4.21	4.43	5.36	5.93	5.57	5.55	6.22	4.52	5.86	4.85	4.4	5.11	7.02	5.1	5.28	4.9
642751_0759_5125	NONREACTIVE		Non-reactive		KDDLWSLIYVLVELH	0	1443176921	1443176921	1573	759		OVOC10025_OVP06873_WBGene00246834;187_REP1	NA	642751	759	5125	A01	6.48	5.53	5.24	4.88	4.16	4.35	4.15	5.31	4.41	5.24	5.92	4.6	4.22	4.6	4.65	4.77	4.04	5.42	4.83	4.05	4.61	4.73	5.03	4.65
642761_0904_2084	NONREACTIVE		Non-reactive		KDDLWSLIYVLVELH	0	906306823	906306823	308	904		OVOC10025_OVP06873_WBGene00246834;187_REP2	NA	642761	904	2084	A02	4.63	4.32	5.62	4.28	4.55	4.65	4.49	4.35	4.05	4.86	4.35	8.74	4.53	4.05	4.38	5.62	4.74	4.38	4.48	4.26	4.36	3.92	5.04	4.23
642771_0859_1069	NONREACTIVE		Non-reactive		KDDLWSLIYVLVELH	0	369435984	369435984	1069	859		OVOC10025_OVP06873_WBGene00246834;187_REP3	NA	642771	859	1069	A03	4.51	4.63	4.65	4.12	4.43	4.44	4.74	4.11	4.5	4.55	4.9	4.38	5.1	5.83	4.58	4.01	4.26	4.42	3.89	4.25	3.64	4.18	4.17	4.68
642771_0964_1614	NONREACTIVE		Non-reactive		KDDLWSLIYVLVELH	0	369435389	369435389	1614	964		OVOC10025_OVP06873_WBGene00246834;187_REP4	NA	642771	964	1614	A03	4.01	4.79	5.01	4.92	4.53	5.88	4.18	4.13	6.26	5.32	4.86	4.16	4.54	4.8	3.63	5.27	4.38	4.26	4.43	4.33	3.84	4.67	4.45	3.91
642751_0741_4025	NONREACTIVE		Non-reactive		SNSEDITIAIVFLII	0	1443176794	1443176794	473	741		OVOC10031_OVP07138_WBGene00246840;7_REP1	NA	642751	741	4025	A01	4.63	4.81	4.05	4.58	7.13	4.56	5.22	5.02	4.35	5.29	4.72	4.87	5.15	4.99	5.68	5.55	4.37	4.4	4.37	4.68	3.99	5.22	4.82	5.27
642771_0393_1131	NONREACTIVE		Non-reactive		SNSEDITIAIVFLII	0	369435320	369435320	1131	393		OVOC10031_OVP07138_WBGene00246840;7_REP2	NA	642771	393	1131	A03	4.56	4.55	4.41	5.54	4.42	5.62	4.28	4.35	5.13	4	5.45	4.55	4.17	4.67	4.14	495.38	4.83	4.64	4.4	4.44	4.46	5.06	5.58	4.8
642751_0696_4400	NONREACTIVE		Non-reactive		SNSEDITIAIVFLII	0	1443178131	1443178131	848	696		OVOC10031_OVP07138_WBGene00246840;7_REP3	NA	642751	696	4400	A01	4.25	5.09	4.55	5.53	4.17	4.44	4.27	4.08	3.76	4.13	4.4	4.38	5.12	3.91	4.21	4.06	4.83	4.56	4.24	4.05	4.36	5.03	4.51	4.5
642771_0962_0704	NONREACTIVE		Non-reactive		SNSEDITIAIVFLII	0	369435878	369435878	704	962		OVOC10031_OVP07138_WBGene00246840;7_REP4	NA	642771	962	704	A03	4.27	4.76	4	4.53	4.86	4.01	4.41	4.07	5.25	4.24	4.34	4.14	4.57	5.28	3.72	4.93	4.55	4.9	4.54	4.94	4.47	5.21	4.4	4.28
642771_0164_0796	NONREACTIVE		Non-reactive		TGVLHICWFCLVAVE	0	369434848	369434848	796	164		OVOC1004_OVP02935_WBGene00237813;943_REP1	NA	642771	164	796	A03	4.59	7.16	4.88	9.56	5.87	5.02	4.77	5.26	4.09	4.34	5.48	4.79	5.54	5.74	4.15	5.31	4.92	4.3	4.29	4.42	6.76	5.2	5.19	4
642751_0249_3641	NONREACTIVE		Non-reactive		TGVLHICWFCLVAVE	0	1443177597	1443177597	89	249		OVOC1004_OVP02935_WBGene00237813;943_REP2	NA	642751	249	3641	A01	5.01	5.59	4.11	4.45	4.71	4.5	4.36	4.93	4.79	4.39	4.27	4.85	4.08	4.54	4.61	4.46	5.84	4.01	4.98	4.87	4.76	4.78	5.91	117.03
642771_0275_0509	NONREACTIVE		Non-reactive		TGVLHICWFCLVAVE	0	369435032	369435032	509	275		OVOC1004_OVP02935_WBGene00237813;943_REP3	NA	642771	275	509	A03	4.48	5.36	4.69	5.46	5.25	6.15	4.45	4.47	4.51	4.93	4.98	5.09	5.99	4.66	4.66	6.1	4.49	5.3	5.61	4.61	4.75	4.35	5.58	4.79
642751_0096_4976	NONREACTIVE		Non-reactive		TGVLHICWFCLVAVE	0	1443177641	1443177641	1424	96		OVOC1004_OVP02935_WBGene00237813;943_REP4	NA	642751	96	4976	A01	5.84	5.98	4.37	5.46	4.91	4.62	4.87	4.84	4.5	4.68	44.28	5.57	5.11	6.93	4.49	5.22	4.53	5.78	5.35	5.27	6.59	4.92	5.66	4.46
642761_0858_2154	NONREACTIVE		Non-reactive		AAIIIIFVL	0	906306032	906306032	378	858		OVOC10045_OVP06946_WBGene00246854;91_REP1	NA	642761	858	2154	A02	4.28	4.27	3.96	4.85	4.32	4.3	4.04	4.48	4.36	4.02	4.04	3.97	3.98	4	4.32	3.99	4.68	4.81	4.7	4.17	4.05	53.84	4.11	3.9
642751_0156_4662	NONREACTIVE		Non-reactive		AAIIIIFVL	0	1443177415	1443177415	1110	156		OVOC10045_OVP06946_WBGene00246854;91_REP2	NA	642751	156	4662	A01	4.69	4.51	4.39	4.29	4.43	4.27	4.47	4.12	4	4.48	3.63	4.42	4.94	3.93	4.35	4.04	4.91	4.22	3.91	4.04	4.27	4.73	5.38	3.86
642751_1003_5295	NONREACTIVE		Non-reactive		AAIIIIFVL	0	1443177701	1443177701	1743	1003		OVOC10045_OVP06946_WBGene00246854;91_REP3	NA	642751	1003	5295	A01	5.17	4.32	3.68	4.27	4.81	4.08	4.04	4.01	4.8	5.39	4.54	4.03	5.5	3.75	4.38	4.64	4.47	4.06	3.85	4.1	3.72	7.23	4.39	4.13
642771_0725_1319	NONREACTIVE		Non-reactive		AAIIIIFVL	0	369435932	369435932	1319	725		OVOC10045_OVP06946_WBGene00246854;91_REP4	NA	642771	725	1319	A03	4.28	3.97	4.99	5.26	4.35	4.95	4.25	5.15	4.25	3.88	4.16	4.9	4.03	4.48	9.49	3.84	3.69	4.48	4.45	4.18	3.95	4.47	3.9	3.97
642771_0574_0504	NONREACTIVE		Non-reactive		FGSILTATPILVLAI	0	369435312	369435312	504	574		OVOC10053_OVP09192_WBGene00246862;325_REP1	NA	642771	574	504	A03	4.92	4.47	4.54	5.04	4.18	4.11	4.22	3.77	5.3	4.21	4.67	3.66	4.61	4.24	4.25	4.5	4.38	4.78	4.73	4.13	4.44	5	4.36	4.96
642761_0888_2462	NONREACTIVE		Non-reactive		FGSILTATPILVLAI	0	906305986	906305986	686	888		OVOC10053_OVP09192_WBGene00246862;325_REP2	NA	642761	888	2462	A02	4.58	4.5	4.3	4.56	4.01	4.78	4.26	3.71	3.81	3.95	4.64	4.04	3.89	4.76	3.98	4.05	3.88	3.93	3.95	4.21	3.8	4.11	4.32	4.04
642761_0078_2252	NONREACTIVE		Non-reactive		FGSILTATPILVLAI	0	906306274	906306274	476	78		OVOC10053_OVP09192_WBGene00246862;325_REP3	NA	642761	78	2252	A02	5.14	5.15	3.7	4.38	4.32	4.43	4.5	3.94	4.79	4.34	4.51	4.84	4.08	4.73	4.74	3.82	4.47	4.18	3.98	4.31	4.18	41.37	4.35	4.25
642761_0237_2283	NONREACTIVE		Non-reactive		FGSILTATPILVLAI	0	906306970	906306970	507	237		OVOC10053_OVP09192_WBGene00246862;325_REP4	NA	642761	237	2283	A02	5.01	4.04	5.03	4.13	4.69	4.26	4.1	4.85	4.71	4.26	4.27	3.8	4.49	4.1	4.25	1695.21	4.68	4.42	4.3	4.07	4.98	4.57	4.92	4.68
642751_0934_4498	NONREACTIVE		Non-reactive		GVVIIPVLYSIL	0	1443177922	1443177922	946	934		OVOC10053_OVP09192_WBGene00246862;829_REP1	NA	642751	934	4498	A01	5.95	7.6	3.89	4.38	4.33	4.82	5.19	5.96	5.24	9.12	4.46	4.38	4.44	3.99	5.14	5.08	5.47	4.22	4.39	5.03	4.73	4.25	5.12	56.13
642751_0519_3881	NONREACTIVE		Non-reactive		GVVIIPVLYSIL	0	1443178096	1443178096	329	519		OVOC10053_OVP09192_WBGene00246862;829_REP2	NA	642751	519	3881	A01	5.23	8.15	4.22	5.03	4.48	6.16	4.21	5.22	5.21	4.69	4.14	5.2	4	4.21	4.25	4.34	4.79	5.26	3.83	4.35	4.34	4.32	4.35	3.77
642761_0091_1935	NONREACTIVE		Non-reactive		GVVIIPVLYSIL	0	906306506	906306506	159	91		OVOC10053_OVP09192_WBGene00246862;829_REP3	NA	642761	91	1935	A02	3.96	6.24	4.83	4.45	4.21	4.57	4.1	5.5	4.95	4.21	4.76	4.09	4.23	4.59	4.9	4.19	4.75	4.41	4.94	4.23	5.25	4.9	5.74	5.16
642751_0525_5205	NONREACTIVE		Non-reactive		GVVIIPVLYSIL	0	1443177245	1443177245	1653	525		OVOC10053_OVP09192_WBGene00246862;829_REP4	NA	642751	525	5205	A01	5.11	5.05	4.52	4.22	4.1	3.89	4	4.23	5.73	4.75	4.41	4.25	4.15	3.92	5.21	4.29	4.04	4.59	4.22	4.2	4.04	4.26	4.5	4.11
642751_0283_4687	NONREACTIVE		Non-reactive		GTIILISPHAILL	0	1443177441	1443177441	1135	283		OVOC10062_OVP05805_WBGene00246871;43_REP1	NA	642751	283	4687	A01	4.94	5.05	18.19	4.43	4.59	4.4	4.34	4.96	4.31	4.41	3.92	4.81	4.2	4.06	4.42	4.07	4.62	4.89	4.19	4.43	4.27	5.11	4.27	3.9
642771_0879_1563	NONREACTIVE		Non-reactive		GTIILISPHAILL	0	369436027	369436027	1563	879		OVOC10062_OVP05805_WBGene00246871;43_REP2	NA	642771	879	1563	A03	4.82	3.97	4.66	9.14	4.48	4.61	4.5	3.64	4.95	4.09	4.64	4.64	5.28	4.06	4.27	4.11	4.62	4.29	4.4	4.11	3.9	4	4.1	4.26
642771_0236_1032	NONREACTIVE		Non-reactive		GTIILISPHAILL	0	369435756	369435756	1032	236		OVOC10062_OVP05805_WBGene00246871;43_REP3	NA	642771	236	1032	A03	4.26	4.39	4.69	27.05	5.32	4.75	4.82	4.81	4.77	4.02	3.92	3.9	4.11	4.64	4.39	3.71	4.62	5.05	4.29	3.68	5.27	4.2	4.37	4.69
642771_0270_1462	NONREACTIVE		Non-reactive		GTIILISPHAILL	0	369435818	369435818	1462	270		OVOC10062_OVP05805_WBGene00246871;43_REP4	NA	642771	270	1462	A03	4.14	4.01	4.33	4.9	5.22	3.98	4.36	4.22	4.15	4.72	4.29	5.79	4.26	4.33	39.28	3.89	4.48	4.62	5.47	4.47	3.96	4.62	3.99	4.18
642761_0559_2855	NONREACTIVE		Non-reactive		HILQYITVIYSII	0	906306425	906306425	1079	559		OVOC10063_OVP08293_WBGene00246872;109_REP1	NA	642761	559	2855	A02	4.26	4.3	4.67	4.96	5.17	4.25	4.58	4.17	5.64	3.93	3.9	6.14	4.94	4.2	4.15	4.51	4.81	4.72	4.08	3.97	4.79	4.8	4.97	5.02
642771_0320_1268	NONREACTIVE		Non-reactive		HILQYITVIYSII	0	369436210	369436210	1268	320		OVOC10063_OVP08293_WBGene00246872;109_REP2	NA	642771	320	1268	A03	4.97	4.71	4.59	4.82	5.76	5.87	6.56	4.59	5.74	4.37	16.66	4.89	5.89	4.27	4.74	4.63	4.96	4.33	6.33	4.18	5.09	4.09	4.48	5.5
642751_0806_4928	NONREACTIVE		Non-reactive		HILQYITVIYSII	0	1443176956	1443176956	1376	806		OVOC10063_OVP08293_WBGene00246872;109_REP3	NA	642751	806	4928	A01	5.34	4.27	6.08	4.37	4.18	5.19	4.78	4.15	4.99	4.99	4.01	4.23	4.38	4.2	4.98	4.86	5.7	4.2	4.46	4.19	4.39	5.62	5.5	3.84
642751_0959_4403	NONREACTIVE		Non-reactive		HILQYITVIYSII	0	1443176838	1443176838	851	959		OVOC10063_OVP08293_WBGene00246872;109_REP4	NA	642751	959	4403	A01	5.05	4.54	4.44	4.22	4.47	4.84	4.05	4.06	4.87	5.59	4.84	4.56	5.2	5.45	4.72	4.15	4.86	4.67	4.35	4.1	4.67	4.39	37.2	6.72
642751_0957_4327	NONREACTIVE		Non-reactive		HLLLLIHIPIVE	0	1443177114	1443177114	775	957		OVOC10069_OVP01122_WBGene00246878;7_REP1	NA	642751	957	4327	A01	5.16	4.16	4.74	4.16	5.48	5.33	4.52	4.39	4.74	4.48	5.59	4.29	4.43	5.07	4.35	4.75	4.43	4.71	4.13	4.73	4.24	5.55	6.13	3.93
642761_0597_2579	NONREACTIVE		Non-reactive		HLLLLIHIPIVE	0	906306640	906306640	803	597		OVOC10069_OVP01122_WBGene00246878;7_REP2	NA	642761	597	2579	A02	5.81	4.09	4.34	4.33	4.13	4.31	5.01	4.32	4.12	3.97	3.77	3.79	5.05	4.94	5	4.04	5.41	4.57	4.14	4.36	4.75	4.95	3.8	4.09
642771_0112_0418	NONREACTIVE		Non-reactive		HLLLLIHIPIVE	0	369435218	369435218	418	112		OVOC10069_OVP01122_WBGene00246878;7_REP3	NA	642771	112	418	A03	3.81	4.25	6.86	4.28	4.71	4.01	4.38	3.98	4.29	4.08	4.33	3.98	4.51	5.22	4.3	5.63	4.17	4.08	4.19	4	4.42	4.6	4.52	3.84
642751_0098_4444	NONREACTIVE		Non-reactive		HLLLLIHIPIVE	0	1443178134	1443178134	892	98		OVOC10069_OVP01122_WBGene00246878;7_REP4	NA	642751	98	4444	A01	5.34	5.23	4.07	4.61	5.15	4.21	4.78	5.01	4.84	5.2	4.63	4.71	5.5	7.36	4.53	42.91	6.18	4.87	4.9	5.67	4.42	4.37	5.67	4.24
642761_0942_2240	NONREACTIVE		Non-reactive		LILVNIPVFLLVI	0	906306375	906306375	464	942		OVOC10088_OVP11943_WBGene00246897;43_REP1	NA	642761	942	2240	A02	4.42	4.02	4.39	4.66	4.26	4.16	4.08	4.37	4.78	4.04	4.15	4.24	4.1	3.86	3.85	3.93	4.24	4.68	4.12	4.81	3.88	4.1	4.34	4.26
642751_0784_4788	NONREACTIVE		Non-reactive		LILVNIPVFLLVI	0	1443177773	1443177773	1236	784		OVOC10088_OVP11943_WBGene00246897;43_REP2	NA	642751	784	4788	A01	5.48	5.11	4.4	4.71	4.36	4.11	4.54	4.61	5.4	4.69	4.06	3.79	3.88	3.82	4.56	15.23	4.07	4.09	3.82	4.07	3.83	4.59	3.99	3.84
642751_0055_5269	NONREACTIVE		Non-reactive		LILVNIPVFLLVI	0	1443177034	1443177034	1717	55		OVOC10088_OVP11943_WBGene00246897;43_REP3	NA	642751	55	5269	A01	4.49	4.17	3.77	5.11	4.36	3.69	4.45	5.13	4.44	5.08	4.53	3.75	4.58	5.41	4.51	4.49	4.77	4.29	3.97	4.13	4.57	4.17	4.59	4.57
642771_0555_1703	NONREACTIVE		Non-reactive		LILVNIPVFLLVI	0	369436206	369436206	1703	555		OVOC10088_OVP11943_WBGene00246897;43_REP4	NA	642771	555	1703	A03	4.18	4.87	4.4	4.67	4.54	4.19	4.03	3.73	4.21	3.82	4.31	4.65	4.63	4.77	4.55	3.97	4.26	4.13	4.44	4.44	3.77	3.8	4.15	3.91
642771_0633_0773	NONREACTIVE		Non-reactive		ICGIALIVTLTPFIY	0	369435333	369435333	773	633		OVOC1015_OVP11824_WBGene00237824;169_REP1	NA	642771	633	773	A03	4.34	5.12	5.1	4.21	4.42	4.67	4.25	4.52	4.68	3.7	4.69	4.93	4.67	5.35	4.98	6.93	4.36	5.4	5.02	4.02	4.9	4.44	5.06	5.14
642761_0221_1979	NONREACTIVE		Non-reactive		ICGIALIVTLTPFIY	0	906306406	906306406	203	221		OVOC1015_OVP11824_WBGene00237824;169_REP2	NA	642761	221	1979	A02	4.88	5.12	4.34	6.15	5.06	4.2	4.74	4.12	3.72	3.79	3.92	3.84	4.88	4.23	4.83	4.45	5.13	6.04	5.18	4.5	5.67	4.54	4.86	3.93
642761_1054_2768	NONREACTIVE		Non-reactive		ICGIALIVTLTPFIY	0	906306113	906306113	992	1054		OVOC1015_OVP11824_WBGene00237824;169_REP3	NA	642761	1054	2768	A02	4.93	4.55	5.53	4.25	5.1	3.91	4.03	3.95	3.9	4.46	4.77	6.17	4.08	4.5	5.27	5.4	4.33	3.9	3.78	5.59	4	4.18	4.66	4.9
642761_0663_3463	NONREACTIVE		Non-reactive		ICGIALIVTLTPFIY	0	906305979	906305979	1687	663		OVOC1015_OVP11824_WBGene00237824;169_REP4	NA	642761	663	3463	A02	4.42	4.39	4.64	4.47	4.19	4.06	4.65	4.1	5.13	3.91	4.51	4.55	4.86	4.46	4.56	4.39	4.85	5.04	4.22	4.21	4.69	208.5	4.46	4.4
642771_0766_0016	NONREACTIVE		Non-reactive		HTSTLLSIGALCYVI	0	369436275	369436275	16	766		OVOC1015_OVP11824_WBGene00237824;373_REP1	NA	642771	766	16	A03	4.16	4.03	3.93	3.85	4.33	4.28	3.92	3.93	4.19	3.87	4.21	4.49	4.43	4.23	3.81	3.87	3.64	3.98	3.88	3.91	4.69	4.62	3.84	3.71
642751_0377_4711	NONREACTIVE		Non-reactive		HTSTLLSIGALCYVI	0	1443176788	1443176788	1159	377		OVOC1015_OVP11824_WBGene00237824;373_REP2	NA	642751	377	4711	A01	4.66	4.47	4.58	4.25	4.38	4.3	4.35	4.07	4.77	4.37	4.7	4.4	4.24	4.15	4.04	4.94	5.25	6.1	3.82	3.89	4.82	4.42	4.23	12.05
642771_0556_0266	NONREACTIVE		Non-reactive		HTSTLLSIGALCYVI	0	369435489	369435489	266	556		OVOC1015_OVP11824_WBGene00237824;373_REP3	NA	642771	556	266	A03	3.79	4.37	4.09	4.76	6.02	4.52	4.25	3.61	4.32	5.53	4.2	4.07	4.77	3.98	3.63	6.51	3.61	4.27	4.32	3.57	4.18	4.98	5.3	4.36
642771_0671_1435	NONREACTIVE		Non-reactive		HTSTLLSIGALCYVI	0	369436305	369436305	1435	671		OVOC1015_OVP11824_WBGene00237824;373_REP4	NA	642771	671	1435	A03	4.1	3.99	4.73	4.95	4.54	4.78	4.41	5.03	4.17	4.57	4.73	4.91	4.49	4.35	4.49	4.43	4.17	5.4	4.6	4.38	4.92	3.88	4.17	3.81
642771_0669_0779	NONREACTIVE		Non-reactive		SGGQPIFSDLYLVFL	0	369436026	369436026	779	669		OVOC10167_OVP03343_WBGene00246976;361_REP1	NA	642771	669	779	A03	4.46	5.45	4.56	5.22	4.3	4.02	4.29	5.4	5.62	4.57	4.75	5.32	5.12	5.77	4.82	4.11	4.28	5.2	4.96	3.82	5.42	6.34	5.03	4.44
642751_0566_5034	NONREACTIVE		Non-reactive		SGGQPIFSDLYLVFL	0	1443177020	1443177020	1482	566		OVOC10167_OVP03343_WBGene00246976;361_REP2	NA	642751	566	5034	A01	5.22	5.25	6.08	4.72	4.69	4.2	4.61	6.09	5.4	5.25	4.57	5.5	5.72	4.61	4.63	4.99	6.04	4.32	4.6	4.89	4.44	7	6.46	4.48
642751_0266_3800	NONREACTIVE		Non-reactive		SGGQPIFSDLYLVFL	0	1443177507	1443177507	248	266		OVOC10167_OVP03343_WBGene00246976;361_REP3	NA	642751	266	3800	A01	6.33	6.01	6.19	4.88	8.13	32.24	6.81	5.64	4.35	5.9	5.46	6.09	5.92	6.08	5.49	5.23	6.71	5.07	5.45	4.16	5.27	4.66	6.82	5.64
642761_1036_2306	NONREACTIVE		Non-reactive		SGGQPIFSDLYLVFL	0	906306755	906306755	530	1036		OVOC10167_OVP03343_WBGene00246976;361_REP4	NA	642761	1036	2306	A02	4.82	5.79	5.11	5.42	4.72	4.55	5.13	4.77	4.96	4.96	4.5	5.26	4.47	5.21	4.83	5.45	5.59	4.48	4.31	4.5	4.68	5.43	4.67	5
642751_0103_4635	NONREACTIVE		Non-reactive		IVIVLIIIDLLPFL	0	1443177613	1443177613	1083	103		OVOC10209_OVP03592_WBGene00247018;325_REP1	NA	642751	103	4635	A01	4.44	4.91	51.29	4.6	5.09	5.37	4.22	3.82	4.38	5.28	4.07	3.97	4.21	4.07	4.82	4.22	4.59	4.32	3.47	3.68	3.75	4.68	3.95	4.22
642761_0058_2988	NONREACTIVE		Non-reactive		IVIVLIIIDLLPFL	0	906306135	906306135	1212	58		OVOC10209_OVP03592_WBGene00247018;325_REP2	NA	642761	58	2988	A02	4.2	4.78	4.11	4.62	3.87	3.87	4.04	4.21	3.89	4.08	3.93	3.88	4.04	3.78	3.9	4.46	4.06	4.05	3.61	3.72	4.1	3.42	4.62	4.02
642751_0268_4650	NONREACTIVE		Non-reactive		IVIVLIIIDLLPFL	0	1443177895	1443177895	1098	268		OVOC10209_OVP03592_WBGene00247018;325_REP3	NA	642751	268	4650	A01	4.65	5.27	4.18	4.54	4.58	4.33	4.92	4.38	4.44	4.31	4.81	4.01	3.89	3.64	3.97	3.96	4.69	3.77	3.78	4.16	4.34	4.37	4.91	3.86
642761_1077_3161	NONREACTIVE		Non-reactive		IVIVLIIIDLLPFL	0	906306438	906306438	1385	1077		OVOC10209_OVP03592_WBGene00247018;325_REP4	NA	642761	1077	3161	A02	3.97	4.03	5.12	5.38	3.75	3.82	4.26	3.97	4.65	4.1	4.48	5.65	4.3	3.88	4.06	4.55	3.68	3.94	3.98	5.91	3.58	4.17	3.76	3.72
642771_1057_0621	NONREACTIVE		Non-reactive		ILQCLVDVHIIL	0	369435344	369435344	621	1057		OVOC10228_OVP11693_WBGene00247037;337_REP1	NA	642771	1057	621	A03	4.37	4.35	4.76	5.82	5.95	4.74	4.68	5.08	4.55	4.27	5.37	4.9	6.11	4.65	4.38	4.49	5.88	3.8	4.45	4.64	3.92	4.52	4.18	4.79
642761_0770_2134	NONREACTIVE		Non-reactive		ILQCLVDVHIIL	0	906306511	906306511	358	770		OVOC10228_OVP11693_WBGene00247037;337_REP2	NA	642761	770	2134	A02	4.53	4.57	6.25	3.97	4.99	5.41	4.83	4.13	4.8	4.34	4.75	4.7	4.54	5.41	4.16	4.94	4.06	4.33	4.3	4.64	6.67	4.43	5.81	5.23
642761_0709_2925	NONREACTIVE		Non-reactive		ILQCLVDVHIIL	0	906306262	906306262	1149	709		OVOC10228_OVP11693_WBGene00247037;337_REP3	NA	642761	709	2925	A02	4.2	6.2	4.18	4.58	4.71	4.45	4.48	4.9	4.4	4.29	4.6	4.69	5.28	4.45	4.51	5.53	4.62	4.49	4.16	4.03	5.33	5.6	6.28	4.63
642761_0657_2809	NONREACTIVE		Non-reactive		ILQCLVDVHIIL	0	906305794	906305794	1033	657		OVOC10228_OVP11693_WBGene00247037;337_REP4	NA	642761	657	2809	A02	3.92	5	4.77	5.21	4.52	4.55	4.58	4.44	4.74	4.35	4.24	4.89	4.97	4.33	4.34	4.39	9.56	5.99	4.22	4.75	5.31	4.4	4.7	4.59
642771_0268_0064	NONREACTIVE		Non-reactive		VYCYVLLAVLLLIVS	0	369435571	369435571	64	268		OVOC10280_OVP11414_WBGene00247089;91_REP1	NA	642771	268	64	A03	3.97	4.02	3.51	5.12	4.07	4.28	3.6	3.85	4.33	3.9	3.85	3.81	4.06	3.94	3.69	3.56	3.6	3.7	4.01	4.08	4.15	3.95	3.85	3.72
642751_0248_3604	NONREACTIVE		Non-reactive		VYCYVLLAVLLLIVS	0	1443177593	1443177593	52	248		OVOC10280_OVP11414_WBGene00247089;91_REP2	NA	642751	248	3604	A01	4.05	4.4	4.29	4.35	4.14	3.85	4.03	4	4.84	4.47	4.09	4.14	4.12	4.22	4.04	4.03	4.81	4.82	3.64	4.56	4.51	4.44	32.09	4.58
642771_0106_0724	NONREACTIVE		Non-reactive		VYCYVLLAVLLLIVS	0	369435665	369435665	724	106		OVOC10280_OVP11414_WBGene00247089;91_REP3	NA	642771	106	724	A03	4.11	4.35	4.65	3.99	4.18	3.94	4.24	3.93	3.75	3.86	4.59	4.41	4.49	4.72	3.86	3.72	4.64	3.68	4.56	4.02	4.31	4.09	3.85	3.87
642761_1071_2531	NONREACTIVE		Non-reactive		VYCYVLLAVLLLIVS	0	906306404	906306404	755	1071		OVOC10280_OVP11414_WBGene00247089;91_REP4	NA	642761	1071	2531	A02	4.22	3.92	3.59	4.1	3.83	3.77	4.22	3.66	3.83	3.77	4.08	3.89	3.88	3.93	4.08	4.07	3.78	3.57	3.51	3.9	3.7	4.13	4.2	4.12
642751_0656_4736	NONREACTIVE		Non-reactive		ILWIPILVNWLT	0	1443177379	1443177379	1184	656		OVOC10283_OVP04240_WBGene00247092;277_REP1	NA	642751	656	4736	A01	4.72	3.96	4.53	4.54	4.24	4.06	4.85	4.08	5.27	4.96	4.14	4.43	5.38	4.67	6.59	4.35	5.74	4.66	4.3	4.77	4.9	4.83	4.18	3.87
642751_0722_4510	NONREACTIVE		Non-reactive		ILWIPILVNWLT	0	1443176729	1443176729	958	722		OVOC10283_OVP04240_WBGene00247092;277_REP2	NA	642751	722	4510	A01	5.51	4.42	5.69	4.24	4.43	4.64	4.06	4.57	5.44	4.49	5.35	5.64	5.12	3.89	4.68	4.58	5.5	4.58	4.91	4.62	4.08	4.97	4.26	3.9
642751_0572_4136	NONREACTIVE		Non-reactive		ILWIPILVNWLT	0	1443177602	1443177602	584	572		OVOC10283_OVP04240_WBGene00247092;277_REP3	NA	642751	572	4136	A01	4.71	3.94	4.4	4.41	3.91	5.04	4.46	4.57	4.67	4.66	5.33	5.04	5.15	4.86	5.61	4.3	5.47	4.35	4.33	4.84	4.67	5.17	6.03	4.65
642751_0256_4016	NONREACTIVE		Non-reactive		ILWIPILVNWLT	0	1443177174	1443177174	464	256		OVOC10283_OVP04240_WBGene00247092;277_REP4	NA	642751	256	4016	A01	4.64	4.53	4.28	4.5	4.12	4.67	4.68	4.63	4.62	5.31	4.23	4.14	4.22	4.94	4.34	4.6	5.41	5.01	4.72	4.72	4.43	4.88	4.38	4.21
642771_0475_0845	NONREACTIVE		Non-reactive		KHILVIYLGASPVLL	0	369435595	369435595	845	475		OVOC10285_OVP01073_WBGene00247094;163_REP1	NA	642771	475	845	A03	4.01	3.82	3.88	4.05	4.44	4.24	4.09	4.29	4.08	3.8	3.73	4.24	4.75	4.71	3.93	3.76	4.07	3.96	4.59	5.68	4.98	4.19	4.34	5.09
642771_0543_1719	NONREACTIVE		Non-reactive		KHILVIYLGASPVLL	0	369435949	369435949	1719	543		OVOC10285_OVP01073_WBGene00247094;163_REP2	NA	642771	543	1719	A03	4.14	3.84	3.98	5.19	3.94	3.96	3.97	4.36	4.19	3.8	4.03	3.65	3.69	3.66	3.86	3.5	3.89	3.86	3.88	3.76	3.87	3.85	3.78	4.01
642751_0319_4619	NONREACTIVE		Non-reactive		KHILVIYLGASPVLL	0	1443176697	1443176697	1067	319		OVOC10285_OVP01073_WBGene00247094;163_REP3	NA	642751	319	4619	A01	3.78	4.48	3.79	4.3	3.93	4.03	4.01	4.08	4.33	4.91	3.61	3.52	4.43	3.71	3.95	3.67	3.67	3.55	3.71	3.97	4.87	4.13	3.55	3.66
642751_0588_3768	NONREACTIVE		Non-reactive		KHILVIYLGASPVLL	0	1443178091	1443178091	216	588		OVOC10285_OVP01073_WBGene00247094;163_REP4	NA	642751	588	3768	A01	4.09	4.38	4.2	3.69	3.72	3.88	5.88	3.99	3.8	4.31	3.87	3.65	3.61	3.97	3.88	3.67	3.95	4.02	3.69	3.56	4.07	3.84	3.65	3.99
642771_0356_1070	NONREACTIVE		Non-reactive		AVAVVVVLCIGFL	0	369435221	369435221	1070	356		OVOC10296_OVP06890_WBGene00247105;847_REP1	NA	642771	356	1070	A03	3.8	3.74	5.45	4.82	4.96	4.98	4.44	4.24	4.09	3.87	4.2	3.99	4.23	4.72	3.88	3.95	4.47	3.71	4.94	3.94	5.46	5.03	4.58	4.85
642761_0389_2583	NONREACTIVE		Non-reactive		AVAVVVVLCIGFL	0	906306300	906306300	807	389		OVOC10296_OVP06890_WBGene00247105;847_REP2	NA	642761	389	2583	A02	4.48	4.35	4.37	4.6	4.97	5.27	4.82	4.71	4.03	3.97	3.97	4.9	5.26	4.59	4.19	4.26	4.18	4.35	4.3	4.16	4.63	4.49	4.24	4.09
642751_0910_4342	NONREACTIVE		Non-reactive		AVAVVVVLCIGFL	0	1443177636	1443177636	790	910		OVOC10296_OVP06890_WBGene00247105;847_REP3	NA	642751	910	4342	A01	4.49	4.18	4.32	4.42	4.49	4.68	4.22	4.9	4.3	5.49	4.58	3.94	4.34	3.54	4.25	5.67	3.78	4.01	4.09	4.04	4.11	4.82	3.65	3.67
642771_0508_0240	NONREACTIVE		Non-reactive		AVAVVVVLCIGFL	0	369435057	369435057	240	508		OVOC10296_OVP06890_WBGene00247105;847_REP4	NA	642771	508	240	A03	4.01	104.44	3.9	4.29	7.07	4.26	4.38	3.85	4.15	4.08	5.21	3.95	4.35	4.58	3.7	3.97	4.29	4.49	4.27	3.88	4.83	4.49	3.95	4.96
642751_0128_4506	NONREACTIVE		Non-reactive		HIICILLIDLMI	0	1443176816	1443176816	954	128		OVOC10298_OVP09203_WBGene00247107;289_REP1	NA	642751	128	4506	A01	4.23	6.93	9	4.18	21.4	5.27	5.61	4.43	4.06	4.88	5.17	3.85	4.48	4.35	4.3	4.89	5.7	4.56	4.36	4.03	5.2	5.78	4.58	4.23
642771_0428_0702	NONREACTIVE		Non-reactive		HIICILLIDLMI	0	369434895	369434895	702	428		OVOC10298_OVP09203_WBGene00247107;289_REP2	NA	642771	428	702	A03	4.56	4.61	4.85	5.05	5.09	9.56	4.06	4.55	4.07	4.05	4.94	4.56	5.36	4.31	4.88	3.87	4.14	4.69	4.2	4.34	7.43	5.03	4.95	4.83
642751_0393_4683	NONREACTIVE		Non-reactive		HIICILLIDLMI	0	1443177137	1443177137	1131	393		OVOC10298_OVP09203_WBGene00247107;289_REP3	NA	642751	393	4683	A01	4.48	4.28	4.75	5.14	4.69	4.38	4.96	4.41	4.33	4.54	4.32	4.01	3.87	3.99	4.37	3.96	5.03	4.32	3.85	3.95	4.37	4.4	4.2	4.12
642751_0533_4497	NONREACTIVE		Non-reactive		HIICILLIDLMI	0	1443177255	1443177255	945	533		OVOC10298_OVP09203_WBGene00247107;289_REP4	NA	642751	533	4497	A01	4.9	5.09	5.21	4.48	4.25	6.17	5.03	4.68	4.25	4.78	4.24	4.59	4.69	3.81	4.3	4.91	4.67	4.3	3.63	4.22	4.48	7.79	5.69	4.31
642761_0861_3143	NONREACTIVE		Non-reactive		WILMFLIAILIVIL	0	906306012	906306012	1367	861		OVOC10313_OVP02210_WBGene00247122;103_REP1	NA	642761	861	3143	A02	3.99	4.62	4.13	4.42	3.92	3.95	4.05	4.75	4.13	4.2	4.05	4.11	4.14	5.8	4.57	4.41	4.1	4.05	4.27	4.15	3.96	3.88	3.71	4.76
642771_0182_0316	NONREACTIVE		Non-reactive		WILMFLIAILIVIL	0	369435772	369435772	316	182		OVOC10313_OVP02210_WBGene00247122;103_REP2	NA	642771	182	316	A03	4.61	4.15	4.06	4.28	4.2	3.97	4.16	4.5	3.61	3.6	3.6	3.81	4.37	4.03	3.69	3.57	3.78	3.81	4.26	3.88	3.85	3.71	4.09	4.75
642751_0293_4755	NONREACTIVE		Non-reactive		WILMFLIAILIVIL	0	1443177210	1443177210	1203	293		OVOC10313_OVP02210_WBGene00247122;103_REP3	NA	642751	293	4755	A01	4.13	4.66	5.54	4.12	4.42	4.26	4.41	4.02	4.23	4.37	3.94	4.05	4.57	4.02	5.43	4.33	4.24	4.32	3.66	3.55	4.72	4.54	5.08	3.88
642761_0722_2860	NONREACTIVE		Non-reactive		WILMFLIAILIVIL	0	906305846	906305846	1084	722		OVOC10313_OVP02210_WBGene00247122;103_REP4	NA	642761	722	2860	A02	16.65	4.73	4.12	4.74	3.85	3.96	9.7	4.28	4.5	3.72	4.36	4.95	4.82	4.27	3.89	4.34	4.63	3.8	4.09	4.32	4.72	3.88	4.43	4.03
642771_0267_0973	NONREACTIVE		Non-reactive		TRVIVLLCGCLICII	0	369436036	369436036	973	267		OVOC10324_OVP00733_WBGene00247133;217_REP1	NA	642771	267	973	A03	4.5	4.93	4.48	4.14	4.53	5.65	5.07	4.32	23.17	3.94	4.89	6.68	4.72	5.93	4.38	4.42	5.22	4.37	4.71	4.54	4.79	5.18	5.22	5.53
642761_0156_2486	NONREACTIVE		Non-reactive		TRVIVLLCGCLICII	0	906306305	906306305	710	156		OVOC10324_OVP00733_WBGene00247133;217_REP2	NA	642761	156	2486	A02	4.25	3.9	4.71	5.02	4.39	5.05	4.33	4.52	4.17	4.63	4.79	4.24	4.33	5.47	4.36	4.61	4.67	4.66	4.36	4.08	4.42	4.61	4.48	4.78
642751_0708_5134	NONREACTIVE		Non-reactive		TRVIVLLCGCLICII	0	1443177999	1443177999	1582	708		OVOC10324_OVP00733_WBGene00247133;217_REP3	NA	642751	708	5134	A01	5.22	4.94	11.86	5.43	5.56	4.56	4.79	8.63	4.89	4.76	5.42	6.28	4.69	4.68	4.96	5.66	5.43	4.89	4.4	4.89	5.45	5.04	6.42	4.73
642771_0876_0456	NONREACTIVE		Non-reactive		TRVIVLLCGCLICII	0	369436302	369436302	456	876		OVOC10324_OVP00733_WBGene00247133;217_REP4	NA	642771	876	456	A03	3.86	5	4.58	4.95	4.85	4.98	5.4	4.68	4.03	4.55	4.57	4.52	5.63	5.42	3.84	3.99	4.6	4.69	4.92	5.12	5.04	4.43	4.03	5.09
642751_0019_4913	NONREACTIVE		Non-reactive		FLFIVLPVTLSLTLL	0	1443178056	1443178056	1361	19		OVOC10324_OVP00733_WBGene00247133;595_REP1	NA	642751	19	4913	A01	5.51	4.7	4.12	4.62	4.27	4.12	5.61	4.42	3.99	4.93	5.06	3.76	4.09	5.33	4.81	4.97	4.49	4.64	3.98	4.63	4.42	3.9	5.69	4.85
642771_0028_1078	NONREACTIVE		Non-reactive		FLFIVLPVTLSLTLL	0	369435888	369435888	1078	28		OVOC10324_OVP00733_WBGene00247133;595_REP2	NA	642771	28	1078	A03	3.84	4.71	4.05	4.56	4.23	4.57	4.62	4.54	4.66	4.82	3.96	3.55	4.05	4.89	4.56	13.44	4.17	4.37	5.11	4.03	4.2	3.99	4.6	3.92
642771_0098_0812	NONREACTIVE		Non-reactive		FLFIVLPVTLSLTLL	0	369435261	369435261	812	98		OVOC10324_OVP00733_WBGene00247133;595_REP3	NA	642771	98	812	A03	4.17	5.98	4.6	4.68	4.21	4.8	4.47	4.79	4.59	4.81	4.67	4.35	4.67	4.38	4.6	3.87	5.48	4.05	4.6	5.1	4.07	3.98	5.33	5.09
642761_0386_2064	NONREACTIVE		Non-reactive		FLFIVLPVTLSLTLL	0	906307137	906307137	288	386		OVOC10324_OVP00733_WBGene00247133;595_REP4	NA	642761	386	2064	A02	4.42	4.72	3.78	4.1	4.36	4.13	4.61	4.69	7.6	4.09	4.43	3.77	4.2	4.64	4.03	3.73	4.51	4.03	4.54	3.98	4.37	4.03	4.36	4.31
642761_1025_3549	NONREACTIVE		Non-reactive		DYIPLLLLVEAI	0	906306434	906306434	1773	1025		OVOC10325_OVP09494_WBGene00247134;37_REP1	NA	642761	1025	3549	A02	4.36	3.91	3.8	4.76	4.06	3.75	6.27	10.1	4.46	4.35	4.65	4.19	5.43	4.21	3.95	4.31	4.17	5.41	4.17	4.66	4.25	4.72	4.01	4.46
642771_1052_1082	NONREACTIVE		Non-reactive		DYIPLLLLVEAI	0	369434966	369434966	1082	1052		OVOC10325_OVP09494_WBGene00247134;37_REP2	NA	642771	1052	1082	A03	4.09	4.4	4.2	4.5	4.56	4.68	5.81	4.53	5.02	4.43	6.64	4.92	5	4.41	4.44	4.81	4.23	4.83	4.83	4.73	5.11	4.22	4.74	3.79
642761_0937_2777	NONREACTIVE		Non-reactive		DYIPLLLLVEAI	0	906305865	906305865	1001	937		OVOC10325_OVP09494_WBGene00247134;37_REP3	NA	642761	937	2777	A02	5.1	5.53	8.08	8.49	5.12	4.52	9.59	4.82	5.19	22.33	6.64	4.84	6.89	6.18	5.53	11.49	43.58	11.71	5.41	5.21	5.07	4.97	6.06	5.32
642771_0125_1363	NONREACTIVE		Non-reactive		DYIPLLLLVEAI	0	369435091	369435091	1363	125		OVOC10325_OVP09494_WBGene00247134;37_REP4	NA	642771	125	1363	A03	4.57	6.19	4.46	4.52	4.86	4.15	6.88	4.77	4.59	5.25	4.63	4.68	4.67	4.32	4.97	4.46	4.55	7.1	5.1	5.24	4.82	5.02	5.26	4.93
642751_0718_4896	NONREACTIVE		Non-reactive		MYLEILILIVCLF	0	1443177364	1443177364	1344	718		OVOC10335_OVP02391_WBGene00247144;1_REP1	NA	642751	718	4896	A01	7.52	5.7	4.58	4.2	4.24	4.41	4.2	6.23	5.65	4.85	4.4	3.85	4.93	4.07	4.18	4.55	4.73	6.87	3.69	3.86	4.34	4.45	4.03	4.1
642771_0004_0128	NONREACTIVE		Non-reactive		MYLEILILIVCLF	0	369435411	369435411	128	4		OVOC10335_OVP02391_WBGene00247144;1_REP2	NA	642771	4	128	A03	4.58	4.44	3.94	4.11	4.51	3.92	4.87	3.71	3.9	4.04	5.94	4.34	4.58	4.11	4.02	4.47	3.35	4.54	4.04	4.24	4.1	3.9	4.68	4.07
642761_0071_2713	NONREACTIVE		Non-reactive		MYLEILILIVCLF	0	906306415	906306415	937	71		OVOC10335_OVP02391_WBGene00247144;1_REP3	NA	642761	71	2713	A02	5.71	4.14	12.18	4.24	4.07	4	4.3	3.75	3.92	4.76	4.88	4.68	4.12	4.19	4.7	4.83	5.57	4.08	4.17	4.01	4.27	7.08	4.97	4.01
642761_0357_2349	NONREACTIVE		Non-reactive		MYLEILILIVCLF	0	906305799	906305799	573	357		OVOC10335_OVP02391_WBGene00247144;1_REP4	NA	642761	357	2349	A02	3.92	4.36	3.96	3.78	3.88	4	4.33	4.72	4.04	5.84	4.02	900.86	4	5.16	5.57	3.96	6.51	4.07	4.83	4.15	4.25	4.59	4.38	4.98
642771_0249_0089	NONREACTIVE		Non-reactive		WNGLILLLLFL	0	369435780	369435780	89	249		OVOC10349_OVP09981_WBGene00247158;13_REP1	NA	642771	249	89	A03	8.64	4.45	3.59	4.36	4.07	3.85	3.78	3.4	3.8	4.24	3.98	3.89	4.11	3.8	4.28	3.88	3.73	3.52	5.3	3.86	3.56	3.67	3.8	3.7
642771_0077_1663	NONREACTIVE		Non-reactive		WNGLILLLLFL	0	369435265	369435265	1663	77		OVOC10349_OVP09981_WBGene00247158;13_REP2	NA	642771	77	1663	A03	4.45	4.37	4.07	3.99	3.94	4.31	4.09	4.09	4.1	5.9	3.99	4.57	3.74	4.8	3.83	4.15	3.97	4.08	4.18	4.7	4.21	3.88	5.18	3.83
642761_0546_2504	NONREACTIVE		Non-reactive		WNGLILLLLFL	0	906306546	906306546	728	546		OVOC10349_OVP09981_WBGene00247158;13_REP3	NA	642761	546	2504	A02	3.48	4.04	3.68	3.84	3.71	4.19	4.57	3.87	4.1	3.89	4.14	4.61	4.27	3.85	4.5	3.62	4.18	3.9	4.01	3.9	4.41	3.75	4.02	4.28
642751_1017_4149	NONREACTIVE		Non-reactive		WNGLILLLLFL	0	1443177565	1443177565	597	1017		OVOC10349_OVP09981_WBGene00247158;13_REP4	NA	642751	1017	4149	A01	5.04	4.03	3.91	3.88	4.09	3.91	3.86	4.39	5.6	7.29	4.71	4.76	4.72	19.5	4.56	4.87	3.77	4.04	4.02	4	3.92	3.93	4.04	3.9
642771_0221_0203	NONREACTIVE		Non-reactive		CAFLNFIPQVTIVLF	0	369435497	369435497	203	221		OVOC10356_OVP10575_WBGene00247165;85_REP1	NA	642771	221	203	A03	5.23	5.74	5.14	5.38	5.02	5.7	6.34	4.88	4.63	5	5.15	5.16	6.02	4.1	4.37	4.85	4.07	4.51	4.8	4.08	5.18	4.44	5.06	5.38
642771_0572_1320	NONREACTIVE		Non-reactive		CAFLNFIPQVTIVLF	0	369435940	369435940	1320	572		OVOC10356_OVP10575_WBGene00247165;85_REP2	NA	642771	572	1320	A03	5.43	5.59	6.64	5.8	4.66	5.63	5.63	1190.01	4.86	4.62	4.76	5.79	4.47	5.51	4.32	4.5	7.34	7.35	4.77	4.21	3.89	5.42	4.99	5.07
642761_0681_2597	NONREACTIVE		Non-reactive		CAFLNFIPQVTIVLF	0	906306445	906306445	821	681		OVOC10356_OVP10575_WBGene00247165;85_REP3	NA	642761	681	2597	A02	9.02	5.51	5.79	5.62	6.63	5	8.13	4.85	4.93	4.85	5.5	5.13	6.05	6.92	4.48	5.89	5.88	5.85	6.5	4.7	5.35	5.64	5.91	10.66
642761_0201_2897	NONREACTIVE		Non-reactive		CAFLNFIPQVTIVLF	0	906306077	906306077	1121	201		OVOC10356_OVP10575_WBGene00247165;85_REP4	NA	642761	201	2897	A02	5.76	6.21	6.3	4.19	6.46	5.74	11.8	5	4.99	4.72	5.23	5.39	5.87	5.98	5.05	5.17	8.17	5.18	4.99	4.43	5.07	5.64	6.31	7.21
642751_0629_5261	NONREACTIVE		Non-reactive		VVSIWLLFCLFTFIH	0	1443178102	1443178102	1709	629		OVOC10358_OVP09545_WBGene00247167;223_REP1	NA	642751	629	5261	A01	5.53	4.49	4.14	4.34	4.45	4.13	3.51	4.34	4.67	4.23	3.93	4.51	4.47	3.78	3.67	4.48	4.06	4.59	3.94	3.48	4.71	3.92	3.7	3.86
642751_0563_4573	NONREACTIVE		Non-reactive		VVSIWLLFCLFTFIH	0	1443177720	1443177720	1021	563		OVOC10358_OVP09545_WBGene00247167;223_REP2	NA	642751	563	4573	A01	4.71	4.2	3.86	4.24	4.05	3.83	3.77	4.38	4.07	5.08	4.13	3.99	3.97	3.37	3.66	3.83	4.3	4.26	3.36	3.83	4.53	4.47	3.87	3.6
642761_1051_2199	NONREACTIVE		Non-reactive		VVSIWLLFCLFTFIH	0	906305747	906305747	423	1051		OVOC10358_OVP09545_WBGene00247167;223_REP3	NA	642761	1051	2199	A02	4	4.45	4.45	4.11	4.02	4.03	4.14	4.11	4.52	4.11	4.22	4.13	4.62	3.85	3.81	4	4.2	4.01	4.59	4.8	3.84	3.8	4.04	4.29
642751_0420_3696	NONREACTIVE		Non-reactive		VVSIWLLFCLFTFIH	0	1443177191	1443177191	144	420		OVOC10358_OVP09545_WBGene00247167;223_REP4	NA	642751	420	3696	A01	4.28	4.7	4.36	4.54	4.18	4.15	4.04	3.77	4.65	4.35	5.31	4.62	3.65	3.93	5	3.98	4.76	6.04	4.1	4.36	4.79	3.92	4.56	5.18
642751_0112_3970	NONREACTIVE		Non-reactive		DKIQILFICVAAL	0	1443177035	1443177035	418	112		OVOC10363_OVP10764_WBGene00247172;73_REP1	NA	642751	112	3970	A01	5.28	5.39	4.75	4.94	4.63	4.7	4.57	5.82	4.34	4.77	4.45	5.31	5.1	5.16	4.85	4.3	4.99	4.87	4.71	5.02	5.06	8.6	4.36	4.9
642761_0594_1858	NONREACTIVE		Non-reactive		DKIQILFICVAAL	0	906306110	906306110	82	594		OVOC10363_OVP10764_WBGene00247172;73_REP2	NA	642761	594	1858	A02	4.05	4.23	4.09	3.89	3.98	4.25	4.18	4.49	4.27	3.71	4.04	4.84	3.88	4.45	3.61	4.46	5.01	4.11	4.24	4.13	3.69	4.28	3.81	4.62
642751_0311_4765	NONREACTIVE		Non-reactive		DKIQILFICVAAL	0	1443177860	1443177860	1213	311		OVOC10363_OVP10764_WBGene00247172;73_REP3	NA	642751	311	4765	A01	5.16	6.16	4.54	4.25	5.25	4.87	5.7	4.14	4.1	5.46	4.97	4.84	4.48	4.35	4.7	5.24	22.52	4.86	4.41	6.34	4.42	4.78	4.18	3.92
642751_0073_3797	NONREACTIVE		Non-reactive		DKIQILFICVAAL	0	1443177550	1443177550	245	73		OVOC10363_OVP10764_WBGene00247172;73_REP4	NA	642751	73	3797	A01	4.4	5.08	4.38	5.07	5.33	3.95	4.05	4.56	5.17	5.16	4.12	5.02	4.59	4.17	5.12	5.24	5.63	4.56	4.59	4.95	4.16	5.33	4.44	4.52
642761_0203_2295	NONREACTIVE		Non-reactive		LIITIIVGMLVIW	0	906306348	906306348	519	203		OVOC10377_OVP01937_WBGene00247186;409_REP1	NA	642761	203	2295	A02	4.46	4.07	3.84	5.29	5.14	5.06	4.33	4.7	4.21	4.09	4.03	5.14	3.99	4.48	4.56	4.77	4.5	4.55	11.75	4.48	4.01	4.63	4.76	3.74
642771_0818_0332	NONREACTIVE		Non-reactive		LIITIIVGMLVIW	0	369435395	369435395	332	818		OVOC10377_OVP01937_WBGene00247186;409_REP2	NA	642771	818	332	A03	4.69	4.21	3.85	4.51	5.07	5.06	5.13	4.17	4.26	4.18	4.1	4.68	5.01	4.46	3.77	5.68	3.95	4.74	4.2	5.27	4.31	5.2	3.81	4.74
642761_0189_2923	NONREACTIVE		Non-reactive		LIITIIVGMLVIW	0	906306635	906306635	1147	189		OVOC10377_OVP01937_WBGene00247186;409_REP3	NA	642761	189	2923	A02	4.63	4.27	5.16	4.12	4.26	4.69	4.45	4.21	5.31	4.36	4.01	4.82	3.74	4.29	4.08	4.46	5.48	5.03	4.06	3.73	7.04	4.06	4.13	4.48
642771_0325_0587	NONREACTIVE		Non-reactive		LIITIIVGMLVIW	0	369434905	369434905	587	325		OVOC10377_OVP01937_WBGene00247186;409_REP4	NA	642771	325	587	A03	4.69	5.92	3.98	4.58	4.71	4.78	4.74	4.3	5.01	4.54	4.6	5.64	4.67	4.63	4.03	4.74	4.31	4.78	4.75	4.91	4.71	4.33	5.97	5.02
642771_0870_0076	NONREACTIVE		Non-reactive		AILAFTAVALIYL	0	369435858	369435858	76	870		OVOC10423_OVP01793_WBGene00247232;235_REP1	NA	642771	870	76	A03	4.48	3.69	3.73	4.76	4.05	3.66	3.87	3.69	4.15	4.2	3.84	3.84	4.19	3.99	3.66	4.01	4.13	3.91	4.28	3.82	4.12	4.2	5.31	3.68
642771_0144_1188	NONREACTIVE		Non-reactive		AILAFTAVALIYL	0	369435071	369435071	1188	144		OVOC10423_OVP01793_WBGene00247232;235_REP2	NA	642771	144	1188	A03	3.52	4.13	4	4.15	4.02	3.66	4.14	3.39	3.51	4.57	4.82	4.11	4.19	4.27	3.76	3.85	3.74	4.2	4.13	3.7	3.97	3.88	4.68	4.41
642761_0298_1864	NONREACTIVE		Non-reactive		AILAFTAVALIYL	0	906306122	906306122	88	298		OVOC10423_OVP01793_WBGene00247232;235_REP3	NA	642761	298	1864	A02	3.95	4.06	4.84	3.77	4.24	4.27	3.98	4.53	3.96	3.54	4.31	4.15	4.33	4.87	4.03	4.18	3.63	4.06	3.99	4.31	4.47	3.94	4.59	3.94
642761_0164_3294	NONREACTIVE		Non-reactive		AILAFTAVALIYL	0	906306289	906306289	1518	164		OVOC10423_OVP01793_WBGene00247232;235_REP4	NA	642761	164	3294	A02	4.24	3.7	3.98	3.76	3.81	4.52	4.5	4.68	3.68	3.93	3.68	4.1	3.58	4.05	4.16	4.1	4.56	3.73	4.28	4.5	4.61	3.72	4.57	3.92
642771_0533_0945	NONREACTIVE		Non-reactive		GIIIIILL	0	369435438	369435438	945	533		OVOC10423_OVP01793_WBGene00247232;55_REP1	NA	642771	533	945	A03	4.75	4.43	4.5	5.1	5.2	5.41	4.33	4.11	4	4.28	4.88	4.61	4.24	4.52	5.19	4.12	4.45	5.93	4.44	3.88	4.53	4.67	5.27	4.98
642761_0279_2841	NONREACTIVE		Non-reactive		GIIIIILL	0	906306183	906306183	1065	279		OVOC10423_OVP01793_WBGene00247232;55_REP2	NA	642761	279	2841	A02	4.63	4.46	4.18	4.93	4.44	4.6	4.86	4.48	4.62	4.22	5.1	4.54	4.48	4.68	4.23	4.09	4.32	5.24	4.42	4.01	4.34	4.25	4.91	4.48
642751_0912_4540	NONREACTIVE		Non-reactive		GIIIIILL	0	1443177716	1443177716	988	912		OVOC10423_OVP01793_WBGene00247232;55_REP3	NA	642751	912	4540	A01	5.47	4.98	4.67	5.24	4.55	4.25	4.15	4.25	4.67	4.85	4.43	4.54	4.87	4.33	5.05	4.2	4.81	4.96	4.15	5.57	4.33	4.02	4.07	4.74
642771_0167_0335	NONREACTIVE		Non-reactive		GIIIIILL	0	369434991	369434991	335	167		OVOC10423_OVP01793_WBGene00247232;55_REP4	NA	642771	167	335	A03	4.59	4.88	4.44	5.09	5.29	4.29	4.63	4.25	4.02	4.04	5	4.15	4.14	4.17	5.29	3.46	4.14	9.56	4.21	4.35	4.76	5.2	5.16	5.44
642751_0766_3568	NONREACTIVE		Non-reactive		LLIDFAVIVISVIFG	0	1443178092	1443178092	16	766		OVOC10424_OVP08544_WBGene00247233;373_REP1	NA	642751	766	3568	A01	4.6	4.7	4.15	4.42	4.25	4.94	3.74	4.63	4.17	6.16	3.91	4.52	3.75	3.87	4.24	4.64	4.06	6.06	3.94	3.87	3.84	4.6	4.44	4.17
642751_0921_3687	NONREACTIVE		Non-reactive		LLIDFAVIVISVIFG	0	1443177154	1443177154	135	921		OVOC10424_OVP08544_WBGene00247233;373_REP2	NA	642751	921	3687	A01	5.54	5.59	5.23	5.14	4.9	5.11	17.23	5.63	5.8	5.12	4.4	4.66	4.86	5.2	4.84	4.69	3.79	5.12	4.16	4.81	4.63	5.01	4.9	4.99
642771_0763_0689	NONREACTIVE		Non-reactive		LLIDFAVIVISVIFG	0	369435788	369435788	689	763		OVOC10424_OVP08544_WBGene00247233;373_REP3	NA	642771	763	689	A03	5.05	5.34	4.65	18.26	5.83	4.47	5	5.38	5.3	4.79	4.96	4.39	5.83	4.86	5.1	4.66	5.54	6.75	4.1	4.12	4.22	4.87	6.39	5.57
642761_0385_2855	NONREACTIVE		Non-reactive		LLIDFAVIVISVIFG	0	906306359	906306359	1079	385		OVOC10424_OVP08544_WBGene00247233;373_REP4	NA	642761	385	2855	A02	4.52	4.47	4.65	4.14	4.34	4.21	5.06	4.54	4.82	4.17	4.07	4.58	4.48	4.74	3.74	4.67	5.52	4.26	4.15	4.02	4.09	4.35	4.01	5.65
642751_0691_3599	NONREACTIVE		Non-reactive		HRVRNLCIPLLLI	0	1443176979	1443176979	47	691		OVOC10439_OVP03311_WBGene00247248;103_REP1	NA	642751	691	3599	A01	3.88	4.45	4.16	3.91	3.82	4.47	7.2	4.19	3.94	7.92	3.89	3.93	3.48	3.91	4.48	4.11	4.58	4.54	4.11	3.96	4.63	3.95	4.28	4.66
642761_0334_2910	NONREACTIVE		Non-reactive		HRVRNLCIPLLLI	0	906306749	906306749	1134	334		OVOC10439_OVP03311_WBGene00247248;103_REP2	NA	642761	334	2910	A02	4.87	4.8	4.78	4.76	4.26	4.16	4.78	4.26	3.57	4.28	4.2	3.97	4.12	4.42	8.55	4.63	4.17	4.64	4.22	7.56	6.15	4.01	5.21	4.83
642751_0056_4618	NONREACTIVE		Non-reactive		HRVRNLCIPLLLI	0	1443177622	1443177622	1066	56		OVOC10439_OVP03311_WBGene00247248;103_REP3	NA	642751	56	4618	A01	5.42	4.43	5.36	4.08	4.04	4.02	4.36	4.17	4.62	4.3	3.87	3.66	4.1	3.59	6.1	3.79	3.76	4.14	4.02	3.86	4.74	4.27	4.44	3.63
642751_0404_4616	NONREACTIVE		Non-reactive		HRVRNLCIPLLLI	0	1443177563	1443177563	1064	404		OVOC10439_OVP03311_WBGene00247248;103_REP4	NA	642751	404	4616	A01	4.21	3.99	4.13	4.26	4.76	3.87	6.44	3.93	4.31	4.66	3.6	4.01	4.08	3.97	4.58	3.86	3.78	4.38	4.12	4.01	4.82	3.81	3.92	5.14
642771_0959_0851	NONREACTIVE		Non-reactive		SVVFCITLPLLL	0	369435021	369435021	851	959		OVOC10439_OVP03311_WBGene00247248;121_REP1	NA	642771	959	851	A03	5.34	4.71	4.33	4.95	5.23	5.41	5.1	5.44	5.3	3.97	7.21	4.57	5.53	4.27	3.8	4.21	4.33	5.13	4.1	4.15	4.01	4.32	4.27	4.93
642771_0592_1686	NONREACTIVE		Non-reactive		SVVFCITLPLLL	0	369435004	369435004	1686	592		OVOC10439_OVP03311_WBGene00247248;121_REP2	NA	642771	592	1686	A03	3.95	5.12	4.31	4.2	4.56	4.89	4.3	4.33	4.37	4.27	4.79	4.18	5.54	5.34	5.15	4.71	4.45	4.77	4.89	4.18	5.34	4.44	5.74	4.38
642771_0009_0155	NONREACTIVE		Non-reactive		SVVFCITLPLLL	0	369436216	369436216	155	9		OVOC10439_OVP03311_WBGene00247248;121_REP3	NA	642771	9	155	A03	5.84	7.4	4.54	5.02	4.75	4.26	4.58	4.76	5.3	4.35	4.21	4.1	4.63	5.05	4.62	4.43	3.72	4.38	3.86	5.85	4.99	4.61	4.61	4.46
642761_0880_3550	NONREACTIVE		Non-reactive		SVVFCITLPLLL	0	906306496	906306496	1774	880		OVOC10439_OVP03311_WBGene00247248;121_REP4	NA	642761	880	3550	A02	4.27	4.26	271.65	4.4	4.57	4.93	8.03	3.82	4.2	5.01	5.13	4.09	4.71	4.38	3.91	4.59	4.38	4.09	4.37	4.37	4.77	4.1	5.2	4.97
642771_0350_0238	NONREACTIVE		Non-reactive		DLPMLIVLHHLQLHL	0	369434839	369434839	238	350		OVOC10454_OVP09956_WBGene00247263;229_REP1	NA	642771	350	238	A03	3.84	5.55	5.79	6.72	6.05	5.5	5.17	5.28	6.66	6.54	4.59	4.89	4.76	5.19	4.29	6.16	4.58	5.27	4.54	6.05	4.1	4.58	5.01	6.22
642771_0887_1559	NONREACTIVE		Non-reactive		DLPMLIVLHHLQLHL	0	369436092	369436092	1559	887		OVOC10454_OVP09956_WBGene00247263;229_REP2	NA	642771	887	1559	A03	4.62	5.48	5.33	4.83	5.65	5.02	5.84	4.79	5.16	3.87	5.27	4.82	4.58	4.78	4.17	3.9	4.62	5.17	5.04	5.3	4.28	5.12	4.07	4.36
642751_0971_5315	NONREACTIVE		Non-reactive		DLPMLIVLHHLQLHL	0	1443177665	1443177665	1763	971		OVOC10454_OVP09956_WBGene00247263;229_REP3	NA	642751	971	5315	A01	5.57	5.5	4.66	5.89	5.28	4.42	4.96	4.69	5.1	5.94	4.94	179.81	5.35	3.93	4.71	5.06	5.4	4.88	6.07	4.73	4.84	4.83	5.17	5.41
642761_1072_2038	NONREACTIVE		Non-reactive		DLPMLIVLHHLQLHL	0	906306358	906306358	262	1072		OVOC10454_OVP09956_WBGene00247263;229_REP4	NA	642761	1072	2038	A02	5.17	4.89	5.2	5.18	4.94	4.58	4.72	4.38	4.35	5.29	5.04	5.04	5.42	4.54	4.18	4.59	4.13	4.16	4.76	4.61	3.79	5.21	5.12	4.83
642751_0859_4621	NONREACTIVE		Non-reactive		HWRDIWVGWLIGF	0	1443177801	1443177801	1069	859		OVOC10462_OVP06428_WBGene00247271;271_REP1	NA	642751	859	4621	A01	4.58	5.32	4.1	5.99	5.3	4.28	4.6	4.82	4.49	5.37	3.93	5.26	4.27	3.99	3.59	6.6	4.8	4.48	3.93	3.36	4.37	5.19	4.5	4.5
642761_0997_3443	NONREACTIVE		Non-reactive		HWRDIWVGWLIGF	0	906306257	906306257	1667	997		OVOC10462_OVP06428_WBGene00247271;271_REP2	NA	642761	997	3443	A02	4.62	4.01	4.84	4.26	4.26	4.22	4.16	4.36	3.86	4.46	4.16	4.84	4.4	4.65	4.84	5.52	4.45	4.54	3.79	4.03	3.95	4.31	4.19	4.04
642751_0746_4864	NONREACTIVE		Non-reactive		HWRDIWVGWLIGF	0	1443177480	1443177480	1312	746		OVOC10462_OVP06428_WBGene00247271;271_REP3	NA	642751	746	4864	A01	4.58	4	4.12	4.33	3.81	3.75	4.21	4.7	4.07	6.21	4.42	4.4	3.99	3.9	4.23	4.98	4.71	4.03	3.99	4.53	3.78	4.28	4.2	3.93
642771_1018_0682	NONREACTIVE		Non-reactive		HWRDIWVGWLIGF	0	369435377	369435377	682	1018		OVOC10462_OVP06428_WBGene00247271;271_REP4	NA	642771	1018	682	A03	4.23	4.78	4.53	5.07	8.81	4.36	4.38	4.34	4.34	4.57	6.1	5.33	4.97	4.81	4.32	6.06	4.89	5.25	4.89	4.78	4.71	5.11	4.24	4.94
642771_0070_0100	NONREACTIVE		Non-reactive		LGFILPPIVIFIGEI	0	369435480	369435480	100	70		OVOC10462_OVP06428_WBGene00247271;97_REP1	NA	642771	70	100	A03	5.58	4.83	3.93	5.72	4.65	4.36	5.29	5.22	5.48	3.99	4.12	4.82	6.37	4.64	6.44	4.22	5.31	5.31	5.11	4.44	4.73	5.09	4.9	4.18
642761_0807_2699	NONREACTIVE		Non-reactive		LGFILPPIVIFIGEI	0	906306419	906306419	923	807		OVOC10462_OVP06428_WBGene00247271;97_REP2	NA	642761	807	2699	A02	4.42	4.45	4.99	6.93	5.37	4.56	4.88	4.66	4.95	4.73	4.51	5.13	5.05	5.02	4.38	4.27	5.34	5.44	4.93	4.66	4.36	5.02	4.79	4.07
642761_0695_2121	NONREACTIVE		Non-reactive		LGFILPPIVIFIGEI	0	906305833	906305833	345	695		OVOC10462_OVP06428_WBGene00247271;97_REP3	NA	642761	695	2121	A02	4.85	4.91	3.87	4.56	4.18	5.02	4.79	4.59	5.13	4.58	4.53	4.57	4.49	5.02	5	4.86	3.85	4.22	5.01	4.55	4	4.05	4.56	5.04
642751_0870_3628	NONREACTIVE		Non-reactive		LGFILPPIVIFIGEI	0	1443177675	1443177675	76	870		OVOC10462_OVP06428_WBGene00247271;97_REP4	NA	642751	870	3628	A01	4.81	4.71	4.43	4.75	4.36	3.95	4.94	5.02	4.44	4.22	5	4.38	5.37	4.63	4.06	3.83	4.32	4.32	4.9	4.51	4.12	4.39	3.88	3.78
642771_0756_1158	NONREACTIVE		Non-reactive		DGHIVGLSIL	0	369436292	369436292	1158	756		OVOC1047_OVP01465_WBGene00237856;697_REP1	NA	642771	756	1158	A03	4.35	4.66	4.37	4.98	4.9	5.63	5.27	4.1	4.75	4.32	4.71	4.32	4.48	5.55	3.84	5.53	4.15	4.6	4.27	4.44	4.29	5.84	4.06	4.04
642751_0432_4068	NONREACTIVE		Non-reactive		DGHIVGLSIL	0	1443177792	1443177792	516	432		OVOC1047_OVP01465_WBGene00237856;697_REP2	NA	642751	432	4068	A01	4.99	5.61	5.1	4.48	4.49	5.19	6.35	5.36	6.35	5.56	4.91	5.92	4.66	7.12	5.33	6.26	5.28	6.74	4.25	4.94	7.59	4.82	5.27	4.96
642771_0090_0652	NONREACTIVE		Non-reactive		DGHIVGLSIL	0	369435674	369435674	652	90		OVOC1047_OVP01465_WBGene00237856;697_REP3	NA	642771	90	652	A03	4.07	5.81	4.16	4.76	5.01	5.01	5.07	4.98	4.5	4.28	4.54	4.07	4.88	7.46	4.09	5.05	4.23	4.45	5.05	4.06	5.14	4.54	4.31	5.38
642751_0961_4263	NONREACTIVE		Non-reactive		DGHIVGLSIL	0	1443177624	1443177624	711	961		OVOC1047_OVP01465_WBGene00237856;697_REP4	NA	642751	961	4263	A01	4.27	5.47	4.8	4.13	4.86	5.23	4.84	4.82	4.83	5.58	4.86	4.95	6.05	6.01	4.38	5.44	4.63	5.56	5.03	4.37	4.5	8.71	3.92	4.37
642771_0392_0678	NONREACTIVE		Non-reactive		SNILTVVPFLVITIG	0	369435578	369435578	678	392		OVOC10474_OVP03737_WBGene00247283;283_REP1	NA	642771	392	678	A03	5.17	6.31	5	5.47	4.45	6.01	5.37	4.32	5.28	4.49	4.87	4.39	4.7	4.89	4.49	4.74	5.2	4.2	2725.4	4.5	4.11	6.02	4.92	5.39
642771_0801_0589	NONREACTIVE		Non-reactive		SNILTVVPFLVITIG	0	369435166	369435166	589	801		OVOC10474_OVP03737_WBGene00247283;283_REP2	NA	642771	801	589	A03	4.3	5.38	4.92	6.14	5.45	5.66	4.44	4.13	4.2	5.15	6.52	4.49	4.74	4.92	4.77	4.27	4.15	5.54	4.8	4.35	6.55	4.46	5.13	5.11
642771_0587_0739	NONREACTIVE		Non-reactive		SNILTVVPFLVITIG	0	369436087	369436087	739	587		OVOC10474_OVP03737_WBGene00247283;283_REP3	NA	642771	587	739	A03	4.14	5.11	6.04	5.16	5.5	4.96	4.68	4.94	6.56	4.78	5.33	5.73	5.94	5.2	4.97	5.23	4.4	4.44	4.29	4.06	4.35	4.32	5.67	4.87
642771_1071_1569	NONREACTIVE		Non-reactive		SNILTVVPFLVITIG	0	369435530	369435530	1569	1071		OVOC10474_OVP03737_WBGene00247283;283_REP4	NA	642771	1071	1569	A03	5.79	6.12	5.33	5.11	20.46	6.54	5.7	4.63	5.05	4.54	4.2	5.91	4.78	4.51	4.91	4.82	4.34	5.87	4.05	4.82	4.98	5.06	4.57	7.08
642761_0438_3286	NONREACTIVE		Non-reactive		SVTVTSLTDILCFV	0	906305857	906305857	1510	438		OVOC10474_OVP03737_WBGene00247283;331_REP1	NA	642761	438	3286	A02	5.05	5.73	5.62	5.06	5.34	4.84	6.15	4.56	4.55	4.31	4.68	6.64	6.17	4.82	5.52	4.5	6.89	5.81	4.7	4.45	5.62	4.4	5	4.61
642771_0816_0480	NONREACTIVE		Non-reactive		SVTVTSLTDILCFV	0	369436298	369436298	480	816		OVOC10474_OVP03737_WBGene00247283;331_REP2	NA	642771	816	480	A03	4.35	4.85	4.63	5.3	5.02	5.2	6.77	4.71	4.81	4.05	4.89	6.59	7.38	6.82	4.07	4.98	5.07	5.05	5.53	5.13	5.42	5.61	4.09	4.6
642761_0164_1852	NONREACTIVE		Non-reactive		SVTVTSLTDILCFV	0	906306128	906306128	76	164		OVOC10474_OVP03737_WBGene00247283;331_REP3	NA	642761	164	1852	A02	5	4.09	3.81	5.56	5.61	5.02	6.6	4.73	4.12	4.57	4.7	5.73	5.68	208.54	4.35	4.91	4.79	10.78	4.74	4.71	4.54	4.52	6.61	5.99
642751_0843_3871	NONREACTIVE		Non-reactive		SVTVTSLTDILCFV	0	1443177915	1443177915	319	843		OVOC10474_OVP03737_WBGene00247283;331_REP4	NA	642751	843	3871	A01	5.68	5.44	5.36	7.65	5.35	6.42	8.37	5.04	5.21	4.93	5.33	6.34	9.03	5.47	5.25	4.71	5.73	5.23	5.56	5.7	5.97	6.77	5.7	4.88
642751_0058_4764	NONREACTIVE		Non-reactive		GMIHALIILPIILI	0	1443177043	1443177043	1212	58		OVOC10474_OVP03737_WBGene00247283;823_REP1	NA	642751	58	4764	A01	5.12	4.31	4.56	4.41	4.35	4.7	4.99	4.24	5.44	4.35	4.66	15.72	4.81	4.25	4.6	4.22	4.96	4.2	4.04	3.91	5.17	4.12	4.72	4.08
642761_0108_3132	NONREACTIVE		Non-reactive		GMIHALIILPIILI	0	906305801	906305801	1356	108		OVOC10474_OVP03737_WBGene00247283;823_REP2	NA	642761	108	3132	A02	4.69	4.97	3.82	4.21	4.21	3.92	4.21	4.5	3.96	4.26	3.74	3.95	4.34	4.34	4.28	3.76	4.37	3.95	4.17	4.07	4.34	4.05	4.07	4.21
642771_0485_0899	NONREACTIVE		Non-reactive		GMIHALIILPIILI	0	369435553	369435553	899	485		OVOC10474_OVP03737_WBGene00247283;823_REP3	NA	642771	485	899	A03	3.5	4.18	4.41	4.49	4.61	4.06	5.45	4.64	3.8	4.71	6.4	4.56	4.68	4.55	4.49	4.43	4.15	4.38	4.54	3.97	4.27	4.15	4.2	4.39
642761_0525_3429	NONREACTIVE		Non-reactive		GMIHALIILPIILI	0	906306337	906306337	1653	525		OVOC10474_OVP03737_WBGene00247283;823_REP4	NA	642761	525	3429	A02	4.36	4.15	4.36	4.11	4.95	3.84	4	5.06	5.22	4.68	4.58	4.51	4.29	4.58	4.13	4.64	5.26	4.88	4.62	4.08	4.22	4.3	5	8.16
642771_0461_0527	NONREACTIVE		Non-reactive		LYLLPINYTVLELL	0	369435041	369435041	527	461		OVOC10474_OVP03737_WBGene00247283;859_REP1	NA	642771	461	527	A03	5.69	5.18	4.72	6.11	5.47	5.16	4.64	4.64	4.4	24.62	6.18	5.56	8.38	4.58	4.06	5.27	4.24	4.96	6.57	4.37	4.8	5.33	4.71	5.82
642761_0568_1892	NONREACTIVE		Non-reactive		LYLLPINYTVLELL	0	906306134	906306134	116	568		OVOC10474_OVP03737_WBGene00247283;859_REP2	NA	642761	568	1892	A02	11.22	6.4	5	5.08	5.45	5.25	5.42	4.93	4.92	3.85	5.72	32.29	6.59	4.58	4.72	5.03	5.98	5.75	5.4	5.36	5.2	5.33	6.84	5.51
642751_0545_4849	NONREACTIVE		Non-reactive		LYLLPINYTVLELL	0	1443177646	1443177646	1297	545		OVOC10474_OVP03737_WBGene00247283;859_REP3	NA	642751	545	4849	A01	7.6	6.5	7.22	5.32	4.33	5.12	5.38	5.73	5.03	5.42	5.54	7.7	4.79	5.05	6.08	4.85	4.83	5.02	4.82	4.31	4.64	5.92	6.09	6.1
642751_0595_4635	NONREACTIVE		Non-reactive		LYLLPINYTVLELL	0	1443177354	1443177354	1083	595		OVOC10474_OVP03737_WBGene00247283;859_REP4	NA	642751	595	4635	A01	15.38	29.59	17.75	68.11	22.57	67.43	94.46	5.11	7.72	14.42	47.37	58.71	8.17	7.4	6.37	4.72	33.17	9.05	118.31	34.37	6.72	78.86	47.49	111.21
642751_0289_4105	NONREACTIVE		Non-reactive		HHMALLHWLLHV	0	1443177136	1443177136	553	289		OVOC10484_OVP10397_WBGene00247293;97_REP1	NA	642751	289	4105	A01	3.88	4.13	4	4.02	4.14	4.07	4.31	4.01	4.06	6.03	4.09	3.68	4.09	4.1	6.77	3.94	4.16	4.04	4.47	3.87	4.11	3.74	4.06	3.72
642771_0978_1108	NONREACTIVE		Non-reactive		HHMALLHWLLHV	0	369434933	369434933	1108	978		OVOC10484_OVP10397_WBGene00247293;97_REP2	NA	642771	978	1108	A03	3.75	3.6	3.72	3.43	4.08	3.68	3.76	3.77	3.53	3.57	3.65	4.01	3.77	3.73	3.69	9.79	3.95	3.86	3.52	3.84	3.34	4.42	3.83	3.94
642761_0609_2025	NONREACTIVE		Non-reactive		HHMALLHWLLHV	0	906306709	906306709	249	609		OVOC10484_OVP10397_WBGene00247293;97_REP3	NA	642761	609	2025	A02	3.54	3.74	3.62	4.05	3.84	3.94	3.8	3.85	3.48	3.6	3.71	3.81	3.92	4.16	4.19	3.94	3.57	3.91	4.59	3.81	3.41	3.9	3.83	3.61
642771_0859_1649	NONREACTIVE		Non-reactive		HHMALLHWLLHV	0	369435704	369435704	1649	859		OVOC10484_OVP10397_WBGene00247293;97_REP4	NA	642771	859	1649	A03	3.64	3.65	4.09	3.94	3.82	4.27	3.85	3.97	5.86	3.86	7.29	4.18	3.82	4.02	3.8	3.8	4.02	3.85	4.48	4.09	3.99	3.88	4.04	3.54
642761_0110_2398	NONREACTIVE		Non-reactive		VTMFLTCVIIGFIYD	0	906305990	906305990	622	110		OVOC10486_OVP12011_WBGene00247295;193_REP1	NA	642761	110	2398	A02	3.68	4.24	3.84	4.51	4.04	4.75	4.57	4.25	4.13	4.54	4.09	4.63	4.52	4.9	4.59	5.19	4.78	3.96	5.75	4.17	4.65	4.13	5.13	4.25
642771_0445_1145	NONREACTIVE		Non-reactive		VTMFLTCVIIGFIYD	0	369435421	369435421	1145	445		OVOC10486_OVP12011_WBGene00247295;193_REP2	NA	642771	445	1145	A03	3.95	4.79	4.31	5.86	5.76	4.95	6.95	4.13	4.15	4.35	4.48	4.75	4.5	5.13	3.9	4.22	4.73	4.77	4.35	4.58	4.05	4.31	5.41	4.23
642761_0218_2382	NONREACTIVE		Non-reactive		VTMFLTCVIIGFIYD	0	906306201	906306201	606	218		OVOC10486_OVP12011_WBGene00247295;193_REP3	NA	642761	218	2382	A02	4.13	5.33	4.66	4.51	5.34	4.77	5.37	4.37	3.79	4.48	6.38	5	4.74	5.14	3.89	5.98	4.14	4.02	3.74	4.06	4.98	4.51	5.06	4.1
642751_0884_4144	NONREACTIVE		Non-reactive		VTMFLTCVIIGFIYD	0	1443177992	1443177992	592	884		OVOC10486_OVP12011_WBGene00247295;193_REP4	NA	642751	884	4144	A01	5.22	4.74	4.37	4.1	4.22	4.75	5.3	4.31	4.34	5.23	4	6.28	5.61	4.64	4.54	5.82	4.05	4.29	5.18	4.66	6.14	4.71	4.6	5.27
642751_0173_5201	NONREACTIVE		Non-reactive		STATVFFLPIIVTFL	0	1443177775	1443177775	1649	173		OVOC10493_OVP08454_WBGene00247302;7_REP1	NA	642751	173	5201	A01	5.12	4.46	3.88	4.82	4.03	3.77	3.9	4.98	5.17	5.19	4.14	5.51	3.97	4.38	4.43	5.02	5.44	4.53	4.08	4.02	4.49	5.05	4.68	4.69
642771_0583_0085	NONREACTIVE		Non-reactive		STATVFFLPIIVTFL	0	369434921	369434921	85	583		OVOC10493_OVP08454_WBGene00247302;7_REP2	NA	642771	583	85	A03	6.18	6.19	468.9	6.73	5.54	5.91	5.12	4.77	5.88	4.73	6.77	4.74	5.97	4.66	5.56	5.85	4.91	6.38	3.98	4.29	4.32	4.44	4.02	4.54
642771_0880_1774	NONREACTIVE		Non-reactive		STATVFFLPIIVTFL	0	369435587	369435587	1774	880		OVOC10493_OVP08454_WBGene00247302;7_REP3	NA	642771	880	1774	A03	4.48	4.43	4.08	6.37	4.35	4.47	3.95	4.05	5.23	4.02	4.3	5.45	4.19	4.28	3.86	4.18	4.08	4.8	4.12	4.22	4.32	4.62	4.28	3.73
642771_0291_1731	NONREACTIVE		Non-reactive		STATVFFLPIIVTFL	0	369436018	369436018	1731	291		OVOC10493_OVP08454_WBGene00247302;7_REP4	NA	642771	291	1731	A03	3.97	5.18	4.5	4.26	4.06	4.11	5.25	4.61	4.55	4.1	4.27	4.49	4.45	4.35	4.09	4.29	4.02	4.89	4.63	3.92	3.83	4.82	4.56	4.21
642761_0367_2059	NONREACTIVE		Non-reactive		GNYICILLDSLRMLF	0	906306014	906306014	283	367		OVOC10495_OVP06729_WBGene00247304;115_REP1	NA	642761	367	2059	A02	4.54	4.32	4.15	4.13	4.45	4.96	4.44	4.59	3.72	4.26	3.87	4.37	5.39	5.82	4.83	4.56	4.83	5.02	5.23	4.33	4.54	4.64	4.48	5.37
642761_0227_1917	NONREACTIVE		Non-reactive		GNYICILLDSLRMLF	0	906306376	906306376	141	227		OVOC10495_OVP06729_WBGene00247304;115_REP2	NA	642761	227	1917	A02	4	4.78	4.22	3.69	4.14	4.34	4.15	4.04	3.94	4.04	3.6	4.32	4.67	4.5	4.29	4.49	6.55	4.18	4.16	5.12	4.31	4.24	4.72	4.08
642771_0347_1367	NONREACTIVE		Non-reactive		GNYICILLDSLRMLF	0	369436068	369436068	1367	347		OVOC10495_OVP06729_WBGene00247304;115_REP3	NA	642771	347	1367	A03	4.31	3.8	4.46	4.85	4.88	5.29	4.16	3.98	4.28	3.72	4.18	4.81	6.11	4.57	4.48	3.76	4.45	5.05	4.58	4.02	4.17	3.93	3.98	5.17
642751_0876_4008	NONREACTIVE		Non-reactive		GNYICILLDSLRMLF	0	1443178119	1443178119	456	876		OVOC10495_OVP06729_WBGene00247304;115_REP4	NA	642751	876	4008	A01	4.61	6.07	5.09	4.91	4.82	5.81	5.3	5.26	4.5	5.44	5	4.39	4.27	4.78	4.73	13.96	4.96	5.15	4.27	4.55	4.21	4.49	5.78	5.02
642751_0663_4775	NONREACTIVE		Non-reactive		HAREWIAPAVALYI	0	1443178035	1443178035	1223	663		OVOC10498_OVP04608_WBGene00247307;151_REP1	NA	642751	663	4775	A01	4.76	4.82	4.13	4.98	4.51	4.42	4.14	4.06	4.69	4.96	3.63	4.3	4.89	3.93	4.17	4.5	5.32	4.59	4.93	3.96	3.7	3.94	4.62	3.96
642761_0874_1906	NONREACTIVE		Non-reactive		HAREWIAPAVALYI	0	906306779	906306779	130	874		OVOC10498_OVP04608_WBGene00247307;151_REP2	NA	642761	874	1906	A02	4.94	4.54	4.53	5.38	4.7	5.18	4.42	4.55	4.5	3.9	4.03	5.83	4.57	5.06	3.97	4.34	5.61	5.41	4.86	4.69	4.91	5.06	4.59	4.69
642771_0367_0283	NONREACTIVE		Non-reactive		HAREWIAPAVALYI	0	369435105	369435105	283	367		OVOC10498_OVP04608_WBGene00247307;151_REP3	NA	642771	367	283	A03	4.2	3.89	4.29	4.93	5.36	5.16	4.64	4.83	4.47	5.48	3.8	5.19	5.26	4.44	4.48	4.14	4.49	4.2	4.77	3.99	4.38	4.24	4.29	5.44
642761_0241_2125	NONREACTIVE		Non-reactive		HAREWIAPAVALYI	0	906306429	906306429	349	241		OVOC10498_OVP04608_WBGene00247307;151_REP4	NA	642761	241	2125	A02	4.6	4.16	4.07	4.65	4.3	5.06	4.56	4.56	4.69	4.41	3.92	4.13	4.16	4.44	4	4.5	4.66	4.4	4.05	4.61	4.71	4.9	5.21	4.88
642761_0143_2331	NONREACTIVE		Non-reactive		WLHAIGLLIFSVLV	0	906305995	906305995	555	143		OVOC10505_OVP06839_WBGene00247314;19_REP1	NA	642761	143	2331	A02	4.28	4.14	3.93	4.18	3.57	3.49	3.93	3.82	3.47	4.54	3.88	3.99	3.62	4.07	4.21	4.11	3.37	4.01	3.7	3.69	5.05	3.78	3.81	4.84
642761_0278_2522	NONREACTIVE		Non-reactive		WLHAIGLLIFSVLV	0	906306512	906306512	746	278		OVOC10505_OVP06839_WBGene00247314;19_REP2	NA	642761	278	2522	A02	3.86	3.62	4.11	3.87	4.54	4.28	4.01	3.78	4.3	4.36	4.59	4.36	3.98	4.56	4.16	4.39	4.19	3.94	3.72	4.04	4.65	4.34	4.36	6.12
642761_0094_3332	NONREACTIVE		Non-reactive		WLHAIGLLIFSVLV	0	906305843	906305843	1556	94		OVOC10505_OVP06839_WBGene00247314;19_REP3	NA	642761	94	3332	A02	4.72	4.14	4.21	3.9	3.86	3.83	3.73	4.13	3.88	4.02	3.42	4.04	4.16	4.22	4.22	3.91	4.5	3.88	3.69	4.16	3.75	4.35	3.91	4.1
642751_0463_4361	NONREACTIVE		Non-reactive		WLHAIGLLIFSVLV	0	1443176727	1443176727	809	463		OVOC10505_OVP06839_WBGene00247314;19_REP4	NA	642751	463	4361	A01	4.77	4.65	5.09	4.19	4.58	5.37	4.7	4.98	5.08	5.03	3.95	4.92	5.28	4.09	4.16	3.97	4.67	4.46	4.31	3.94	4.61	4.19	4.51	3.93
642761_0831_2817	NONREACTIVE		Non-reactive		HLQLLILSLIVGL	0	906306803	906306803	1041	831		OVOC10521_OVP12340_WBGene00247330;7_REP1	NA	642761	831	2817	A02	3.94	3.43	3.81	4.16	3.52	3.89	3.67	3.3	4.43	4.18	4	3.96	3.93	4.32	4.27	3.47	4.05	4.16	3.72	3.67	3.82	4.02	3.87	3.92
642751_0863_3643	NONREACTIVE		Non-reactive		HLQLLILSLIVGL	0	1443177722	1443177722	91	863		OVOC10521_OVP12340_WBGene00247330;7_REP2	NA	642751	863	3643	A01	4.01	4.57	4.65	4.06	4.25	4.08	4.33	4.09	5.55	4.33	3.68	4	4.22	3.9	3.86	3.83	4.21	4.3	3.86	4.03	4.43	5.06	4.18	3.97
642751_0167_3887	NONREACTIVE		Non-reactive		HLQLLILSLIVGL	0	1443176808	1443176808	335	167		OVOC10521_OVP12340_WBGene00247330;7_REP3	NA	642751	167	3887	A01	4.34	4.41	4.37	4.22	4.28	4.92	5.01	3.78	4.62	4.73	4.17	4.05	4.34	4.18	5.29	3.84	4.73	23.9	4.33	4.26	4.99	4.08	4.47	5.38
642751_0729_4369	NONREACTIVE		Non-reactive		HLQLLILSLIVGL	0	1443177919	1443177919	817	729		OVOC10521_OVP12340_WBGene00247330;7_REP4	NA	642751	729	4369	A01	4.6	4.1	3.92	4.34	4.04	3.86	3.76	3.71	5.03	4.36	3.66	4.09	3.64	6.12	4.01	4.02	4.31	4.1	3.38	3.75	3.8	4.71	4.94	3.72
642761_0781_2253	NONREACTIVE		Non-reactive		EIWILVALILQPI	0	906307026	906307026	477	781		OVOC10529_OVP04737_WBGene00247338;7_REP1	NA	642761	781	2253	A02	4.34	4.27	4.8	4.92	4.59	4.34	4.15	4.21	3.97	3.61	4.51	4.09	4.47	5.48	4.47	4.2	4.23	4.61	4.45	4.46	4.52	4.45	4.03	4.29
642771_0104_0208	NONREACTIVE		Non-reactive		EIWILVALILQPI	0	369434837	369434837	208	104		OVOC10529_OVP04737_WBGene00247338;7_REP2	NA	642771	104	208	A03	4.46	4.98	4.96	4.43	5.14	4.65	4.14	4.5	5.23	5.08	5.04	7.35	4.38	5.09	5.65	4.31	4.57	5.31	4.18	4.43	6	5.67	5.09	5.03
642751_0513_4667	NONREACTIVE		Non-reactive		EIWILVALILQPI	0	1443177249	1443177249	1115	513		OVOC10529_OVP04737_WBGene00247338;7_REP3	NA	642751	513	4667	A01	4.34	4.9	4.55	4.19	4.14	4.26	3.84	4.31	4.59	5.02	4.8	4.07	4	3.76	4.17	4.87	4.79	4.47	4.2	4.19	4.47	5.32	4.29	3.95
642751_0971_4857	NONREACTIVE		Non-reactive		EIWILVALILQPI	0	1443178100	1443178100	1305	971		OVOC10529_OVP04737_WBGene00247338;7_REP4	NA	642751	971	4857	A01	4.85	6.2	5.22	4.33	4.28	4.54	4.28	4.9	6.3	344.23	4.98	5.24	5.12	4.79	6.29	5.32	4.94	8.28	5.93	4.5	4.34	4.71	4.24	4.16
642751_0052_4060	NONREACTIVE		Non-reactive		SIILIFIIIPCI	0	1443176828	1443176828	508	52		OVOC10532_OVP00971_WBGene00247341;511_REP1	NA	642751	52	4060	A01	5.16	6.18	4.75	4.78	5.94	7.41	6.65	2263.98	11.42	5.59	4.84	4.71	7.08	6.39	8.86	5.9	4.61	7.28	5.69	4.48	6.56	6.21	5.5	7.4
642771_0709_1149	NONREACTIVE		Non-reactive		SIILIFIIIPCI	0	369435353	369435353	1149	709		OVOC10532_OVP00971_WBGene00247341;511_REP2	NA	642771	709	1149	A03	5.51	4.9	5.1	4.56	5.42	5.45	4.28	3.84	4.1	4.4	4.64	5.43	5.62	5.85	4.48	4.56	3.84	4.36	4.53	5.23	5.24	5.63	4.24	4.52
642771_0696_0382	NONREACTIVE		Non-reactive		SIILIFIIIPCI	0	369435205	369435205	382	696		OVOC10532_OVP00971_WBGene00247341;511_REP3	NA	642771	696	382	A03	5.17	4.38	4.3	4.56	5.06	4.96	4.17	4.01	4.57	4.54	4.86	5.96	6.13	7.03	4.02	3.73	4	5.16	4.67	19.66	4.43	6.18	5.24	5.06
642771_0141_0469	NONREACTIVE		Non-reactive		SIILIFIIIPCI	0	369435157	369435157	469	141		OVOC10532_OVP00971_WBGene00247341;511_REP4	NA	642771	141	469	A03	4.58	4.84	4.41	4.19	4.87	4.54	4.29	4.24	3.65	4.17	4.35	3.92	5.36	5.43	4.71	3.89	4.18	4.65	4.09	4.82	5.24	4.22	5.11	4.3
642771_0161_0243	NONREACTIVE		Non-reactive		ICIIVQLHPLFITH	0	369434990	369434990	243	161		OVOC10532_OVP00971_WBGene00247341;97_REP1	NA	642771	161	243	A03	5.23	4.96	6.39	5.65	5.26	4.36	4.19	7.08	4.29	4.18	5.58	7.27	6.09	5.08	4.79	4.79	4.86	4.31	4.55	4.78	4.21	5	4.77	5.22
642771_0550_0584	NONREACTIVE		Non-reactive		ICIIVQLHPLFITH	0	369435303	369435303	584	550		OVOC10532_OVP00971_WBGene00247341;97_REP2	NA	642771	550	584	A03	4.79	4.75	4.33	3.99	5.07	5.65	5.03	4.44	4.14	4.85	4.94	4.95	5.26	4.58	4.59	4.72	6.44	4.7	5.01	4.88	4.72	5.41	5.01	4.82
642751_0126_3612	NONREACTIVE		Non-reactive		ICIIVQLHPLFITH	0	1443177363	1443177363	60	126		OVOC10532_OVP00971_WBGene00247341;97_REP3	NA	642751	126	3612	A01	4.9	4.24	4.88	4.99	4.42	4.16	3.71	3.55	4.72	4.52	4.33	3.94	4.14	3.91	5.19	3.76	4.39	3.74	3.95	3.59	4.22	4.21	3.81	4.37
642771_0735_0349	NONREACTIVE		Non-reactive		ICIIVQLHPLFITH	0	369436128	369436128	349	735		OVOC10532_OVP00971_WBGene00247341;97_REP4	NA	642771	735	349	A03	4.89	5.3	5.42	5.29	5.11	4.36	5.5	4.79	5.31	4.27	4.18	4.06	4.26	5.26	3.7	4.35	5.16	5.2	4.97	4.04	4.07	5.41	6.83	6.25
642761_0982_3534	NONREACTIVE		Non-reactive		IGFGIPCFVVILA	0	906306120	906306120	1758	982		OVOC10540_OVP11583_WBGene00247349;169_REP1	NA	642761	982	3534	A02	5.02	4.27	4.08	4.46	4.44	4.02	4.05	3.9	4.67	4.19	4.29	4.31	5.17	4.73	4.14	4.44	4.11	4.52	4.02	4.36	4.2	4.6	4.52	4.3
642761_0062_2482	NONREACTIVE		Non-reactive		IGFGIPCFVVILA	0	906306988	906306988	706	62		OVOC10540_OVP11583_WBGene00247349;169_REP2	NA	642761	62	2482	A02	4.69	5.14	5.32	4.29	5.14	4.77	7.15	4.77	4.62	4.4	5.37	5.48	4.71	4.17	4.9	4.58	8.44	4.23	5.09	5.12	5.29	4.05	5.1	4.86
642761_0581_2995	NONREACTIVE		Non-reactive		IGFGIPCFVVILA	0	906306478	906306478	1219	581		OVOC10540_OVP11583_WBGene00247349;169_REP3	NA	642761	581	2995	A02	6.61	5.71	5.61	4.6	5.37	5.62	8.29	4.53	4.58	5.94	5.9	5.6	5.01	5.38	5.52	5.35	10.77	5.47	5.16	6.31	5.47	5.53	6.45	8.33
642771_0078_0378	NONREACTIVE		Non-reactive		IGFGIPCFVVILA	0	369435273	369435273	378	78		OVOC10540_OVP11583_WBGene00247349;169_REP4	NA	642771	78	378	A03	5.39	4.5	4.15	6.76	4.61	4.1	4.89	4.1	4.26	3.86	4.82	4.34	4.19	4.61	3.64	3.77	3.65	4.24	4.96	4.63	4.39	4.79	5.12	4.18
642751_1008_4350	NONREACTIVE		Non-reactive		YSYLLSLIPVLLL	0	1443177870	1443177870	798	1008		OVOC10540_OVP11583_WBGene00247349;55_REP1	NA	642751	1008	4350	A01	3.97	3.89	4.64	3.82	4.18	4.78	4.1	3.9	4.92	4.64	4.11	3.94	4.02	4.7	4.17	4.33	4.63	4	3.64	4.08	4.39	5.59	4.19	3.91
642771_0660_1466	NONREACTIVE		Non-reactive		YSYLLSLIPVLLL	0	369435238	369435238	1466	660		OVOC10540_OVP11583_WBGene00247349;55_REP2	NA	642771	660	1466	A03	3.97	4.59	14.67	4.23	4.22	4.72	3.93	4.1	4.5	4.17	3.76	3.99	4.26	4.06	4.82	4.63	3.99	4.16	3.81	4.25	4	4.31	4.12	4.8
642761_0576_2472	NONREACTIVE		Non-reactive		YSYLLSLIPVLLL	0	906305829	906305829	696	576		OVOC10540_OVP11583_WBGene00247349;55_REP3	NA	642761	576	2472	A02	4.31	5.23	4.32	4.09	3.92	3.94	4.34	4.72	4.27	5.01	4.05	4.66	3.67	4.49	4.24	4.48	4.32	4.25	4.72	4.43	4.41	3.99	4.24	4.75
642771_1060_1352	NONREACTIVE		Non-reactive		YSYLLSLIPVLLL	0	369436243	369436243	1352	1060		OVOC10540_OVP11583_WBGene00247349;55_REP4	NA	642771	1060	1352	A03	4.09	4.16	4.28	4.45	4.27	4.7	4.03	4.36	4.25	5.04	4.17	4.85	3.87	4.42	3.8	4.26	4.36	4.69	4.24	4.44	4.13	4.16	4.36	5.04
642771_0640_0022	NONREACTIVE		Non-reactive		VALLSWPSPWIVI	0	369435452	369435452	22	640		OVOC10551_OVP04537_WBGene00247360;457_REP1	NA	642771	640	22	A03	5.56	4.82	5.1	4.6	4.97	4.37	4.46	4.97	4.68	4.72	8.91	4.84	5.03	4.5	3.79	5.41	5.21	3.91	5.61	6.68	5.21	3.8	4.49	4.02
642751_0401_4253	NONREACTIVE		Non-reactive		VALLSWPSPWIVI	0	1443177027	1443177027	701	401		OVOC10551_OVP04537_WBGene00247360;457_REP2	NA	642751	401	4253	A01	6.2	6.81	5.04	3.88	5.26	5.29	7.19	4.55	5.84	5.56	7.52	5.84	4.88	5.52	5.25	5.27	6.93	4.97	4.97	12.76	7.91	5.08	6.65	4.44
642751_0345_5279	NONREACTIVE		Non-reactive		VALLSWPSPWIVI	0	1443176847	1443176847	1727	345		OVOC10551_OVP04537_WBGene00247360;457_REP3	NA	642751	345	5279	A01	162.36	5.42	4.68	5.55	4.87	4.32	4.64	5.45	5.11	5.49	8.46	5.73	5.86	5.62	4.64	5.97	5.93	3.91	4.62	5.18	5.1	4.28	4.83	4.18
642771_0710_1234	NONREACTIVE		Non-reactive		VALLSWPSPWIVI	0	369435534	369435534	1234	710		OVOC10551_OVP04537_WBGene00247360;457_REP4	NA	642771	710	1234	A03	3.72	4.07	4.04	5.39	4.16	4.69	4.45	4.44	4.35	4.19	6.72	5.4	4.51	4.15	3.89	4.21	5.51	4.01	4.25	6.25	6.79	5.58	3.95	4.01
642751_0174_5056	NONREACTIVE		Non-reactive		HILGVTMFIRLAWIV	0	1443177567	1443177567	1504	174		OVOC10551_OVP04537_WBGene00247360;67_REP1	NA	642751	174	5056	A01	6.6	5.15	6.82	5.01	5.56	4.84	5.9	5.12	16.15	5.57	4.46	4.41	5.16	4.36	4.59	5.48	5.16	4.37	4.66	5.11	4.58	4.2	5.52	5.49
642771_0393_0421	NONREACTIVE		Non-reactive		HILGVTMFIRLAWIV	0	369435964	369435964	421	393		OVOC10551_OVP04537_WBGene00247360;67_REP2	NA	642771	393	421	A03	4.7	4.21	4.15	5.59	4.55	5.75	3.79	3.87	4.19	4.7	4.39	4.29	4.27	4.89	4.27	4.2	4.14	4.16	4.29	4.4	4.69	4.56	4.23	5.25
642751_0895_3943	NONREACTIVE		Non-reactive		HILGVTMFIRLAWIV	0	1443176905	1443176905	391	895		OVOC10551_OVP04537_WBGene00247360;67_REP3	NA	642751	895	3943	A01	5.8	4.44	4.09	5.84	4.23	3.66	4.09	4.45	4.56	4.89	4.35	4.28	3.85	3.9	4.47	4.52	4.17	4.59	4.09	4.58	4.55	4.67	4.13	3.97
642771_0710_0644	NONREACTIVE		Non-reactive		HILGVTMFIRLAWIV	0	369435106	369435106	644	710		OVOC10551_OVP04537_WBGene00247360;67_REP4	NA	642771	710	644	A03	5.29	4.96	4.13	6.42	5.01	4.34	4.43	3.96	4.7	4.09	4.39	4.24	6.9	4.6	4.24	4.21	4.8	5	4.38	4.63	4.6	4.71	4.63	21.05
642771_0743_1171	NONREACTIVE		Non-reactive		VVFVLSTYMLFLICL	0	369435650	369435650	1171	743		OVOC10553_OVP06489_WBGene00247362;145_REP1	NA	642771	743	1171	A03	4.67	4.87	4.29	5.04	5.18	5.13	4.82	4.49	4.75	3.58	4.94	5.62	5.26	5.72	3.81	4.28	4.94	4.94	3.94	4.12	3.69	4.95	4.53	4.28
642761_0470_1832	NONREACTIVE		Non-reactive		VVFVLSTYMLFLICL	0	906306765	906306765	56	470		OVOC10553_OVP06489_WBGene00247362;145_REP2	NA	642761	470	1832	A02	4.43	5.01	4.66	3.8	4.54	5.57	4.2	4.39	5.64	4.4	5.24	4.27	4.8	4.63	5.23	4.84	5.28	4.77	4.14	4.23	4.38	4.39	4.35	4.5
642751_0987_4037	NONREACTIVE		Non-reactive		VVFVLSTYMLFLICL	0	1443177758	1443177758	485	987		OVOC10553_OVP06489_WBGene00247362;145_REP3	NA	642751	987	4037	A01	5.73	5.64	4.63	16.12	5.4	5.1	5.87	4.19	4.85	4.95	5.24	6.48	4.63	4.63	5.18	5.08	4.98	6.46	4.45	4.76	4.22	6.95	4.56	4.96
642761_0550_2360	NONREACTIVE		Non-reactive		VVFVLSTYMLFLICL	0	906306212	906306212	584	550		OVOC10553_OVP06489_WBGene00247362;145_REP4	NA	642761	550	2360	A02	3.8	4.31	4.03	5.08	4.96	3.98	4.58	4.17	4.46	3.8	4.54	4.79	4.03	4.05	5.12	4.54	4.54	6.83	4.45	4.24	4.95	4.22	4.86	4.94
642761_0131_2151	NONREACTIVE		Non-reactive		IGLFINLPSLLL	0	906305876	906305876	375	131		OVOC10567_OVP10220_WBGene00247376;97_REP1	NA	642761	131	2151	A02	4.49	5	5.47	4.89	4.34	4.38	5.48	4.34	5.06	4.73	3.97	34.64	4.52	4.46	4.76	4.44	4.85	4.67	4.67	28.03	4.52	7.33	5.48	4.48
642751_0101_5185	NONREACTIVE		Non-reactive		IGLFINLPSLLL	0	1443176915	1443176915	1633	101		OVOC10567_OVP10220_WBGene00247376;97_REP2	NA	642751	101	5185	A01	5.56	6.94	3.98	5.61	4.71	4.42	8.16	4.45	5.49	5.47	4.11	4.97	4.27	6.36	5.46	4.42	5.11	10.14	3.86	7.31	5.42	5.46	5.15	5.69
642751_0480_4504	NONREACTIVE		Non-reactive		IGLFINLPSLLL	0	1443177328	1443177328	952	480		OVOC10567_OVP10220_WBGene00247376;97_REP3	NA	642751	480	4504	A01	6.69	4.55	5.21	5.81	4.07	4.71	6.09	5.34	4.64	6	4.23	4.83	4.63	5.61	6.26	4.16	4.92	4.3	4.24	19.38	4.17	4.48	4.93	4.52
642751_0609_3801	NONREACTIVE		Non-reactive		IGLFINLPSLLL	0	1443177617	1443177617	249	609		OVOC10567_OVP10220_WBGene00247376;97_REP4	NA	642751	609	3801	A01	4.63	5.39	4.76	4.12	4.2	4.61	4.32	4.7	3.89	4.58	4.33	4.61	4.63	4.59	3.65	4.52	4.38	5.3	4.04	19.9	5.47	4.69	3.88	4.46
642751_0245_5115	NONREACTIVE		Non-reactive		NVLPIVPSIFFWL	0	1443177435	1443177435	1563	245		OVOC10577_OVP04103_WBGene00247386;31_REP1	NA	642751	245	5115	A01	5.31	5.18	5.04	4.56	5.25	4.33	5.31	5.09	4.88	4.81	4.73	4.31	5.2	5.56	5.34	5	4.96	4.65	4.8	3.65	5.19	4.62	5.29	15.87
642751_0562_4116	NONREACTIVE		Non-reactive		NVLPIVPSIFFWL	0	1443177221	1443177221	564	562		OVOC10577_OVP04103_WBGene00247386;31_REP2	NA	642751	562	4116	A01	5.3	6.8	5.46	5.23	4.49	10.4	7.12	6.93	5.47	4.89	5.27	5.81	6.54	6.37	14.58	5.13	60.32	6.95	5.08	5.07	6	15.09	5.14	6.59
642771_0659_0571	NONREACTIVE		Non-reactive		NVLPIVPSIFFWL	0	369435311	369435311	571	659		OVOC10577_OVP04103_WBGene00247386;31_REP3	NA	642771	659	571	A03	5.22	4.74	4.35	5.25	5.12	4.9	4.37	6.14	4.61	26.18	5.71	4.1	39.17	5.52	5.15	4.42	5.65	6.31	4.6	5.36	5.46	5.5	6.33	4.65
642751_0303_4173	NONREACTIVE		Non-reactive		NVLPIVPSIFFWL	0	1443177199	1443177199	621	303		OVOC10577_OVP04103_WBGene00247386;31_REP4	NA	642751	303	4173	A01	4.89	5.05	4.13	4.7	4.78	5	4.64	4.14	6.45	4.75	5.61	4.95	4.54	3.74	5.07	4.73	5.33	5.1	4.64	4.95	4.76	4.17	5.35	5.07
642761_0309_2671	NONREACTIVE		Non-reactive		NCIILCAALFA	0	906306672	906306672	895	309		OVOC10578_OVP11627_WBGene00247387;649_REP1	NA	642761	309	2671	A02	4.97	4.11	4.35	5.82	4.98	4.14	4.84	4.28	4.25	4.23	3.91	4.35	4.86	5.42	4.52	4.36	4.49	4.13	4.98	4.66	5.05	4.16	5.39	4.83
642771_0386_0288	NONREACTIVE		Non-reactive		NCIILCAALFA	0	369436228	369436228	288	386		OVOC10578_OVP11627_WBGene00247387;649_REP2	NA	642771	386	288	A03	4.37	5.32	3.98	4.38	4.91	4.41	4.57	4.3	4.54	4.79	6.72	4.46	5.79	4.48	7.11	4.76	4.47	6	10.04	5.32	3.97	4.83	4.32	5.38
642761_0852_2392	NONREACTIVE		Non-reactive		NCIILCAALFA	0	906306978	906306978	616	852		OVOC10578_OVP11627_WBGene00247387;649_REP3	NA	642761	852	2392	A02	5.26	4.16	4.27	4.24	4.66	4.44	4.04	4.33	3.97	12.71	5.04	3.93	4.43	3.73	4.5	4.37	4.57	4.79	4.37	5.24	4.26	4.15	4.01	4.44
642751_0800_4860	NONREACTIVE		Non-reactive		NCIILCAALFA	0	1443177058	1443177058	1308	800		OVOC10578_OVP11627_WBGene00247387;649_REP4	NA	642751	800	4860	A01	5.33	4.78	5.49	4.56	4.19	4.33	4.1	4.85	4.78	5.34	4.41	4.94	4.66	4.42	4.05	4.96	5.06	5.67	4.18	5.83	4.52	4.6	4.7	3.83
642771_0418_1062	NONREACTIVE		Non-reactive		WHGYHLGYFIIFVLE	0	369434970	369434970	1062	418		OVOC10580_OVP06812_WBGene00247389;349_REP1	NA	642771	418	1062	A03	4.21	4.57	4.53	4.43	4.51	4.37	4.63	4	3.95	3.6	4.68	4.23	4.21	5.35	3.95	4.05	4.45	4.61	4.01	4.87	4.21	4.44	4.07	4.36
642771_0117_0917	NONREACTIVE		Non-reactive		WHGYHLGYFIIFVLE	0	369435037	369435037	917	117		OVOC10580_OVP06812_WBGene00247389;349_REP2	NA	642771	117	917	A03	3.94	4.45	4.75	4.53	4.15	3.74	4.4	4.57	3.6	4.14	4.64	3.53	4.12	4	4.2	4.01	4.35	3.59	3.92	4.13	4.17	5.91	5.59	4.47
642771_1016_0998	NONREACTIVE		Non-reactive		WHGYHLGYFIIFVLE	0	369435918	369435918	998	1016		OVOC10580_OVP06812_WBGene00247389;349_REP3	NA	642771	1016	998	A03	4.26	4.51	4.51	4.54	4.34	4.49	4.18	3.89	6.17	3.95	4.31	3.77	4.47	4.56	3.88	3.94	3.55	4.13	4.35	4.81	4.82	4.05	4.45	4.4
642751_0131_4107	NONREACTIVE		Non-reactive		WHGYHLGYFIIFVLE	0	1443178076	1443178076	555	131		OVOC10580_OVP06812_WBGene00247389;349_REP4	NA	642751	131	4107	A01	5.2	5.2	4	4.1	5.12	4.57	5.25	4.08	4.15	4.83	4.71	4.23	4.12	6.31	4.61	4.33	4.15	4.4	4.89	4.11	4.54	4.5	4.15	4.51
642751_0681_5087	NONREACTIVE		Non-reactive		YFVVAGLALYIL	0	1443176776	1443176776	1535	681		OVOC10580_OVP06812_WBGene00247389;49_REP1	NA	642751	681	5087	A01	4.49	3.78	3.92	3.88	3.74	3.77	3.79	3.8	4.38	4.3	3.76	3.94	4.25	4.22	4.19	4.06	3.79	4.57	3.72	4	4.18	4.24	3.7	3.52
642751_0022_3656	NONREACTIVE		Non-reactive		YFVVAGLALYIL	0	1443177815	1443177815	104	22		OVOC10580_OVP06812_WBGene00247389;49_REP2	NA	642751	22	3656	A01	4.62	4	3.46	3.77	3.74	3.7	4.57	4.13	3.66	3.65	5.4	3.82	4.26	4.17	3.79	3.6	3.96	3.74	3.83	3.74	4.86	3.66	4.09	3.79
642761_0898_1796	NONREACTIVE		Non-reactive		YFVVAGLALYIL	0	906307059	906307059	20	898		OVOC10580_OVP06812_WBGene00247389;49_REP3	NA	642761	898	1796	A02	4.32	3.88	3.88	4.03	4.47	4.03	3.91	3.9	4.34	3.75	4.12	4.38	4.08	4.76	5.34	4.34	4.12	3.95	4.24	4.21	3.79	4.98	5.07	4.21
642761_0990_3186	NONREACTIVE		Non-reactive		YFVVAGLALYIL	0	906306909	906306909	1410	990		OVOC10580_OVP06812_WBGene00247389;49_REP4	NA	642761	990	3186	A02	3.73	3.53	3.98	4.03	4.1	3.57	3.77	3.55	3.8	3.7	4.24	3.48	3.62	4.04	3.87	4.12	3.73	3.61	3.74	4.28	3.99	3.8	3.67	3.97
642761_0086_3518	NONREACTIVE		Non-reactive		FHSIISILLAYWIVT	0	906307203	906307203	1742	86		OVOC10580_OVP06812_WBGene00247389;67_REP1	NA	642761	86	3518	A02	5.12	4.25	4.16	4.18	3.86	4.19	4.44	4.2	5.31	4.31	4.77	5.19	4.1	4.83	4.43	4.65	4.61	4.25	4.46	3.78	4.41	4.33	4.13	4
642751_0306_5192	NONREACTIVE		Non-reactive		FHSIISILLAYWIVT	0	1443177754	1443177754	1640	306		OVOC10580_OVP06812_WBGene00247389;67_REP2	NA	642751	306	5192	A01	4.83	4.61	4.36	4.82	4.76	4.16	3.61	5.36	4.83	3.98	4.45	9.89	3.99	5.13	4.4	4.51	4.27	4.55	4.28	4.22	4.96	4.63	4.63	4.19
642771_0024_0250	NONREACTIVE		Non-reactive		FHSIISILLAYWIVT	0	369436091	369436091	250	24		OVOC10580_OVP06812_WBGene00247389;67_REP3	NA	642771	24	250	A03	4.13	4.22	3.84	4.27	3.71	3.95	3.59	4.18	3.9	3.81	3.52	3.76	3.86	3.99	4.89	3.72	4.78	3.92	3.78	4.96	3.98	4.2	4.2	3.66
642761_0733_1833	NONREACTIVE		Non-reactive		FHSIISILLAYWIVT	0	906305938	906305938	57	733		OVOC10580_OVP06812_WBGene00247389;67_REP4	NA	642761	733	1833	A02	3.65	4.41	3.62	3.92	4.01	4.22	3.72	4.24	4.57	3.91	3.83	3.79	4.26	4.26	3.72	4.55	4.15	4.28	4.49	4.18	4.61	4.07	3.85	3.99
642761_0438_1898	NONREACTIVE		Non-reactive		WLLDLLTFVGFYLIA	0	906306573	906306573	122	438		OVOC1060_OVP02934_WBGene00237869;7_REP1	NA	642761	438	1898	A02	4.45	3.8	3.73	4.84	4.69	3.9	12.31	5.07	4.16	4.11	4.4	4.57	4.21	4.41	4.28	3.85	4.9	5.36	4.22	4.36	4.14	4.1	4.33	4.03
642771_0043_1093	NONREACTIVE		Non-reactive		WLLDLLTFVGFYLIA	0	369435350	369435350	1093	43		OVOC1060_OVP02934_WBGene00237869;7_REP2	NA	642771	43	1093	A03	4.42	4.53	4	68.76	3.96	4.07	4.28	4	4.64	5.35	3.74	4.6	5.07	4.52	4	3.99	4.28	4.46	3.98	4.67	4.97	4.23	5.11	4.97
642761_0662_3146	NONREACTIVE		Non-reactive		WLLDLLTFVGFYLIA	0	906306145	906306145	1370	662		OVOC1060_OVP02934_WBGene00237869;7_REP3	NA	642761	662	3146	A02	4.37	4.4	4.49	4.63	4.04	3.9	4.89	4.81	4.2	4.61	4.49	5.51	4.36	5.2	4.34	5.61	4.49	4.78	3.97	4.29	6.09	4.14	4.8	4.43
642751_0886_4446	NONREACTIVE		Non-reactive		WLLDLLTFVGFYLIA	0	1443177079	1443177079	894	886		OVOC1060_OVP02934_WBGene00237869;7_REP4	NA	642751	886	4446	A01	4.57	4.62	4.33	4.71	4.24	5.1	5.93	4.26	5.18	4.6	4.64	4.63	5.79	4.49	4.41	4.85	5.56	4.21	4.07	5.11	5.29	4.73	4.87	4.84
642761_0937_1931	NONREACTIVE		Non-reactive		RVFLCLLGMAIYIL	0	906306679	906306679	155	937		OVOC10613_OVP09274_WBGene00247422;169_REP1	NA	642761	937	1931	A02	4.37	4.19	5.49	5.02	4.7	4.89	4.48	4.87	4.72	4.01	5.21	3.92	5.02	4.43	4.21	4.39	4.04	4.4	4.26	4.61	4.01	4.41	4.26	5.5
642751_0807_4475	NONREACTIVE		Non-reactive		RVFLCLLGMAIYIL	0	1443177327	1443177327	923	807		OVOC10613_OVP09274_WBGene00247422;169_REP2	NA	642751	807	4475	A01	5.61	4.8	4.44	5.16	4.74	5.92	5.3	4.15	4.29	5.23	4.42	4.76	3.99	4.41	4.52	4.17	4.34	4.43	3.92	5.23	4.21	4.06	4.77	4.73
642751_0371_4841	NONREACTIVE		Non-reactive		RVFLCLLGMAIYIL	0	1443177291	1443177291	1289	371		OVOC10613_OVP09274_WBGene00247422;169_REP3	NA	642751	371	4841	A01	4.94	5.61	5.74	6.84	5.44	6.37	5.34	7.47	5.39	5.09	4.57	4.63	6.91	4.15	5.33	6.89	4.23	4.71	5.74	4.34	4.55	4.49	5.99	5.33
642771_0888_0414	NONREACTIVE		Non-reactive		RVFLCLLGMAIYIL	0	369434949	369434949	414	888		OVOC10613_OVP09274_WBGene00247422;169_REP4	NA	642771	888	414	A03	4.27	3.89	4.42	4.6	4.68	5.37	4.08	4.57	4.58	4.89	5.44	3.91	4.12	4.49	4.37	4.2	4.74	4.79	4.16	4.52	4.25	4.25	4.45	4.72
642761_0009_3323	NONREACTIVE		Non-reactive		HRTTFAVATAWLIYA	0	906306847	906306847	1547	9		OVOC10620_OVP03660_WBGene00247429;541_REP1	NA	642761	9	3323	A02	4.03	4.71	4.41	4.9	4.56	5.55	3.7	4.14	4.23	4.31	1222.23	4.96	3.95	4.93	4.19	4.21	4.27	4.09	4.27	5.21	4.61	3.9	5.47	4.33
642751_0366_4034	NONREACTIVE		Non-reactive		HRTTFAVATAWLIYA	0	1443178022	1443178022	482	366		OVOC10620_OVP03660_WBGene00247429;541_REP2	NA	642751	366	4034	A01	5.5	5.16	4.12	4.69	4.57	4.46	4.47	10.59	6.24	4.57	7.07	6.92	4.54	4.47	4.26	4.71	5.33	4.45	3.88	4.45	8.32	4.29	4.6	4.15
642761_0620_1900	NONREACTIVE		Non-reactive		HRTTFAVATAWLIYA	0	906305816	906305816	124	620		OVOC10620_OVP03660_WBGene00247429;541_REP3	NA	642761	620	1900	A02	3.94	3.98	4.25	4.66	4.36	4.38	4.25	4.48	4.27	3.67	4.63	4.94	4.19	4.2	4.29	4.38	3.94	4.23	3.89	4.46	4.15	3.56	4.09	4.03
642761_0952_2478	NONREACTIVE		Non-reactive		HRTTFAVATAWLIYA	0	906306450	906306450	702	952		OVOC10620_OVP03660_WBGene00247429;541_REP4	NA	642761	952	2478	A02	4.6	4.17	4.4	4.6	4.4	4.18	4.12	4.25	4.5	3.8	4.61	4.19	4.97	4.93	4.27	4.6	4.72	4.1	3.91	4.36	4.63	4.16	4.17	3.84
642751_0457_5065	NONREACTIVE		Non-reactive		HIQAGIVFLLLALI	0	1443176961	1443176961	1513	457		OVOC10624_OVP09312_WBGene00247433;181_REP1	NA	642751	457	5065	A01	4.01	4.88	5.63	4.37	3.84	4.01	4.19	4.07	4.71	4.4	4.15	4.66	4.04	4.19	4.95	4.35	4.23	4.16	3.75	4.28	4.47	4.34	4.77	3.62
642771_0913_0289	NONREACTIVE		Non-reactive		HIQAGIVFLLLALI	0	369435120	369435120	289	913		OVOC10624_OVP09312_WBGene00247433;181_REP2	NA	642771	913	289	A03	3.91	4.14	3.48	3.69	4.34	3.59	3.75	3.84	3.86	3.78	4.13	3.78	3.48	4.01	4.45	3.84	3.57	3.65	3.67	3.84	3.69	3.99	3.36	3.86
642761_0301_2923	NONREACTIVE		Non-reactive		HIQAGIVFLLLALI	0	906307038	906307038	1147	301		OVOC10624_OVP09312_WBGene00247433;181_REP3	NA	642761	301	2923	A02	4.29	3.75	3.53	3.28	3.98	3.76	3.9	3.56	3.86	3.97	3.72	4.43	3.78	4.03	3.69	4.1	4	3.76	3.78	4.84	3.85	3.72	3514.88	3.62
642771_0548_1204	NONREACTIVE		Non-reactive		HIQAGIVFLLLALI	0	369435068	369435068	1204	548		OVOC10624_OVP09312_WBGene00247433;181_REP4	NA	642771	548	1204	A03	3.67	3.65	3.53	3.74	3.97	3.61	4.38	3.57	3.95	3.58	4.11	3.71	3.73	4.01	4.13	3.53	3.99	3.64	3.76	3.86	3.95	4.08	3.99	3.56
642771_0381_0173	NONREACTIVE		Non-reactive		QTIGIYLLPWFLSIA	0	369436255	369436255	173	381		OVOC10630_OVP05243_WBGene00247439;7_REP1	NA	642771	381	173	A03	4.54	5.3	4.07	4.25	4.47	4.06	4.08	4.2	4.57	4.06	4.09	4.45	4.98	4.42	3.93	3.63	4.32	4.54	4.3	6.19	4.26	5.13	3.65	5.18
642761_0456_3090	NONREACTIVE		Non-reactive		QTIGIYLLPWFLSIA	0	906306235	906306235	1314	456		OVOC10630_OVP05243_WBGene00247439;7_REP2	NA	642761	456	3090	A02	4.18	4.68	4.27	4.13	4.35	4.22	4.5	3.97	6	4.33	4.47	4.97	4.63	4.15	4.8	4.09	5.08	4.61	3.95	4.5	5.04	4.35	4.11	26.42
642751_0222_4312	NONREACTIVE		Non-reactive		QTIGIYLLPWFLSIA	0	1443177127	1443177127	760	222		OVOC10630_OVP05243_WBGene00247439;7_REP3	NA	642751	222	4312	A01	6.76	5.54	5.12	4.22	5.24	6.25	6.32	4.3	5.63	5.48	5.06	4.75	4.95	6.08	5.06	5.75	6.01	4.49	4.37	5.41	5.81	6.15	5.72	5.99
642771_0225_0815	NONREACTIVE		Non-reactive		QTIGIYLLPWFLSIA	0	369435822	369435822	815	225		OVOC10630_OVP05243_WBGene00247439;7_REP4	NA	642771	225	815	A03	4.97	3.89	4.31	5.5	5.2	4.58	4.85	4.4	4.09	4.63	4.78	3.83	4.65	5.37	4.33	4.36	4.3	4.69	4.34	6.1	4.51	4.78	4.48	4.54
642761_0743_2637	NONREACTIVE		Non-reactive		LFCNAVHLYLWLIFF	0	906305831	906305831	861	743		OVOC10674_OVP02366_WBGene00247483;31_REP1	NA	642761	743	2637	A02	4	4.35	4.28	4.34	3.63	4.19	4.27	4.24	3.74	4.33	3.96	4.03	3.86	3.96	3.33	4.11	8.6	4.17	3.66	4.01	4.33	4.42	4.08	4.62
642771_0431_1425	NONREACTIVE		Non-reactive		LFCNAVHLYLWLIFF	0	369435648	369435648	1425	431		OVOC10674_OVP02366_WBGene00247483;31_REP2	NA	642771	431	1425	A03	4	3.43	3.94	4.43	3.93	4.17	4.21	3.98	4.04	5.45	4.51	4.24	4.46	4.11	3.9	3.82	4	4.87	3.78	3.77	5.01	4.35	4.5	10.02
642771_0173_1649	NONREACTIVE		Non-reactive		LFCNAVHLYLWLIFF	0	369435958	369435958	1649	173		OVOC10674_OVP02366_WBGene00247483;31_REP3	NA	642771	173	1649	A03	3.91	4.09	4.09	3.8	4	4.35	3.83	3.57	4.29	3.6	4.19	3.57	3.91	3.91	4.17	4.21	3.83	3.79	4.13	3.81	4.03	4.09	4.03	4.41
642771_0174_0938	NONREACTIVE		Non-reactive		LFCNAVHLYLWLIFF	0	369436176	369436176	938	174		OVOC10674_OVP02366_WBGene00247483;31_REP4	NA	642771	174	938	A03	3.93	4.26	4.36	4.48	4.88	4.06	3.92	4.09	4.28	3.95	4.49	4.36	4.38	4.29	4.07	4.44	4.35	3.96	4.08	4.29	5.23	4.51	5.13	4.58
642771_0987_0581	NONREACTIVE		Non-reactive		HLYLWLIFFLIPLL	0	369435712	369435712	581	987		OVOC10674_OVP02366_WBGene00247483;37_REP1	NA	642771	987	581	A03	3.96	3.58	4.18	4.11	4.14	3.75	3.72	3.93	4.09	3.96	5.12	3.85	3.88	4.42	3.8	3.39	4	4.22	3.86	5.14	3.44	3.99	3.73	3.77
642751_0904_4782	NONREACTIVE		Non-reactive		HLYLWLIFFLIPLL	0	1443177387	1443177387	1230	904		OVOC10674_OVP02366_WBGene00247483;37_REP2	NA	642751	904	4782	A01	4.5	3.8	4.17	3.67	3.75	3.45	3.72	3.58	3.88	4.32	3.5	3.59	3.78	3.84	4.33	3.74	3.44	3.75	3.55	3.2	3.66	4.05	4.05	3.69
642751_0692_4196	NONREACTIVE		Non-reactive		HLYLWLIFFLIPLL	0	1443177726	1443177726	644	692		OVOC10674_OVP02366_WBGene00247483;37_REP3	NA	642751	692	4196	A01	4.84	3.78	3.79	3.83	3.8	3.86	3.87	3.92	4.43	4.2	3.79	4.1	3.65	3.44	3.96	4.04	3.96	3.89	3.64	3.83	3.86	3.57	3.77	24.78
642771_0904_0468	NONREACTIVE		Non-reactive		HLYLWLIFFLIPLL	0	369436165	369436165	468	904		OVOC10674_OVP02366_WBGene00247483;37_REP4	NA	642771	904	468	A03	4.16	3.59	3.72	3.91	3.83	4.04	3.87	4.34	4.64	3.86	3.85	3.67	4.92	4.42	3.44	3.76	3.86	4.42	3.8	4.54	4.08	4.05	3.94	4.17
642761_0556_2042	NONREACTIVE		Non-reactive		HVFHIALFVILFE	0	906306398	906306398	266	556		OVOC10675_OVP08247_WBGene00247484;1219_REP1	NA	642761	556	2042	A02	3.91	4.48	4.75	4.18	4.29	4.41	3.83	4.48	4.27	6.38	4.36	3.82	3.99	4.77	4.4	5.82	23.01	5.39	4.01	4.25	3.82	3.77	5.68	7.5
642761_0801_3433	NONREACTIVE		Non-reactive		HVFHIALFVILFE	0	906306968	906306968	1657	801		OVOC10675_OVP08247_WBGene00247484;1219_REP2	NA	642761	801	3433	A02	4.46	4.16	4.72	3.9	4.68	3.99	4.15	6.21	4.24	4.6	4.68	4.59	4	3.96	3.88	4.27	4.47	3.87	3.82	3.89	4.32	4.04	3.46	4.23
642751_0334_4366	NONREACTIVE		Non-reactive		HVFHIALFVILFE	0	1443176995	1443176995	814	334		OVOC10675_OVP08247_WBGene00247484;1219_REP3	NA	642751	334	4366	A01	4.91	4.89	4.14	3.82	3.98	4.44	4.66	4.36	4.33	5.71	4.17	5.56	3.85	3.77	3.54	4.11	4.31	4.24	4.19	3.97	3.84	4.02	4.11	4.07
642761_0457_3379	NONREACTIVE		Non-reactive		HVFHIALFVILFE	0	906306255	906306255	1603	457		OVOC10675_OVP08247_WBGene00247484;1219_REP4	NA	642761	457	3379	A02	3.83	3.95	4.09	4.17	4.2	3.93	4.51	4.1	4.3	3.52	3.77	4.17	3.93	4.35	3.65	3.89	4.04	4.26	3.76	4.39	4.05	3.7	4.24	4.16
642771_1077_0227	NONREACTIVE		Non-reactive		HLNALLLIQLPFIFI	0	369436149	369436149	227	1077		OVOC10675_OVP08247_WBGene00247484;265_REP1	NA	642771	1077	227	A03	3.85	3.71	3.62	4.69	4.11	3.79	3.64	4.04	4.29	4.17	3.94	3.83	3.46	3.8	4.2	3.74	3.89	4.08	4.13	4.45	3.74	3.83	3.84	3.36
642751_0337_3901	NONREACTIVE		Non-reactive		HLNALLLIQLPFIFI	0	1443177254	1443177254	349	337		OVOC10675_OVP08247_WBGene00247484;265_REP2	NA	642751	337	3901	A01	4.41	4.09	4.36	3.9	5.65	4.26	3.79	4.04	5.23	4.29	3.96	4.37	3.92	4.08	3.87	4.07	5.22	4.35	3.84	4.07	4.33	4.48	4.02	3.72
642751_0746_3744	NONREACTIVE		Non-reactive		HLNALLLIQLPFIFI	0	1443177098	1443177098	192	746		OVOC10675_OVP08247_WBGene00247484;265_REP3	NA	642751	746	3744	A01	4.26	4.57	4.03	4.39	3.98	4.23	3.92	4.41	4.95	4.28	3.91	4.24	4.8	3.96	4.18	4.49	4.18	5.34	3.98	4.31	4.36	4.93	3.86	4.24
642751_0581_4771	NONREACTIVE		Non-reactive		HLNALLLIQLPFIFI	0	1443177386	1443177386	1219	581		OVOC10675_OVP08247_WBGene00247484;265_REP4	NA	642751	581	4771	A01	5.1	4.23	4.02	4.49	3.83	3.84	7.04	4.47	4.7	4.74	4.6	4.82	3.91	3.95	4.36	4.57	4.66	4.22	4.24	4.08	3.96	5.59	4.82	4.14
642771_0835_0133	NONREACTIVE		Non-reactive		VIALMCLFVAFIL	0	369435792	369435792	133	835		OVOC10678_OVP12018_WBGene00247487;19_REP1	NA	642771	835	133	A03	4.93	4.24	5.03	4.31	4.66	4.03	6.1	5.01	4.27	4.22	4.56	4.51	5.26	4.12	4.88	3.97	3.83	5.36	4.62	4.22	4.1	4.01	3.77	4.2
642761_0847_2185	NONREACTIVE		Non-reactive		VIALMCLFVAFIL	0	906306518	906306518	409	847		OVOC10678_OVP12018_WBGene00247487;19_REP2	NA	642761	847	2185	A02	4.13	4.11	3.98	4.09	4.6	3.99	3.76	3.89	4	3.84	8.61	3.7	3.54	6.06	3.78	3.95	4.29	4.25	3.92	5.91	4.28	4.13	3.68	4.01
642751_0498_5236	NONREACTIVE		Non-reactive		VIALMCLFVAFIL	0	1443177462	1443177462	1684	498		OVOC10678_OVP12018_WBGene00247487;19_REP3	NA	642751	498	5236	A01	5.89	4.31	4.47	3.84	3.98	3.84	4.04	4.39	4.07	4.63	3.99	3.98	4.09	3.74	3.85	5.67	4.12	3.84	3.79	4.05	4.05	4.33	3.92	4.12
642751_0426_4440	NONREACTIVE		Non-reactive		VIALMCLFVAFIL	0	1443177795	1443177795	888	426		OVOC10678_OVP12018_WBGene00247487;19_REP4	NA	642751	426	4440	A01	4.37	4.38	4.55	4.21	4.16	5.18	4.65	4.44	5.31	4.61	4.67	3.79	4.42	4.59	4.17	4.52	4.57	4.58	4.12	4.01	4.71	4.74	4.6	4.34
642771_0503_0557	NONREACTIVE		Non-reactive		FSIICLFLALLVF	0	369436310	369436310	557	503		OVOC10681_OVP02513_WBGene00247490;415_REP1	NA	642771	503	557	A03	4.54	4.2	4.05	4.31	4.33	5.23	3.9	3.91	3.66	4.25	4.34	4.05	4.65	4.98	3.58	3.5	4.37	4.4	4.33	8.03	4.07	3.99	4	4.37
642751_0655_4377	NONREACTIVE		Non-reactive		FSIICLFLALLVF	0	1443177703	1443177703	825	655		OVOC10681_OVP02513_WBGene00247490;415_REP2	NA	642751	655	4377	A01	4.2	4.46	4.13	4.1	3.74	3.79	4.39	4.04	4.16	4.76	3.77	3.4	3.41	3.69	3.82	4.01	3.73	4.03	3.51	3.68	4.13	3.91	3.96	3.98
642771_0759_1585	NONREACTIVE		Non-reactive		FSIICLFLALLVF	0	369435791	369435791	1585	759		OVOC10681_OVP02513_WBGene00247490;415_REP3	NA	642771	759	1585	A03	3.74	3.82	3.74	3.74	3.72	4.04	3.4	3.68	4.29	3.54	4.07	5.23	3.94	3.75	3.92	3.95	4.62	4.08	3.57	3.96	4.07	3.63	4.01	3.73
642771_0430_0454	NONREACTIVE		Non-reactive		FSIICLFLALLVF	0	369435678	369435678	454	430		OVOC10681_OVP02513_WBGene00247490;415_REP4	NA	642771	430	454	A03	4.1	4.07	3.94	12.86	4.23	4.34	4.16	3.83	3.92	3.93	4.86	4.4	4.15	4.1	3.81	3.72	3.98	4.25	4.31	3.83	4.18	4.36	3.86	5.83
642751_0288_4620	NONREACTIVE		Non-reactive		CFCLLLAELVF	0	1443177570	1443177570	1068	288		OVOC10681_OVP02513_WBGene00247490;445_REP1	NA	642751	288	4620	A01	5.59	4.3	5.91	4.32	4.8	4.32	4.28	5.12	5.15	5.02	4.62	4.52	6.92	4.66	5.61	4.53	5.15	5.29	4.84	4.62	4.34	4.58	5.07	3.85
642751_0327_4459	NONREACTIVE		Non-reactive		CFCLLLAELVF	0	1443177421	1443177421	907	327		OVOC10681_OVP02513_WBGene00247490;445_REP2	NA	642751	327	4459	A01	5.48	5.44	6.24	4.5	4.47	5.35	4.96	5.2	4.45	5.64	5.85	5.27	4.22	4.62	5.35	6.5	4.68	5.42	4.45	4.79	5.4	4.52	6.45	4.63
642771_0750_0966	NONREACTIVE		Non-reactive		CFCLLLAELVF	0	369435042	369435042	966	750		OVOC10681_OVP02513_WBGene00247490;445_REP3	NA	642771	750	966	A03	4.93	4.92	4.74	4.88	4.8	4.7	4.13	4.95	4.9	4.43	6.35	4.39	6.99	5.59	4.99	4.93	4.23	4.61	4.76	5.25	4.18	4.17	5.92	5.31
642771_0912_1032	NONREACTIVE		Non-reactive		CFCLLLAELVF	0	369435752	369435752	1032	912		OVOC10681_OVP02513_WBGene00247490;445_REP4	NA	642771	912	1032	A03	6.14	4.24	4.01	4.98	5.35	4.61	5.37	4.85	4.29	5.09	4.86	4.33	4.23	5.31	7.78	5.45	4.8	4.3	4.04	5.06	4.4	4.14	6.11	5.27
642771_0890_1576	NONREACTIVE		Non-reactive		LHYLFLAAFCWMLLE	0	369436064	369436064	1576	890		OVOC10681_OVP02513_WBGene00247490;475_REP1	NA	642771	890	1576	A03	4.15	4.21	4.6	11.67	4.41	4.99	4.48	4.58	4.72	4.27	4.29	5.16	4.96	5.36	4.06	5.18	3.99	4.64	4.35	4.21	5.1	4.47	3.88	4.07
642771_0255_0305	NONREACTIVE		Non-reactive		LHYLFLAAFCWMLLE	0	369435721	369435721	305	255		OVOC10681_OVP02513_WBGene00247490;475_REP2	NA	642771	255	305	A03	4.97	5.67	4.04	4.86	4.88	5.5	4.02	4.58	4.27	3.87	4.72	6.39	4.39	4.54	4.12	4.68	4.1	11.1	5.7	4.84	4.84	4.28	4.44	5.04
642771_0112_1680	NONREACTIVE		Non-reactive		LHYLFLAAFCWMLLE	0	369435684	369435684	1680	112		OVOC10681_OVP02513_WBGene00247490;475_REP3	NA	642771	112	1680	A03	3.85	4.62	5.66	3.95	4.57	5.1	4.11	4.38	3.8	4.73	4.64	4.87	5.32	4.65	4.31	4.37	4.34	4.47	4.75	4.39	4.81	3.98	4.23	4.28
642751_0832_5214	NONREACTIVE		Non-reactive		LHYLFLAAFCWMLLE	0	1443176952	1443176952	1662	832		OVOC10681_OVP02513_WBGene00247490;475_REP4	NA	642751	832	5214	A01	4.52	4.76	5.42	5.06	4.62	4.04	4.61	4.48	4.18	6.05	4.6	5.67	4.71	3.97	4.95	4.85	4.72	5.33	4.39	5.34	4.86	5.81	5.12	4.51
642751_0716_4424	NONREACTIVE		Non-reactive		CFLSGILGCYAVSIL	0	1443177951	1443177951	872	716		OVOC10695_OVP04487_WBGene00247504;301_REP1	NA	642751	716	4424	A01	5.03	5.44	4.92	4.8	5.32	5.22	5.97	4.8	5.67	5.77	5.72	4.79	5.35	5.82	5.02	5.88	4.44	5.76	4.66	3.98	6.09	5.13	4.78	5.17
642751_0040_5190	NONREACTIVE		Non-reactive		CFLSGILGCYAVSIL	0	1443177273	1443177273	1638	40		OVOC10695_OVP04487_WBGene00247504;301_REP2	NA	642751	40	5190	A01	4.96	5.38	3.84	5.52	4.95	4.1	6.34	5.39	4.9	4.87	4.36	5.41	4.49	5.01	4.5	4.94	5.08	4.52	5.83	4.46	4.18	6.07	4.81	5.07
642771_0441_0061	NONREACTIVE		Non-reactive		CFLSGILGCYAVSIL	0	369435234	369435234	61	441		OVOC10695_OVP04487_WBGene00247504;301_REP3	NA	642771	441	61	A03	5.08	5.09	4.22	4.73	4.8	5.31	5.25	4.22	11.32	4.52	5.62	7.41	4.45	6.02	4.81	6.58	4.03	4.5	5.7	4.96	4.4	5.27	4.95	4.8
642761_0497_2361	NONREACTIVE		Non-reactive		CFLSGILGCYAVSIL	0	906306410	906306410	585	497		OVOC10695_OVP04487_WBGene00247504;301_REP4	NA	642761	497	2361	A02	4.54	6.62	5.3	4.05	6.14	4.66	4.41	5.6	5.35	4.98	4.97	4.7	5.28	5.34	5.42	5.33	5.77	6.42	4.07	4.82	5.38	5.42	5.64	4.8
642751_0215_4441	NONREACTIVE		Non-reactive		ELKCLQLLFLVD	0	1443177668	1443177668	889	215		OVOC10697_OVP06474_WBGene00247506;229_REP1	NA	642751	215	4441	A01	5.65	8.14	4.42	6.59	6.52	5.11	86.16	6.51	5.48	15	5.16	4.38	5.6	5.8	6.25	7.02	7	4.94	4.3	4.18	5.69	6.38	4.88	5.59
642761_0543_2653	NONREACTIVE		Non-reactive		ELKCLQLLFLVD	0	906306875	906306875	877	543		OVOC10697_OVP06474_WBGene00247506;229_REP2	NA	642761	543	2653	A02	4.91	4.88	4.23	4.67	4.06	4.41	5.68	4.51	4.07	32.29	4.17	4.74	4.65	5.04	4.48	5.74	4.77	4.14	4.15	4.34	4.81	5.98	4.45	5.44
642751_0904_3860	NONREACTIVE		Non-reactive		ELKCLQLLFLVD	0	1443177731	1443177731	308	904		OVOC10697_OVP06474_WBGene00247506;229_REP3	NA	642751	904	3860	A01	4.38	4.41	4.65	5.33	5.47	5.18	4.22	5.37	7.29	16.81	5.3	5.15	3.98	4.48	5.35	6.2	4.92	4.26	4.24	4.91	4.38	5.74	4.93	6.81
642771_0634_0476	NONREACTIVE		Non-reactive		ELKCLQLLFLVD	0	369436300	369436300	476	634		OVOC10697_OVP06474_WBGene00247506;229_REP4	NA	642771	634	476	A03	5.23	5.63	4.39	5.54	5.36	4.81	4.91	4.78	5.29	11.68	4.66	4.94	7.44	4.91	5.02	4.57	4.1	4.91	5.09	4.44	4.73	5.46	6.64	4.76
642771_1020_1226	NONREACTIVE		Non-reactive		AAGVLFLLEPMVL	0	369434846	369434846	1226	1020		OVOC1070_OVP08230_WBGene00237879;115_REP1	NA	642771	1020	1226	A03	4.06	4.87	5.05	4.54	4.34	5.12	5.17	6.13	5.1	4.17	4.26	4.82	5.49	3.98	4.04	4.1	4.31	4.03	4	4.48	4.23	992.65	4.15	4.47
642751_0955_4849	NONREACTIVE		Non-reactive		AAGVLFLLEPMVL	0	1443178080	1443178080	1297	955		OVOC1070_OVP08230_WBGene00237879;115_REP2	NA	642751	955	4849	A01	6.04	4.54	4.9	4.9	4.76	5.74	4.12	4.44	4.56	4.89	3.73	4.84	4.19	4.57	4.76	4.09	4.54	4.8	3.82	4.62	4.84	4.99	4.17	4.33
642761_0381_2081	NONREACTIVE		Non-reactive		AAGVLFLLEPMVL	0	906305869	906305869	305	381		OVOC1070_OVP08230_WBGene00237879;115_REP3	NA	642761	381	2081	A02	4.53	4.72	5.54	4.4	4.39	6.02	4.53	5.27	4.51	4.8	4.09	4.28	4.95	5.28	4.44	5.12	5.13	4.5	4.79	3.79	4.65	5.04	4.7	5.03
642771_0940_0544	NONREACTIVE		Non-reactive		AAGVLFLLEPMVL	0	369436109	369436109	544	940		OVOC1070_OVP08230_WBGene00237879;115_REP4	NA	642771	940	544	A03	4.74	5.06	5.54	4.62	5.59	6.06	5.56	5.01	6.06	4.15	5.89	4.23	6.21	4.42	4.12	5.06	5.37	4.55	5.24	4.67	115.85	4.9	5.79	4.38
642751_1021_3973	NONREACTIVE		Non-reactive		QTDLFCLICLVLLA	0	1443178007	1443178007	421	1021		OVOC10709_OVP04321_WBGene00247518;145_REP1	NA	642751	1021	3973	A01	6.88	5.11	4.05	4.03	4.97	5.21	22.63	4.19	4.4	5.85	4.73	5.14	4.3	4.16	4.18	5.16	4.57	4.67	4.35	4.49	4.49	4.62	4.73	4.65
642771_0995_0713	NONREACTIVE		Non-reactive		QTDLFCLICLVLLA	0	369435810	369435810	713	995		OVOC10709_OVP04321_WBGene00247518;145_REP2	NA	642771	995	713	A03	4.26	3.96	4.45	86.01	4.81	5.08	4.71	4.03	4.31	5.17	5.24	4.6	4.64	4.43	4.15	4.88	3.87	4.17	4.2	4.87	3.85	4.19	13.4	4.36
642771_0133_1115	NONREACTIVE		Non-reactive		QTDLFCLICLVLLA	0	369434845	369434845	1115	133		OVOC10709_OVP04321_WBGene00247518;145_REP3	NA	642771	133	1115	A03	4.84	4.63	4.3	4.82	6.56	5.93	5.89	4.46	6.55	5.67	4.99	5.73	4.24	6.08	4.28	5.49	4.34	11.82	4.63	5.16	5.84	5.32	7.75	5.87
642761_0588_2096	NONREACTIVE		Non-reactive		QTDLFCLICLVLLA	0	906305944	906305944	320	588		OVOC10709_OVP04321_WBGene00247518;145_REP4	NA	642761	588	2096	A02	3.67	3.8	4.39	3.96	4.1	4	4.09	3.79	3.68	3.72	4.04	4.16	3.96	4.01	5.81	3.97	4.48	4.55	4.27	4.14	4.46	4.28	4.6	4
642771_0289_0327	NONREACTIVE		Non-reactive		LAVCTFPVGLLFLC	0	369436213	369436213	327	289		OVOC10709_OVP04321_WBGene00247518;157_REP1	NA	642771	289	327	A03	6.1	5.21	4.54	5.82	7.31	6.75	6.71	4.67	4.2	4.16	4.82	4.63	5.27	5.11	4.79	5.45	5.2	15.73	7.09	6.13	6.87	5.52	4.83	10.27
642771_0979_1481	NONREACTIVE		Non-reactive		LAVCTFPVGLLFLC	0	369436038	369436038	1481	979		OVOC10709_OVP04321_WBGene00247518;157_REP2	NA	642771	979	1481	A03	5.34	5.99	4.62	4.82	5.63	5.22	5.19	4.39	4.48	3.85	4.64	6.42	6.11	6.7	4.89	4.42	5.3	5.44	6.14	4.94	4.24	5.44	5.66	6.54
642761_1044_2008	NONREACTIVE		Non-reactive		LAVCTFPVGLLFLC	0	906305777	906305777	232	1044		OVOC10709_OVP04321_WBGene00247518;157_REP3	NA	642761	1044	2008	A02	4.66	4.95	4.01	4.13	4.85	5.42	4.77	4.29	3.87	4.27	5.76	5.22	5.65	5.99	4.41	5.39	5.36	4.88	6	5.25	5	5.22	4.17	6.94
642751_0256_4978	NONREACTIVE		Non-reactive		LAVCTFPVGLLFLC	0	1443177375	1443177375	1426	256		OVOC10709_OVP04321_WBGene00247518;157_REP4	NA	642751	256	4978	A01	5.98	5.76	4.59	4.79	5.16	5.64	4.83	4.89	4.57	5.1	4.58	5.06	5.64	5.44	4.95	5.27	5.38	6.29	5.11	5.39	4.88	5.18	5.04	6.05
642771_0204_0268	NONREACTIVE		Non-reactive		GCYFFLAICILIYLT	0	369436124	369436124	268	204		OVOC10727_OVP01920_WBGene00247536;109_REP1	NA	642771	204	268	A03	4.49	3.67	4.03	3.94	4.26	4.78	3.68	3.97	4.09	3.58	3.94	4.04	5.14	4.39	3.95	3.56	3.8	4.11	4.13	4.18	4.64	15.37	4.26	4.42
642761_0552_3102	NONREACTIVE		Non-reactive		GCYFFLAICILIYLT	0	906306851	906306851	1326	552		OVOC10727_OVP01920_WBGene00247536;109_REP2	NA	642761	552	3102	A02	3.99	4.4	4.39	5.1	3.76	4.27	4.36	4.04	3.92	4.34	4.02	4.85	4.07	4.71	4.89	4.12	5.08	4.69	3.92	4.2	4.59	3.98	4.64	4.25
642771_0456_0046	NONREACTIVE		Non-reactive		GCYFFLAICILIYLT	0	369435291	369435291	46	456		OVOC10727_OVP01920_WBGene00247536;109_REP3	NA	642771	456	46	A03	5.43	4.38	3.58	3.88	4.64	4.42	4.42	3.81	3.76	3.84	4.28	4.61	5.65	3.77	3.7	4.39	4.13	3.93	4.21	3.43	4.21	4.44	4.13	4.38
642751_0553_3811	NONREACTIVE		Non-reactive		GCYFFLAICILIYLT	0	1443176944	1443176944	259	553		OVOC10727_OVP01920_WBGene00247536;109_REP4	NA	642751	553	3811	A01	4.75	7.76	5.21	4.7	4.81	5.41	4.33	5.05	4.29	4.35	4.41	5.76	4.16	4.54	4.91	5.38	4.9	4.55	4.14	4.49	5.2	4.57	5.2	4.78
642761_0007_2659	NONREACTIVE		Non-reactive		LFAVCIQPLYWYVD	0	906306667	906306667	883	7		OVOC1073_OVP03545_WBGene00237882;73_REP1	NA	642761	7	2659	A02	4.93	5.15	8.73	4.52	4.95	4.18	4.81	4.38	4.33	4.64	7.75	5.5	4.16	4.66	5.51	5.75	4.62	4.4	4.96	5.17	6.68	4.98	4.7	4.5
642771_0741_0131	NONREACTIVE		Non-reactive		LFAVCIQPLYWYVD	0	369436192	369436192	131	741		OVOC1073_OVP03545_WBGene00237882;73_REP2	NA	642771	741	131	A03	5.3	5.23	4.57	6.1	6.93	5.6	5.21	4.87	4.68	4.77	4.86	6.13	10.4	5.45	5.62	5.95	5.27	10.61	7.69	4.52	6.19	5.91	4.84	5.84
642771_0639_1743	NONREACTIVE		Non-reactive		LFAVCIQPLYWYVD	0	369435709	369435709	1743	639		OVOC1073_OVP03545_WBGene00237882;73_REP3	NA	642771	639	1743	A03	5.88	4.27	29.55	5.56	5.37	4.79	4.89	6.86	5.41	4.4	6.77	6.12	5.72	61.11	4.89	5.89	47.63	5.36	4.46	6.41	4.88	4.15	5.56	5.65
642751_0237_4565	NONREACTIVE		Non-reactive		LFAVCIQPLYWYVD	0	1443177718	1443177718	1013	237		OVOC1073_OVP03545_WBGene00237882;73_REP4	NA	642751	237	4565	A01	7.36	5.33	5.21	6.44	5.63	5.36	8.42	4.92	4.8	4.92	5.36	5.29	5.44	7.3	4.83	6.17	4.77	5.31	4.89	4.84	5.36	5.44	5.19	4.96
642761_1003_3519	NONREACTIVE		Non-reactive		YHYLQPHINIFLPIL	0	906306793	906306793	1743	1003		OVOC10732_OVP05407_WBGene00247541;703_REP1	NA	642761	1003	3519	A02	4.27	3.8	4.25	4.36	3.97	3.85	4.11	4.01	4.08	4.3	12.95	4	4	4.37	4.24	12.61	4.64	5.64	3.93	4.56	4.03	5.22	6.65	4.48
642771_0821_1297	NONREACTIVE		Non-reactive		YHYLQPHINIFLPIL	0	369436153	369436153	1297	821		OVOC10732_OVP05407_WBGene00247541;703_REP2	NA	642771	821	1297	A03	4.11	4.13	3.75	5.43	4.14	4.51	3.85	3.97	4.71	3.92	4.01	4.62	4.26	4.8	4.21	4.21	3.93	11.97	4.08	4.64	4.1	4.55	8.78	4.07
642771_0930_1502	NONREACTIVE		Non-reactive		YHYLQPHINIFLPIL	0	369435538	369435538	1502	930		OVOC10732_OVP05407_WBGene00247541;703_REP3	NA	642771	930	1502	A03	4.08	3.9	4.65	4.81	4.88	4.37	4.06	4.23	4.42	3.89	4.29	4.06	4.49	4.09	4.27	4.24	4.18	20.22	4.34	4.36	4.13	4.21	3.93	4.34
642751_0308_3754	NONREACTIVE		Non-reactive		YHYLQPHINIFLPIL	0	1443176930	1443176930	202	308		OVOC10732_OVP05407_WBGene00247541;703_REP4	NA	642751	308	3754	A01	4.14	4.63	3.97	4.17	4.63	4.38	6.97	4.48	4.73	4.7	4.23	3.99	4.93	4.37	4.18	4.14	5.31	12.84	4.29	4.34	4.62	3.89	4.85	3.84
642761_0592_3462	NONREACTIVE		Non-reactive		LALYFVLVALAYIES	0	906305913	906305913	1686	592		OVOC10739_OVP05641_WBGene00247548;13_REP1	NA	642761	592	3462	A02	5.19	4.32	3.83	3.67	3.86	3.61	4.66	4	3.84	4.41	4.09	4.01	4.01	4.07	457.76	3.9	4.01	3.64	4.25	4.24	3.86	3.75	3.85	4.68
642751_0770_5174	NONREACTIVE		Non-reactive		LALYFVLVALAYIES	0	1443177452	1443177452	1622	770		OVOC10739_OVP05641_WBGene00247548;13_REP2	NA	642751	770	5174	A01	5.32	4.4	4.35	4.51	4.82	4.11	4.71	4.83	4.43	4.68	4.22	3.91	4.18	5.03	502.62	4.21	4.04	4.35	4.02	4.05	5.43	5.16	4.5	3.76
642771_0562_0598	NONREACTIVE		Non-reactive		LALYFVLVALAYIES	0	369435564	369435564	598	562		OVOC10739_OVP05641_WBGene00247548;13_REP3	NA	642771	562	598	A03	4.92	4.39	3.87	4.25	4.53	5.4	5.1	4.64	4.3	3.89	4.32	4.3	5.93	5.33	773.68	4.8	4.87	48.83	5.82	4.13	5.84	4.79	5.05	5.12
642761_0188_2654	NONREACTIVE		Non-reactive		LALYFVLVALAYIES	0	906305795	906305795	878	188		OVOC10739_OVP05641_WBGene00247548;13_REP4	NA	642761	188	2654	A02	4.89	4.46	3.94	4.03	4.14	6.41	4.65	3.95	3.95	3.99	3.84	4.5	4.04	4.63	312.6	4.36	4.5	4.02	4.47	4	4.87	4.17	4.53	4.71
642771_0550_0342	NONREACTIVE		Non-reactive		ILLVALPAIL	0	369435158	369435158	342	550		OVOC10759_OVP09260_WBGene00247568;385_REP1	NA	642771	550	342	A03	5.77	4.37	4.62	4.28	4.42	3.99	4.16	3.99	5.69	3.93	5.31	4.22	4.7	3.84	4.71	4.23	4.23	4.54	4.42	11.26	4.2	4.77	5.4	4.27
642761_0553_2035	NONREACTIVE		Non-reactive		ILLVALPAIL	0	906306036	906306036	259	553		OVOC10759_OVP09260_WBGene00247568;385_REP2	NA	642761	553	2035	A02	4.16	4.09	4.34	3.85	3.82	3.7	3.91	4.2	3.71	3.95	4.12	4.66	4.44	5.2	4.14	4.3	5.52	4.38	3.98	8.49	4.31	3.64	4.5	4.32
642771_0856_1068	NONREACTIVE		Non-reactive		ILLVALPAIL	0	369435369	369435369	1068	856		OVOC10759_OVP09260_WBGene00247568;385_REP3	NA	642771	856	1068	A03	4.72	4.39	4.33	4.25	4.64	4.7	4.29	4.37	9.27	3.6	3.57	4.24	4.96	4.35	4.65	4.07	4.49	4.33	4.21	12.54	4.06	4.14	4.16	4.08
642771_0223_0531	NONREACTIVE		Non-reactive		ILLVALPAIL	0	369436269	369436269	531	223		OVOC10759_OVP09260_WBGene00247568;385_REP4	NA	642771	223	531	A03	3.61	4.85	4.18	5.18	4.31	4.21	4.07	4.08	4.5	4.01	4.23	4.09	4.6	4.5	4.19	3.73	4.25	3.87	4.04	6.24	3.97	4.76	3.68	4.26
642771_0077_1285	NONREACTIVE		Non-reactive		IVHGSCLISLILCLA	0	369435464	369435464	1285	77		OVOC10759_OVP09260_WBGene00247568;451_REP1	NA	642771	77	1285	A03	4.51	5.55	4.04	4	4.13	4.75	4.9	4.29	3.95	4.22	3.76	3.94	4.59	4.14	4.24	3.84	3.54	4.82	4.1	4.33	4.54	4.49	3.99	4.4
642761_0236_1868	NONREACTIVE		Non-reactive		IVHGSCLISLILCLA	0	906307097	906307097	92	236		OVOC10759_OVP09260_WBGene00247568;451_REP2	NA	642761	236	1868	A02	3.75	4.34	3.9	3.88	3.97	3.96	4.51	4.17	4.48	4.15	3.98	4.11	4.65	5.21	4.1	4.64	4.6	3.74	4.5	4.4	4.06	3.92	3.9	4.3
642761_0420_2486	NONREACTIVE		Non-reactive		IVHGSCLISLILCLA	0	906306175	906306175	710	420		OVOC10759_OVP09260_WBGene00247568;451_REP3	NA	642761	420	2486	A02	3.87	4.22	4.39	3.71	4.2	4.44	4.22	4.6	4.17	4.08	4.28	4.46	4.71	4.44	4.6	4.1	3.95	4.29	5.31	4.03	3.92	4.21	3.82	3.57
642751_0452_3582	NONREACTIVE		Non-reactive		IVHGSCLISLILCLA	0	1443177470	1443177470	30	452		OVOC10759_OVP09260_WBGene00247568;451_REP4	NA	642751	452	3582	A01	4.32	4.28	4.45	4.48	4.11	4.83	3.81	4.03	4.8	4.18	4	4.22	4.04	4.24	3.58	3.96	4.18	4.25	3.88	4	4.58	3.85	3.78	4.45
642761_1052_1896	NONREACTIVE		Non-reactive		DHGVIIYDVNHL	0	906307191	906307191	120	1052		OVOC10769_OVP01957_WBGene00247578;97_REP1	NA	642761	1052	1896	A02	6.47	5.22	9.02	5.23	4.33	28.39	5.38	31.09	5.15	4.08	5.47	5.19	4.21	6.73	4.22	5.54	4.66	5.21	4.31	5.15	5.35	18.07	4.89	4.14
642771_0465_1555	NONREACTIVE		Non-reactive		DHGVIIYDVNHL	0	369435668	369435668	1555	465		OVOC10769_OVP01957_WBGene00247578;97_REP2	NA	642771	465	1555	A03	9.09	6.03	7.83	4.76	5.28	21.65	4.91	4.78	5.4	4.2	5.98	5.3	5.14	6.97	4.93	5.8	5.86	5.26	4.78	17.99	4.59	14.32	4.35	4.8
642771_0861_1339	NONREACTIVE		Non-reactive		DHGVIIYDVNHL	0	369435743	369435743	1339	861		OVOC10769_OVP01957_WBGene00247578;97_REP3	NA	642771	861	1339	A03	8.99	7.36	5.75	4.39	4.96	41.78	5.98	4.1	5.49	4.03	6.36	6.59	4.68	5.99	4.98	4.24	6.96	5.36	4.04	7.83	3.83	16.16	6.88	5.13
642771_0556_0118	NONREACTIVE		Non-reactive		DHGVIIYDVNHL	0	369434876	369434876	118	556		OVOC10769_OVP01957_WBGene00247578;97_REP4	NA	642771	556	118	A03	6.04	7.37	8.23	5.66	5.11	30.56	5.59	4.52	6.3	4.61	6.63	6.12	4.21	4.32	4.29	6.08	6.88	6.09	5.09	10.43	5.38	10.01	4.13	4.52
642771_0227_1533	NONREACTIVE		Non-reactive		IYWMLMPVFIWIAII	0	369435486	369435486	1533	227		OVOC10770_OVP08498_WBGene00247579;145_REP1	NA	642771	227	1533	A03	3.82	4.26	4.07	8.59	5.46	3.93	5.9	4.18	4.26	3.98	4.02	4.11	4.59	10.8	4.37	4.08	4.22	4.69	4.25	4.07	4.55	5.09	4.49	5.19
642771_0456_0696	NONREACTIVE		Non-reactive		IYWMLMPVFIWIAII	0	369436264	369436264	696	456		OVOC10770_OVP08498_WBGene00247579;145_REP2	NA	642771	456	696	A03	4.32	4.7	4.72	4.55	4.19	4.55	4.4	5.14	3.8	4.22	4.39	4.18	4.26	4.9	3.98	4	4.63	4.05	4.01	3.91	4.25	3.79	4.33	4.57
642771_0232_1710	NONREACTIVE		Non-reactive		IYWMLMPVFIWIAII	0	369435434	369435434	1710	232		OVOC10770_OVP08498_WBGene00247579;145_REP3	NA	642771	232	1710	A03	4.09	4.97	4.66	4.91	4.27	4.55	4.71	4.14	4.32	4.2	4.71	5.13	4.09	4.01	3.93	4.02	73.87	3.92	3.89	3.82	4.33	4.21	4.13	3.84
642771_0628_0308	NONREACTIVE		Non-reactive		IYWMLMPVFIWIAII	0	369435925	369435925	308	628		OVOC10770_OVP08498_WBGene00247579;145_REP4	NA	642771	628	308	A03	5.23	4.34	5.29	4.71	5.08	4.22	5.6	4.76	4.11	4.07	4.61	4.19	4.05	5.41	3.89	4.11	4.74	4.17	4.07	5.1	4.55	5.65	4.28	4.47
642761_0270_1948	NONREACTIVE		Non-reactive		IGELSCLFVYIIVH	0	906306781	906306781	172	270		OVOC10794_OVP10470_WBGene00247603;55_REP1	NA	642761	270	1948	A02	4.48	4.04	4.11	4.5	3.88	3.78	4.17	3.89	3.98	4.03	4.15	3.91	3.91	4.32	4.17	4.38	5.1	4.53	3.85	4.12	4.09	5.02	4.14	4.39
642761_0507_3529	NONREACTIVE		Non-reactive		IGELSCLFVYIIVH	0	906306339	906306339	1753	507		OVOC10794_OVP10470_WBGene00247603;55_REP2	NA	642761	507	3529	A02	4.55	4.3	3.94	4.04	3.89	3.98	4.22	4.78	4.09	3.89	4.01	4.02	4.34	3.99	4.13	3.92	4.35	4.8	3.73	3.95	4.3	3.98	4.15	3.98
642751_0503_4175	NONREACTIVE		Non-reactive		IGELSCLFVYIIVH	0	1443177921	1443177921	623	503		OVOC10794_OVP10470_WBGene00247603;55_REP3	NA	642751	503	4175	A01	6.1	6.15	4.95	4.67	4.4	4.96	4.84	4.85	5.15	4.9	4.35	4.44	3.63	3.85	5.07	4.71	4.49	4.85	3.94	4.2	4.9	4.72	4.18	4.71
642761_0655_3329	NONREACTIVE		Non-reactive		IGELSCLFVYIIVH	0	906307182	906307182	1553	655		OVOC10794_OVP10470_WBGene00247603;55_REP4	NA	642761	655	3329	A02	4.01	4.04	4.1	4.68	5.09	6.1	4.86	4.86	4.53	4.08	6.91	4.44	4.18	4.16	4.4	4.98	4.91	4.92	3.93	5.13	4.27	4.69	4.05	4.17
642751_0920_3782	NONREACTIVE		Non-reactive		MPALFAIVIFII	0	1443177332	1443177332	230	920		OVOC10799_OVP06427_WBGene00247608;1_REP1	NA	642751	920	3782	A01	4.46	4.17	4.15	4.84	4.63	4.7	3.97	5.11	4.78	4.81	5.26	5.8	4.34	4.2	4.24	4.68	4.89	3.93	3.91	4.34	4.3	4.97	4.5	3.96
642761_0336_3246	NONREACTIVE		Non-reactive		MPALFAIVIFII	0	906307075	906307075	1470	336		OVOC10799_OVP06427_WBGene00247608;1_REP2	NA	642761	336	3246	A02	4.04	3.92	4.26	3.7	4.57	3.92	3.77	4.38	4.52	4.1	3.78	4.05	3.9	3.99	4.38	4.04	4.14	3.74	3.76	4.14	4.65	4.02	4.17	4.01
642771_0504_1410	NONREACTIVE		Non-reactive		MPALFAIVIFII	0	369435814	369435814	1410	504		OVOC10799_OVP06427_WBGene00247608;1_REP3	NA	642771	504	1410	A03	4.29	4.29	4.84	4.37	4.37	5	4.01	3.7	4.52	3.66	4.5	3.73	4.2	5.15	4.16	4.32	7.58	4.29	4.29	3.64	4.65	4.36	4.06	4.36
642771_0350_1532	NONREACTIVE		Non-reactive		MPALFAIVIFII	0	369435230	369435230	1532	350		OVOC10799_OVP06427_WBGene00247608;1_REP4	NA	642771	350	1532	A03	3.9	4.28	4.15	5.41	4.38	4.78	4.26	4.14	4.61	3.96	3.65	4.14	6.49	4.63	4.03	3.94	5.25	4.49	4.19	3.79	4.6	4.17	5.48	4.36
642751_0925_3811	NONREACTIVE		Non-reactive		LLPHVLLTLIGIAS	0	1443177260	1443177260	259	925		OVOC10806_OVP10808_WBGene00247615;61_REP1	NA	642751	925	3811	A01	4.45	4.93	3.84	4.82	4.48	5.53	5.05	4.15	5.71	4.35	250.95	4.3	4.31	4.25	4.95	4.09	4.34	4.49	3.93	5.33	4.88	4.03	4.69	5
642751_0583_3637	NONREACTIVE		Non-reactive		LLPHVLLTLIGIAS	0	1443176738	1443176738	85	583		OVOC10806_OVP10808_WBGene00247615;61_REP2	NA	642751	583	3637	A01	3.8	4.98	4.08	4.18	4.21	3.79	4.23	4.34	3.74	4.45	188.59	4.18	4.38	4.86	3.99	4.16	5.13	3.59	4.14	4.01	4.13	3.83	4.27	5.2
642771_0042_1584	NONREACTIVE		Non-reactive		LLPHVLLTLIGIAS	0	369435179	369435179	1584	42		OVOC10806_OVP10808_WBGene00247615;61_REP3	NA	642771	42	1584	A03	3.96	4.44	3.5	4.03	4.16	4.35	4.68	4.43	3.99	4.73	124.26	3.98	4.78	4.71	4.49	4.45	4.34	4.31	4.65	4.86	4.51	4.33	5.18	5.13
642751_0382_4116	NONREACTIVE		Non-reactive		LLPHVLLTLIGIAS	0	1443177002	1443177002	564	382		OVOC10806_OVP10808_WBGene00247615;61_REP4	NA	642751	382	4116	A01	5.78	4.98	4.1	5.68	5.05	6.14	5.29	4.36	4.43	4.76	261.73	4.59	4.11	6.63	4.59	4.28	6.23	5.1	4.51	5.41	5.98	4.64	4.63	5.34
642771_0638_1630	NONREACTIVE		Non-reactive		FFSFVIIFILPLD	0	369435161	369435161	1630	638		OVOC10821_OVP08528_WBGene00247630;43_REP1	NA	642771	638	1630	A03	4.98	4.43	4.64	4.78	4.44	4.1	4.79	4.91	8.78	4.58	5.26	5.02	7.56	4.34	4.89	4.12	4.68	5.52	4.45	4.3	4.57	5.55	6.27	4.11
642771_0223_1017	NONREACTIVE		Non-reactive		FFSFVIIFILPLD	0	369436131	369436131	1017	223		OVOC10821_OVP08528_WBGene00247630;43_REP2	NA	642771	223	1017	A03	4.44	4.44	4.57	4.68	4.24	4.68	4.66	4.58	4.4	4.21	4.59	3.88	4.99	4.35	4.15	4.6	5.56	4.26	4.25	4.26	3.99	5.56	4.76	4.87
642761_0919_3299	NONREACTIVE		Non-reactive		FFSFVIIFILPLD	0	906306990	906306990	1523	919		OVOC10821_OVP08528_WBGene00247630;43_REP3	NA	642761	919	3299	A02	4.5	5.05	4.77	4.57	4.82	4.04	4.41	3.89	3.79	4.31	4.77	4.41	5.28	4.34	4.09	4.95	4.21	4.37	4.72	4.61	4.49	5.15	4.55	4.84
642751_0703_3747	NONREACTIVE		Non-reactive		FFSFVIIFILPLD	0	1443176815	1443176815	195	703		OVOC10821_OVP08528_WBGene00247630;43_REP4	NA	642751	703	3747	A01	4.07	5.12	4.55	4.73	5.62	4.74	4.39	4.51	4.61	4.62	4.96	5.15	4.41	5.01	4.67	5.6	5.26	4.52	6.66	4.46	4.42	5.21	4.74	5.15
642751_0214_4640	NONREACTIVE		Non-reactive		YLPILIFLLALGTWF	0	1443177393	1443177393	1088	214		OVOC10821_OVP08528_WBGene00247630;523_REP1	NA	642751	214	4640	A01	4.37	3.94	3.69	4.15	4.09	3.88	5.13	3.87	4.02	4.25	3.63	3.43	4.24	4.12	4.41	3.79	4.16	4.13	3.67	4.03	3.64	4.74	4.19	3.92
642771_0791_1741	NONREACTIVE		Non-reactive		YLPILIFLLALGTWF	0	369436115	369436115	1741	791		OVOC10821_OVP08528_WBGene00247630;523_REP2	NA	642771	791	1741	A03	3.94	4.42	4.16	3.98	4.52	4	3.87	3.66	4.31	4.01	4.07	3.86	4.13	3.7	3.96	3.66	3.97	4.18	4	3.95	4.21	3.53	3.94	4.4
642751_1020_4778	NONREACTIVE		Non-reactive		YLPILIFLLALGTWF	0	1443176663	1443176663	1226	1020		OVOC10821_OVP08528_WBGene00247630;523_REP3	NA	642751	1020	4778	A01	4.36	4.07	4.2	3.62	3.73	3.84	3.42	4.74	4.46	5.25	4.01	3.5	3.93	3.76	3.96	4.31	3.85	4.39	3.52	3.88	3.79	3.94	3.71	3.89
642771_0465_1573	NONREACTIVE		Non-reactive		YLPILIFLLALGTWF	0	369435632	369435632	1573	465		OVOC10821_OVP08528_WBGene00247630;523_REP4	NA	642771	465	1573	A03	3.65	3.77	3.66	4.23	3.55	4.53	3.95	3.58	3.98	3.88	3.79	3.75	3.94	4.27	3.7	3.7	3.7	4	3.96	3.87	4.01	3.55	4.26	4.12
642771_0596_1280	NONREACTIVE		Non-reactive		FHSIPVGLWWAI	0	369435092	369435092	1280	596		OVOC10843_OVP02119_WBGene00247652;199_REP1	NA	642771	596	1280	A03	3.93	4.26	5.93	5.3	5.01	4.96	115.83	4.38	5.14	4.14	5.42	6.19	4.31	5.01	4.8	5.99	5.12	4.71	4.31	4.79	8.69	5.21	4.42	4.85
642761_0008_2414	NONREACTIVE		Non-reactive		FHSIPVGLWWAI	0	906306245	906306245	638	8		OVOC10843_OVP02119_WBGene00247652;199_REP2	NA	642761	8	2414	A02	5.1	4.51	6.1	4.31	4.94	4.32	108.66	4.88	14.02	4.84	6.21	4.34	4.1	4.51	4.52	4.7	5.87	4.49	5.32	4.45	10.64	4.44	4.81	4.29
642751_0635_3981	NONREACTIVE		Non-reactive		FHSIPVGLWWAI	0	1443177503	1443177503	429	635		OVOC10843_OVP02119_WBGene00247652;199_REP3	NA	642751	635	3981	A01	5.59	5.58	5.39	6.07	6.45	5.06	145.7	5.43	4.25	6.74	4.71	5.32	23.71	4.17	4.38	5.42	4.73	5.75	4.1	4.51	13.48	4.62	4.26	5.28
642751_0495_5167	NONREACTIVE		Non-reactive		FHSIPVGLWWAI	0	1443177458	1443177458	1615	495		OVOC10843_OVP02119_WBGene00247652;199_REP4	NA	642751	495	5167	A01	5.76	5.49	9.58	6.5	6.98	4.73	108.62	5.17	5.16	5.22	5.18	6.76	5.03	4.85	5.13	9.36	6.43	4.49	4.86	4.83	11.15	5.18	7.2	5.22
642771_0637_0587	NONREACTIVE		Non-reactive		GCEGLSIVWFILT	0	369436112	369436112	587	637		OVOC10848_OVP10278_WBGene00247657;205_REP1	NA	642771	637	587	A03	4.58	4.31	5.01	5.75	5.17	4.66	4.43	4.54	6.44	4.25	5.21	4.8	4.52	4.12	4.18	4.56	5.61	4.52	4.51	4.28	4.69	7.68	4.59	5.56
642771_0440_1754	NONREACTIVE		Non-reactive		GCEGLSIVWFILT	0	369435724	369435724	1754	440		OVOC10848_OVP10278_WBGene00247657;205_REP2	NA	642771	440	1754	A03	4.27	5.85	4.41	4.97	4.37	4.47	5.01	4.71	4.2	4.12	5.03	5.11	4.69	4.36	4.1	4.61	3.95	4.34	4.64	5.35	4.43	3.86	4.79	4.56
642751_0095_4855	NONREACTIVE		Non-reactive		GCEGLSIVWFILT	0	1443177004	1443177004	1303	95		OVOC10848_OVP10278_WBGene00247657;205_REP3	NA	642751	95	4855	A01	4.68	7.47	4.56	8	4.41	4.77	6.34	5.16	4.62	5.56	4.2	9.1	4.15	4.68	4.9	5.12	5.24	4.98	4.19	4.46	4.78	5.14	4.52	4.09
642751_0852_4168	NONREACTIVE		Non-reactive		GCEGLSIVWFILT	0	1443177886	1443177886	616	852		OVOC10848_OVP10278_WBGene00247657;205_REP4	NA	642751	852	4168	A01	6.68	4.52	4.39	5.77	5.03	4.56	4.75	5.16	5.7	5.86	5.32	6.91	5.91	4.95	4.8	4.11	5.31	4.12	4.14	4.13	4.11	5.27	4.55	5.07
642761_0639_3519	NONREACTIVE		Non-reactive		NSFISSVTCYSIFII	0	906306618	906306618	1743	639		OVOC10851_OVP07658_WBGene00247660;79_REP1	NA	642761	639	3519	A02	5.83	4.55	5.84	5.3	4.69	4.76	5.36	4.58	4.65	4.42	4.53	4.23	5.34	5.08	4.32	6.31	5.49	4.59	4.22	4.96	5.54	5.04	4.25	4.4
642771_0621_1313	NONREACTIVE		Non-reactive		NSFISSVTCYSIFII	0	369435100	369435100	1313	621		OVOC10851_OVP07658_WBGene00247660;79_REP2	NA	642771	621	1313	A03	4.43	4.58	4.91	5.59	4.54	8.09	4.39	5.64	5.66	4.07	4.54	4.42	4.51	4.75	4.89	4.22	4.52	4.61	4.51	4.18	4.64	4.73	5.03	4.61
642771_0741_0271	NONREACTIVE		Non-reactive		NSFISSVTCYSIFII	0	369436199	369436199	271	741		OVOC10851_OVP07658_WBGene00247660;79_REP3	NA	642771	741	271	A03	5.93	5.88	4.82	5.74	5.96	5.75	5.81	5.69	6.08	4.51	4.84	4.97	5.84	5.31	4.35	4.52	4.16	4.56	4.77	4.24	4.67	8.8	4.23	4.56
642761_0183_2151	NONREACTIVE		Non-reactive		NSFISSVTCYSIFII	0	906307126	906307126	375	183		OVOC10851_OVP07658_WBGene00247660;79_REP4	NA	642761	183	2151	A02	4.38	4.22	4.64	4.75	6.19	5	5.12	5.01	4.15	4.86	4.43	4.85	4.28	4.86	4.32	4.21	4.33	4.53	4.35	4.13	4.74	5.48	4.77	4.6
642771_0073_1477	NONREACTIVE		Non-reactive		VTCYSIFIIIPGWHF	0	369435169	369435169	1477	73		OVOC10851_OVP07658_WBGene00247660;85_REP1	NA	642771	73	1477	A03	5.23	4.61	4.75	5.12	4.87	4.65	5.06	4.54	4.96	4.45	4.47	4.69	6.11	4.54	4.36	4.56	4.48	4.57	4.7	4.88	6.06	4.34	4.89	4.46
642771_0394_0750	NONREACTIVE		Non-reactive		VTCYSIFIIIPGWHF	0	369434972	369434972	750	394		OVOC10851_OVP07658_WBGene00247660;85_REP2	NA	642771	394	750	A03	4.42	5.32	4.24	6.53	6.54	4.93	4.5	4.82	4.4	4.95	4.59	5.84	5.05	4.52	5.36	4.9	5.09	5.29	4.28	4.33	5.21	4.64	5.17	7.26
642751_0664_3632	NONREACTIVE		Non-reactive		VTCYSIFIIIPGWHF	0	1443177259	1443177259	80	664		OVOC10851_OVP07658_WBGene00247660;85_REP3	NA	642751	664	3632	A01	4.75	4.7	4.74	4.33	4.74	4.99	4.29	5.22	3.98	4.53	4.9	4.83	4.1	4.1	4.28	4.74	4.89	6.15	4.51	4.07	4.51	5.48	5.01	4.91
642771_0417_0095	NONREACTIVE		Non-reactive		VTCYSIFIIIPGWHF	0	369436248	369436248	95	417		OVOC10851_OVP07658_WBGene00247660;85_REP4	NA	642771	417	95	A03	4.25	4.72	4.29	5.16	4.97	4.19	4.23	5.86	7.36	3.7	4.58	5.06	4.71	4.64	4.22	4.66	4.45	5.05	4.53	5.56	4.09	4.28	4.65	4.72
642761_0406_3402	NONREACTIVE		Non-reactive		CKPWLLHSVYIIE	0	906307146	906307146	1626	406		OVOC10852_OVP12569_WBGene00247661;91_REP1	NA	642761	406	3402	A02	4.98	5.16	5.02	4.62	4.88	4.68	4.43	4.59	4.72	4.64	5.22	5	5.38	5.6	4.16	5.53	4.19	8.69	4.39	4.54	5.1	5.43	4.58	3.72
642771_0886_0198	NONREACTIVE		Non-reactive		CKPWLLHSVYIIE	0	369434916	369434916	198	886		OVOC10852_OVP12569_WBGene00247661;91_REP2	NA	642771	886	198	A03	5.57	7.83	4.42	4.75	6.57	4.65	4.18	4.82	5.66	4.95	5.37	5.31	8.58	4.99	4.47	5.48	7.19	4.49	5.15	5.79	7.79	4.23	4.75	4.46
642751_0725_4135	NONREACTIVE		Non-reactive		CKPWLLHSVYIIE	0	1443177681	1443177681	583	725		OVOC10852_OVP12569_WBGene00247661;91_REP3	NA	642751	725	4135	A01	5.76	5.02	4.78	4.56	4.46	5.03	4.18	6.62	4.59	6.46	5.96	6.65	5.71	5.41	4.68	5.85	4.97	5.19	4.98	4.54	4.66	6.13	5.17	5.01
642751_0581_4555	NONREACTIVE		Non-reactive		CKPWLLHSVYIIE	0	1443178039	1443178039	1003	581		OVOC10852_OVP12569_WBGene00247661;91_REP4	NA	642751	581	4555	A01	6.29	4.71	5.73	4.62	4.42	4.17	5.2	7.38	5.4	4.87	6.16	5.18	5.5	3.71	4.53	4.63	4.72	5.22	4.12	4.21	4.38	4.88	4.83	4.18
642771_0288_1224	NONREACTIVE		Non-reactive		LFFCLVHNALLII	0	369436096	369436096	1224	288		OVOC10855_OVP03902_WBGene00247664;1009_REP1	NA	642771	288	1224	A03	4.64	4.43	4.81	3.95	5.08	4.58	4.23	3.99	4.44	4.1	4.53	4.38	5.12	5.22	4.37	4.18	4.21	4.41	4.77	4.17	4.48	4.59	4.31	5.19
642751_0587_4715	NONREACTIVE		Non-reactive		LFFCLVHNALLII	0	1443176668	1443176668	1163	587		OVOC10855_OVP03902_WBGene00247664;1009_REP2	NA	642751	587	4715	A01	5.22	5.23	4.18	4.74	4.21	3.76	5.01	4.35	4.78	5.33	4.32	4.74	4.35	4.05	4.69	4.27	4.07	4.51	4.19	4.04	4.04	5.85	4.03	4.33
642771_0308_0576	NONREACTIVE		Non-reactive		LFFCLVHNALLII	0	369435907	369435907	576	308		OVOC10855_OVP03902_WBGene00247664;1009_REP3	NA	642771	308	576	A03	4.03	5.1	5.32	4.69	4.65	4.62	5.03	4.91	4.75	4.15	4.52	4.28	4.04	4.85	4.43	4.11	5.33	5.38	4.53	4.53	4.17	4.12	5.03	4.85
642761_0399_3501	NONREACTIVE		Non-reactive		LFFCLVHNALLII	0	906306194	906306194	1725	399		OVOC10855_OVP03902_WBGene00247664;1009_REP4	NA	642761	399	3501	A02	4.9	4.81	4.33	4.2	4.38	4.58	4.57	4.29	4.48	4.32	4.35	4.78	4.06	4.2	4.73	4.4	5.13	4.11	4	4.15	5.76	4.81	5.43	4.92
642761_1028_2140	NONREACTIVE		Non-reactive		ESLPPVIIFSL	0	906305919	906305919	364	1028		OVOC10855_OVP03902_WBGene00247664;487_REP1	NA	642761	1028	2140	A02	4.21	4.44	4.55	4.52	4.56	4.47	4.66	4.72	5.33	4.74	4.52	4.98	4.59	4.33	4.06	5.43	5.52	5.28	10	4.97	4.56	4.44	4.7	6.14
642761_0904_2708	NONREACTIVE		Non-reactive		ESLPPVIIFSL	0	906306092	906306092	932	904		OVOC10855_OVP03902_WBGene00247664;487_REP2	NA	642761	904	2708	A02	4.72	5.15	5.95	4.49	4.53	6.26	5.48	4.56	5.26	4.76	4.45	5.68	3.9	4.48	4.99	6.54	5.3	4.38	4.6	5.98	4.2	5.3	4.55	4.46
642761_0515_3421	NONREACTIVE		Non-reactive		ESLPPVIIFSL	0	906306676	906306676	1645	515		OVOC10855_OVP03902_WBGene00247664;487_REP3	NA	642761	515	3421	A02	5.19	4.83	4.1	3.98	4.29	5	5.41	4.58	6.09	4.87	588.72	4.89	4.76	5.02	4.34	6.39	4.44	4.99	4.99	5.25	5.24	4.93	4.69	4.85
642771_0826_0702	NONREACTIVE		Non-reactive		ESLPPVIIFSL	0	369435209	369435209	702	826		OVOC10855_OVP03902_WBGene00247664;487_REP4	NA	642771	826	702	A03	4.53	5.53	4.93	7.69	5.55	4.79	6.21	5.44	5.61	5.7	7.56	4.75	5.68	5.13	5.17	8.96	5.38	6.6	7.5	5.14	4.77	4.64	6.18	8.34
642751_0280_3654	NONREACTIVE		Non-reactive		LYYNAVFMIFPLIIL	0	1443176664	1443176664	102	280		OVOC10856_OVP07522_WBGene00247665;187_REP1	NA	642751	280	3654	A01	4.31	5.15	4.32	4.4	4.14	4.19	4.11	5.23	4.29	4.36	4.36	4.85	3.92	3.78	4.6	6.56	4.9	4.12	6.43	4.05	5.28	5.26	4.5	4.46
642771_0846_0534	NONREACTIVE		Non-reactive		LYYNAVFMIFPLIIL	0	369435025	369435025	534	846		OVOC10856_OVP07522_WBGene00247665;187_REP2	NA	642771	846	534	A03	5.27	4.31	4.51	6.22	4.65	4.92	4.69	4.95	5.9	4.27	5.02	4.94	4.2	5.29	3.95	4.5	4.73	4.93	4.12	4.45	4.35	5.05	5.92	4.49
642751_0141_3845	NONREACTIVE		Non-reactive		LYYNAVFMIFPLIIL	0	1443176669	1443176669	293	141		OVOC10856_OVP07522_WBGene00247665;187_REP3	NA	642751	141	3845	A01	5.15	6.52	4.24	4.79	4.76	6.02	5.39	5.21	4	4.86	4.52	5.1	8.07	4.53	4.83	4.11	5.72	5.73	3.72	4.54	5.44	5.98	5.09	4.78
642771_0410_1180	NONREACTIVE		Non-reactive		LYYNAVFMIFPLIIL	0	369435050	369435050	1180	410		OVOC10856_OVP07522_WBGene00247665;187_REP4	NA	642771	410	1180	A03	4.75	5.37	5.18	5.51	4.7	5.38	4.07	3.99	4.98	5.34	5.22	4.73	5.08	4.37	4.99	4.11	4.71	5.22	5.01	4.13	5.23	4.82	5.84	4.77
642771_0907_0109	NONREACTIVE		Non-reactive		VASGVWWVILCLAWF	0	369435592	369435592	109	907		OVOC1087_OVP10413_WBGene00237896;313_REP1	NA	642771	907	109	A03	4.58	4.1	4.17	4.14	4.69	4.14	4.67	3.94	4.39	5.27	4.61	4.31	4.52	4.06	8.95	4.61	4.45	3.84	4.32	3.63	4.16	3.94	4.66	4.09
642761_0180_1912	NONREACTIVE		Non-reactive		VASGVWWVILCLAWF	0	906305815	906305815	136	180		OVOC1087_OVP10413_WBGene00237896;313_REP2	NA	642761	180	1912	A02	4.26	3.91	133.64	3.72	4.41	4.09	4.28	3.93	4.71	3.82	5.01	4.52	3.71	4.43	4.71	3.98	3.71	4.45	3.94	3.88	4.49	4.26	4.94	3.99
642751_0547_4821	NONREACTIVE		Non-reactive		VASGVWWVILCLAWF	0	1443177478	1443177478	1269	547		OVOC1087_OVP10413_WBGene00237896;313_REP3	NA	642751	547	4821	A01	4.41	4.46	4.15	4.4	5.16	3.95	4.08	4.78	5.11	5.19	4.06	4.27	5.48	3.99	3.98	5.42	5.11	3.95	4.58	3.77	4.24	5.4	4.07	3.68
642751_0677_4685	NONREACTIVE		Non-reactive		VASGVWWVILCLAWF	0	1443177382	1443177382	1133	677		OVOC1087_OVP10413_WBGene00237896;313_REP4	NA	642751	677	4685	A01	4.45	3.98	3.81	4.89	5.7	4.1	3.78	4.09	3.95	4.11	4.45	4.57	4.13	3.61	3.78	4.13	4.62	3.96	4.1	4.01	3.44	4.31	4.43	3.59
642761_0908_2708	NONREACTIVE		Non-reactive		LILSQFIGTLLVVI	0	906305837	906305837	932	908		OVOC10876_OVP09858_WBGene00247685;223_REP1	NA	642761	908	2708	A02	4.56	4.33	6.47	5.05	4.45	5.03	4.35	4.4	4.54	4.01	4.2	4.67	4.45	4.37	3.94	6.32	5.12	3.88	4.33	4.76	4.45	4.89	4.67	4.48
642771_0186_0896	NONREACTIVE		Non-reactive		LILSQFIGTLLVVI	0	369436200	369436200	896	186		OVOC10876_OVP09858_WBGene00247685;223_REP2	NA	642771	186	896	A03	4.28	4.03	4.53	4.39	4.92	4.2	4.45	3.77	3.77	4.31	163.16	4.46	4.85	4.21	4.41	4.05	4.47	3.55	4.1	4.39	4.01	4.27	4.29	3.88
642761_0974_1988	NONREACTIVE		Non-reactive		LILSQFIGTLLVVI	0	906306585	906306585	212	974		OVOC10876_OVP09858_WBGene00247685;223_REP3	NA	642761	974	1988	A02	4.47	4.79	5.03	4.41	4.48	5.18	4.78	4.4	4.23	3.62	5.39	4.15	6.88	4.16	4.1	4.81	4.54	4.06	4.43	4.5	5.25	4.5	4.1	5.13
642771_1027_1397	NONREACTIVE		Non-reactive		LILSQFIGTLLVVI	0	369436114	369436114	1397	1027		OVOC10876_OVP09858_WBGene00247685;223_REP4	NA	642771	1027	1397	A03	4.12	4.59	4.61	4.11	4.28	5.58	4.11	4.15	4.94	4.65	3.86	5.26	4.01	4.59	4.35	4.64	4.68	3.57	4.15	4.25	3.55	5.13	4.83	4.7
642751_0034_4264	NONREACTIVE		Non-reactive		IRPCLAEFVAVFLSI	0	1443177679	1443177679	712	34		OVOC10876_OVP09858_WBGene00247685;97_REP1	NA	642751	34	4264	A01	6.79	6.6	65.94	4.44	4.24	4.98	4.69	4.71	5.41	4.63	4.98	7.9	4.76	4.96	4.84	4.62	5.13	5.15	4.6	4.14	5.9	5.35	5.11	4.28
642771_0059_0553	NONREACTIVE		Non-reactive		IRPCLAEFVAVFLSI	0	369436071	369436071	553	59		OVOC10876_OVP09858_WBGene00247685;97_REP2	NA	642771	59	553	A03	5.37	5.3	3.92	9.98	5.23	4.1	4.57	4.07	5.34	3.96	4.21	3.85	4.99	5.53	4.37	4.02	4.22	4.93	4.73	3.88	5.13	4.32	4.46	4.29
642751_0756_4710	NONREACTIVE		Non-reactive		IRPCLAEFVAVFLSI	0	1443178109	1443178109	1158	756		OVOC10876_OVP09858_WBGene00247685;97_REP3	NA	642751	756	4710	A01	5.75	4.43	4.91	6.04	4.49	5.39	4.84	5.08	5.22	5.03	5.12	4.54	4.89	4.09	3.96	4.37	4.74	5.17	4.7	4.18	4.24	6.05	5.19	5.33
642751_0839_4101	NONREACTIVE		Non-reactive		IRPCLAEFVAVFLSI	0	1443177917	1443177917	549	839		OVOC10876_OVP09858_WBGene00247685;97_REP4	NA	642751	839	4101	A01	5.97	4.46	4.36	4.2	4.8	5.48	5.11	5.53	5.25	5.41	6.39	6.62	4.01	4.68	4.13	4.5	4.96	5.13	4.36	4.19	4.28	5.45	4.76	4.77
642751_0650_4440	NONREACTIVE		Non-reactive		LASTFVLLLLCVLE	0	1443176953	1443176953	888	650		OVOC1090_OVP05236_WBGene00237899;13_REP1	NA	642751	650	4440	A01	5.34	4.31	4.79	4.45	4.53	4.26	4.13	4.37	4.13	5.19	4.96	4.28	4.54	11	4.26	3.94	4.62	4.3	3.95	3.97	4.88	4.39	4.71	4.48
642751_1041_4279	NONREACTIVE		Non-reactive		LASTFVLLLLCVLE	0	1443177559	1443177559	727	1041		OVOC1090_OVP05236_WBGene00237899;13_REP2	NA	642751	1041	4279	A01	5.24	4.17	4.08	4.4	4.62	3.96	3.88	3.78	5.54	5.93	4.58	4.46	5.78	4.36	4.39	5.21	4.08	4.32	3.94	4.48	4.19	6.53	3.98	4.52
642751_0322_4580	NONREACTIVE		Non-reactive		LASTFVLLLLCVLE	0	1443177178	1443177178	1028	322		OVOC1090_OVP05236_WBGene00237899;13_REP3	NA	642751	322	4580	A01	4.78	4.05	4.69	4.13	4.01	3.93	3.98	4.26	4.08	5.99	5.63	4.54	4.53	4.18	5.09	3.98	4.51	4.08	4.26	4.35	5.15	4.33	4.83	3.82
642771_0800_0746	NONREACTIVE		Non-reactive		LASTFVLLLLCVLE	0	369434923	369434923	746	800		OVOC1090_OVP05236_WBGene00237899;13_REP4	NA	642771	800	746	A03	4.12	4.04	3.88	4.66	4.81	4.51	3.87	3.86	4.19	5.54	4.73	4.47	4.38	4.68	4.64	5.01	5.23	4.76	4.7	4.31	4.37	5.28	5.16	4.83
642751_0564_4660	NONREACTIVE		Non-reactive		GVAFFTLGIIL	0	1443177005	1443177005	1108	564		OVOC10905_OVP08370_WBGene00247714;19_REP1	NA	642751	564	4660	A01	4.97	5.05	4.31	4.51	4.74	5.1	4.85	4.54	4.58	4.37	3.94	4.3	4.28	3.99	4.46	4.04	4.58	4.33	3.86	3.81	4.16	4.86	4.08	3.86
642771_0679_0081	NONREACTIVE		Non-reactive		GVAFFTLGIIL	0	369435873	369435873	81	679		OVOC10905_OVP08370_WBGene00247714;19_REP2	NA	642771	679	81	A03	4.29	4.5	4.21	4.8	4.33	3.83	4.38	4.65	4.42	4.09	4.75	4.18	4.38	3.91	3.95	5.9	3.93	4.11	4	4.59	4.1	4.6	4.8	4.07
642751_0067_4081	NONREACTIVE		Non-reactive		GVAFFTLGIIL	0	1443176897	1443176897	529	67		OVOC10905_OVP08370_WBGene00247714;19_REP3	NA	642751	67	4081	A01	5.28	4.55	3.93	4.54	4.4	4.76	6.21	4.09	4.46	4.62	4.29	4.37	3.98	4.2	4.85	4.27	4.76	4.47	9.56	5.41	5.2	4.85	5.04	4.52
642771_0247_1135	NONREACTIVE		Non-reactive		GVAFFTLGIIL	0	369435673	369435673	1135	247		OVOC10905_OVP08370_WBGene00247714;19_REP4	NA	642771	247	1135	A03	4.79	4.08	3.83	4.98	4.36	4.37	4.54	3.96	4.09	4.1	4.38	3.77	4.54	4.53	4.26	3.7	4.26	4.16	4.07	5.61	4.28	3.99	4.48	3.96
642751_0455_4315	NONREACTIVE		Non-reactive		FGGIIVVLIGWPLLG	0	1443177642	1443177642	763	455		OVOC10905_OVP08370_WBGene00247714;73_REP1	NA	642751	455	4315	A01	4.76	5.18	4.25	4.91	4.01	4.39	4.07	3.85	10.67	5.1	7.41	4.37	4.2	4.04	4.42	4.59	5.05	4.06	3.97	3.91	4.29	4.68	4.24	28.58
642771_0718_0448	NONREACTIVE		Non-reactive		FGGIIVVLIGWPLLG	0	369436268	369436268	448	718		OVOC10905_OVP08370_WBGene00247714;73_REP2	NA	642771	718	448	A03	4.64	4.13	4.28	5.92	4.29	4.42	4	4.08	4.45	3.73	4.31	4.58	3.89	4.57	3.73	4	3.94	5.51	4.24	4.32	4.39	5.09	4.12	4.31
642761_0961_2487	NONREACTIVE		Non-reactive		FGGIIVVLIGWPLLG	0	906306716	906306716	711	961		OVOC10905_OVP08370_WBGene00247714;73_REP3	NA	642761	961	2487	A02	6.93	3.88	3.95	4.24	4.36	4.68	4.34	4.14	4.44	4.05	4.58	4.45	3.93	4.09	4.38	4.53	4.79	4.45	4.14	150.38	4.55	4.63	3.96	3.82
642771_0245_1563	NONREACTIVE		Non-reactive		FGGIIVVLIGWPLLG	0	369435618	369435618	1563	245		OVOC10905_OVP08370_WBGene00247714;73_REP4	NA	642771	245	1563	A03	3.57	4.89	3.75	4.11	4.18	4.08	4.33	3.87	4.25	4.04	3.91	4.94	4.64	4.33	4.35	4.16	3.8	4.25	5	4.82	3.84	4	4.84	3.87
642771_0693_1187	NONREACTIVE		Non-reactive		HVRILLTDIL	0	369436301	369436301	1187	693		OVOC10915_OVP03076_WBGene00247724;571_REP1	NA	642771	693	1187	A03	4.33	4.75	4.55	5.07	4.07	4.26	4.97	4.21	4.39	5.47	4.31	4.73	4.56	4.16	4	4.25	4.35	5.83	4.99	4.05	4.24	4.24	4.61	4.4
642761_0073_2021	NONREACTIVE		Non-reactive		HVRILLTDIL	0	906306642	906306642	245	73		OVOC10915_OVP03076_WBGene00247724;571_REP2	NA	642761	73	2021	A02	4.72	4.52	4.95	4.91	4.68	4.17	4.33	5.29	5.47	3.8	4.47	4.4	4.89	4.45	4.41	3.79	4.07	4.97	5.88	4.53	4.75	3.9	4.6	4.48
642761_0978_2884	NONREACTIVE		Non-reactive		HVRILLTDIL	0	906305842	906305842	1108	978		OVOC10915_OVP03076_WBGene00247724;571_REP3	NA	642761	978	2884	A02	4.01	4.75	5.19	4.59	4.35	4.26	5.94	4.23	4.26	4.13	4.81	4.29	4.93	4.73	4.16	4.67	4.24	4.59	4.16	13.1	4.89	4.01	4.33	4.22
642771_0725_0243	NONREACTIVE		Non-reactive		HVRILLTDIL	0	369435560	369435560	243	725		OVOC10915_OVP03076_WBGene00247724;571_REP4	NA	642771	725	243	A03	4.81	5.48	5.04	4.61	4.48	4.94	5.25	4.76	4.45	4.38	4.15	4.69	5.37	5.08	5.06	4.85	4.36	6.32	5.09	5.09	3.51	4.91	4.42	4.74
642761_0077_2361	NONREACTIVE		Non-reactive		ASLLAVVVLLFG	0	906306484	906306484	585	77		OVOC1092_OVP05917_WBGene00237901;169_REP1	NA	642761	77	2361	A02	4.72	3.84	3.69	4.02	4	3.88	3.96	3.71	3.7	3.62	3.97	3.95	3.69	4.12	4.03	4.25	3.94	3.65	4.99	3.96	4.83	4.14	4.57	3.62
642771_1059_0059	NONREACTIVE		Non-reactive		ASLLAVVVLLFG	0	369435808	369435808	59	1059		OVOC1092_OVP05917_WBGene00237901;169_REP2	NA	642771	1059	59	A03	4.02	3.77	3.86	3.98	4.17	4.44	3.72	3.77	4.12	4.57	3.88	4	3.74	4.14	3.76	4.07	3.66	4.52	4.49	3.91	3.51	4.15	4.85	3.8
642771_0973_1687	NONREACTIVE		Non-reactive		ASLLAVVVLLFG	0	369435216	369435216	1687	973		OVOC1092_OVP05917_WBGene00237901;169_REP3	NA	642771	973	1687	A03	3.84	3.71	3.97	4.12	4.22	3.65	3.82	3.95	4.08	3.93	4.17	3.93	3.87	3.86	4.18	3.79	4.09	3.67	3.85	4.03	3.66	3.36	4.19	6.91
642751_0250_4752	NONREACTIVE		Non-reactive		ASLLAVVVLLFG	0	1443177065	1443177065	1200	250		OVOC1092_OVP05917_WBGene00237901;169_REP4	NA	642751	250	4752	A01	4.77	4.59	4.59	4.13	4.46	3.94	3.65	3.93	3.87	4.68	3.8	4.04	5.73	3.82	3.94	4.52	4.48	4.09	4.17	3.73	4.44	3.78	4.43	4.46
642771_1036_0530	NONREACTIVE		Non-reactive		VGVLLVIFLLLYTA	0	369435846	369435846	530	1036		OVOC10932_OVP05337_WBGene00247741;13_REP1	NA	642771	1036	530	A03	3.9	3.74	4.07	4.45	4.31	3.94	3.7	4.2	4.31	4	4.67	3.71	4.49	4.24	9.6	3.86	3.79	4.24	6.25	3.91	4.91	3.96	3.54	4.03
642751_0331_4619	NONREACTIVE		Non-reactive		VGVLLVIFLLLYTA	0	1443177155	1443177155	1067	331		OVOC10932_OVP05337_WBGene00247741;13_REP2	NA	642751	331	4619	A01	4.34	4.29	3.85	4.13	4.02	4.08	4.32	4.69	4.53	4.36	14.98	3.54	3.87	8.33	4.93	3.97	5.22	3.98	3.89	4.46	3.8	3.88	4.04	3.53
642751_0543_4275	NONREACTIVE		Non-reactive		VGVLLVIFLLLYTA	0	1443177818	1443177818	723	543		OVOC10932_OVP05337_WBGene00247741;13_REP3	NA	642751	543	4275	A01	4.4	5.16	6.87	4.74	4.53	4.38	5.43	4.52	5.59	5.66	4.26	4.21	3.76	7.17	4.63	4.53	3.89	5.56	3.68	4.51	6.36	4.45	4.6	4.85
642771_0456_1314	NONREACTIVE		Non-reactive		VGVLLVIFLLLYTA	0	369435326	369435326	1314	456		OVOC10932_OVP05337_WBGene00247741;13_REP4	NA	642771	456	1314	A03	4.46	3.66	4.09	4.39	3.79	3.91	4.3	3.46	3.67	3.67	3.76	4.06	4.63	4.93	3.52	3.77	4.37	3.82	4.33	4.03	3.73	3.84	4.01	4.44
642771_0164_0160	NONREACTIVE		Non-reactive		FLISPYILSPYVLSP	0	369435478	369435478	160	164		OVOC10956_OVP00516_WBGene00247765;739_REP1	NA	642771	164	160	A03	5.18	4.5	4.39	5.68	4.77	4.49	4.6	4.44	3.8	4.23	4.64	3.93	4.06	4.79	5	5.38	5.12	4.52	5.01	8.68	4.07	4.37	4.93	4.36
642771_0664_1242	NONREACTIVE		Non-reactive		FLISPYILSPYVLSP	0	369435022	369435022	1242	664		OVOC10956_OVP00516_WBGene00247765;739_REP2	NA	642771	664	1242	A03	4.35	4.84	4.04	6.27	4.95	4.92	5.12	4.79	5.2	4.49	4.45	4.7	5.52	5.72	5.15	8.14	6.09	4.29	5.73	6.9	5.77	4.79	5.13	5.35
642771_0336_1470	NONREACTIVE		Non-reactive		FLISPYILSPYVLSP	0	369436166	369436166	1470	336		OVOC10956_OVP00516_WBGene00247765;739_REP3	NA	642771	336	1470	A03	5.18	5.71	12.69	4.63	4.4	5.33	4.74	5.78	5.16	4.54	193.63	4.44	4.44	5.24	5.78	6.8	4.74	5.28	5.37	11.16	4.65	4.49	5.36	5.07
642761_0314_2354	NONREACTIVE		Non-reactive		FLISPYILSPYVLSP	0	906305911	906305911	578	314		OVOC10956_OVP00516_WBGene00247765;739_REP4	NA	642761	314	2354	A02	4.1	4.95	4.45	4.4	4.98	3.92	4.14	4.13	4.11	4.64	4.92	4.76	4.59	5.18	4.2	6.35	4.65	4.83	5.44	8.38	5.25	5.36	5.59	5.52
642751_0997_5219	NONREACTIVE		Non-reactive		WALGIILYEFLIGI	0	1443177165	1443177165	1667	997		OVOC10970_OVP03942_WBGene00247779;823_REP1	NA	642751	997	5219	A01	4.97	4.62	4.39	4.23	4.04	4.41	4.92	4.4	4.41	5.58	4.66	4.3	4.09	4.27	4.79	5.56	3.8	4.97	3.93	3.91	4.38	5.02	4.89	4.11
642771_0545_1297	NONREACTIVE		Non-reactive		WALGIILYEFLIGI	0	369435829	369435829	1297	545		OVOC10970_OVP03942_WBGene00247779;823_REP2	NA	642771	545	1297	A03	3.99	5.85	4.28	5.85	4.06	5.12	3.92	4.85	5.84	4.13	4.58	4.38	5.79	6.13	6.34	5.02	5.11	4.65	4.7	4.23	5.09	4.53	5.09	4.12
642751_0759_5137	NONREACTIVE		Non-reactive		WALGIILYEFLIGI	0	1443177608	1443177608	1585	759		OVOC10970_OVP03942_WBGene00247779;823_REP3	NA	642751	759	5137	A01	5.41	5.53	4.01	5.48	4.21	5.57	4.8	5.23	4.65	4.7	5.27	4.9	4.37	4.33	5.25	5.11	5.02	4.74	4.62	5.91	5.58	4.79	3.94	11.92
642771_0664_1320	NONREACTIVE		Non-reactive		WALGIILYEFLIGI	0	369435769	369435769	1320	664		OVOC10970_OVP03942_WBGene00247779;823_REP4	NA	642771	664	1320	A03	4.28	5.54	13.47	5.02	4.19	4.63	4.27	3.87	4.03	4.26	5.43	4.85	4.22	4.51	4.58	4.99	5.13	4.37	4.08	4.33	5.04	5.56	6.23	4.54
642761_0074_1994	NONREACTIVE		Non-reactive		GLCIFLSLLLGLI	0	906306825	906306825	218	74		OVOC11006_OVP12275_WBGene00247815;31_REP1	NA	642761	74	1994	A02	3.81	3.82	3.43	4.11	4.14	3.75	3.95	3.59	4.23	6.6	4.49	3.85	3.38	4.3	4	4.06	3.71	3.59	3.92	4.08	4.21	3.8	4.21	4.61
642761_0030_2470	NONREACTIVE		Non-reactive		GLCIFLSLLLGLI	0	906306788	906306788	694	30		OVOC11006_OVP12275_WBGene00247815;31_REP2	NA	642761	30	2470	A02	4.23	4.17	3.6	3.65	3.84	4	4.19	4.18	4.35	4.17	3.73	4.2	3.88	4.17	4.01	4.55	4.01	3.63	3.76	3.6	3.93	3.78	3.98	3.9
642751_0514_5192	NONREACTIVE		Non-reactive		GLCIFLSLLLGLI	0	1443176933	1443176933	1640	514		OVOC11006_OVP12275_WBGene00247815;31_REP3	NA	642751	514	5192	A01	4.85	4.93	5.5	4.62	4.43	3.92	4.13	4.66	5.09	6.7	4.12	4.75	4.31	3.84	4.35	4.15	4.03	4.4	3.91	4.05	4.01	3.9	3.94	4.21
642751_0876_5306	NONREACTIVE		Non-reactive		GLCIFLSLLLGLI	0	1443177574	1443177574	1754	876		OVOC11006_OVP12275_WBGene00247815;31_REP4	NA	642751	876	5306	A01	4.12	4.4	3.9	4.2	3.89	4.16	3.81	4.6	3.73	4.87	4.32	4.58	4.23	3.51	5.12	4.15	4.23	5.03	3.83	4.02	4.55	3.99	4.08	3.74
642751_0600_3706	NONREACTIVE		Non-reactive		FILATFAVIIAYIIY	0	1443177953	1443177953	154	600		OVOC1103_OVP05325_WBGene00237912;7_REP1	NA	642751	600	3706	A01	4.43	3.8	4.24	3.81	4.07	3.87	3.72	3.82	4.62	3.88	3.98	4.95	4.01	4.03	4.31	3.89	5.36	4.42	4.55	4.04	3.79	4.29	4	3.82
642771_0996_0100	NONREACTIVE		Non-reactive		FILATFAVIIAYIIY	0	369435843	369435843	100	996		OVOC1103_OVP05325_WBGene00237912;7_REP2	NA	642771	996	100	A03	3.52	4.22	3.84	3.97	4.18	4.28	3.84	4.47	4.85	4.7	3.81	4.2	5.83	3.9	3.93	3.81	6.85	3.65	3.54	4.08	3.76	5.24	5.01	4.43
642761_0862_3420	NONREACTIVE		Non-reactive		FILATFAVIIAYIIY	0	906306137	906306137	1644	862		OVOC1103_OVP05325_WBGene00237912;7_REP3	NA	642761	862	3420	A02	3.85	3.96	4.05	4.33	3.76	3.8	3.81	3.65	4.26	4.05	3.77	3.83	3.71	4.53	3.92	3.95	3.86	3.75	3.78	4.15	3.81	4.23	4.24	4.04
642751_1059_3865	NONREACTIVE		Non-reactive		FILATFAVIIAYIIY	0	1443178026	1443178026	313	1059		OVOC1103_OVP05325_WBGene00237912;7_REP4	NA	642751	1059	3865	A01	4.86	4.16	6.9	4.25	4.18	4.14	4.02	4.04	4.2	4.17	3.74	4.41	4.79	4.89	4.46	3.59	4.87	4.09	3.94	4.34	4.22	4.14	4.19	3.46
642751_0328_4410	NONREACTIVE		Non-reactive		ATVCGYLAILL	0	1443176694	1443176694	858	328		OVOC11031_OVP05874_WBGene00247840;139_REP1	NA	642751	328	4410	A01	4.16	4.5	4.74	4.67	4	5.77	4.36	4.87	28.74	4.86	4.19	5.67	3.63	4.27	4.28	5.9	4.1	7.25	3.9	4.21	4.86	5.1	5.34	7.32
642761_0063_2879	NONREACTIVE		Non-reactive		ATVCGYLAILL	0	906306216	906306216	1103	63		OVOC11031_OVP05874_WBGene00247840;139_REP2	NA	642761	63	2879	A02	3.7	4.38	4.25	4.57	4.41	4.14	6.41	4.57	4.65	4.45	4.05	4.35	5.45	4.55	3.9	4.52	4.49	4.07	4.45	5.11	4.21	3.82	4.52	4.94
642771_0779_0625	NONREACTIVE		Non-reactive		ATVCGYLAILL	0	369435831	369435831	625	779		OVOC11031_OVP05874_WBGene00247840;139_REP3	NA	642771	779	625	A03	4.1	4.1	3.69	4.52	4.61	5.27	3.91	4.41	3.91	4.28	4.17	3.61	4.38	4.19	3.69	4.35	4.79	4.41	4.23	4.11	4.5	4.71	4.53	4.1
642751_0039_3877	NONREACTIVE		Non-reactive		ATVCGYLAILL	0	1443177883	1443177883	325	39		OVOC11031_OVP05874_WBGene00247840;139_REP4	NA	642751	39	3877	A01	4.46	4.86	5.28	4.28	4.38	5.71	5.2	4.37	4.84	4.82	5.24	3.76	3.93	5.07	4.59	3.8	4.19	4.06	4.43	4.24	5.27	3.56	3.95	4.87
642751_0795_5059	NONREACTIVE		Non-reactive		AQWFGCLILLIIL	0	1443177334	1443177334	1507	795		OVOC11031_OVP05874_WBGene00247840;31_REP1	NA	642751	795	5059	A01	5.79	4.77	4.22	5.05	4.61	4.99	4.28	4.77	4.41	10.19	4.47	4.24	4.38	3.48	4.59	5.09	5.01	7.21	4.29	3.84	4.75	4.36	4.1	7.08
642751_0399_4201	NONREACTIVE		Non-reactive		AQWFGCLILLIIL	0	1443177797	1443177797	649	399		OVOC11031_OVP05874_WBGene00247840;31_REP2	NA	642751	399	4201	A01	4.44	4.99	4.35	4.58	4.15	4.16	4.35	4.74	5.32	4.16	4.85	3.98	4.11	3.67	3.94	3.89	4.72	4.19	4.41	3.91	4.63	5.22	4.65	4.22
642771_0761_0407	NONREACTIVE		Non-reactive		AQWFGCLILLIIL	0	369435121	369435121	407	761		OVOC11031_OVP05874_WBGene00247840;31_REP3	NA	642771	761	407	A03	4.87	4.59	3.76	4.08	4.54	4.13	4.01	4.45	4.82	3.82	4.54	3.61	5.02	4	3.75	3.95	3.84	4.27	3.95	4.7	4.13	4.63	4.66	4.56
642751_0722_4636	NONREACTIVE		Non-reactive		AQWFGCLILLIIL	0	1443176754	1443176754	1084	722		OVOC11031_OVP05874_WBGene00247840;31_REP4	NA	642751	722	4636	A01	3.88	4.37	4.01	4.45	4.24	6.72	4.35	4.69	4.7	5.05	4.6	4.37	4.21	3.75	4.03	4.44	4.47	4.26	4.27	4.12	3.76	135.43	4.35	3.94
642761_0736_1906	NONREACTIVE		Non-reactive		IILLCNTVFLVMTL	0	906306049	906306049	130	736		OVOC11059_OVP05668_WBGene00247868;691_REP1	NA	642761	736	1906	A02	6.17	4.89	5.54	4.6	4.52	4.6	4.67	4.2	4.37	4.35	5.28	5	4.37	4.78	4.19	4.42	5.35	6.19	4.57	4.88	5.09	5.22	4.52	4.5
642751_0403_4073	NONREACTIVE		Non-reactive		IILLCNTVFLVMTL	0	1443177940	1443177940	521	403		OVOC11059_OVP05668_WBGene00247868;691_REP2	NA	642751	403	4073	A01	19.48	10.33	5.1	5.28	5.42	4.99	5.46	5.45	5.34	4.64	4.41	4.45	4.61	5.47	4.76	5.5	4.57	4.87	4.93	4.62	4.7	5.55	5.34	5.08
642761_0040_3414	NONREACTIVE		Non-reactive		IILLCNTVFLVMTL	0	906306365	906306365	1638	40		OVOC11059_OVP05668_WBGene00247868;691_REP3	NA	642761	40	3414	A02	4.06	6.29	4.42	4.33	4.74	4.18	6.71	5.42	5.51	4.39	4.2	5.5	4.94	5.27	4.57	4.94	5.51	4.87	4.53	4.24	4.41	4.45	5.37	4.7
642751_0857_3933	NONREACTIVE		Non-reactive		IILLCNTVFLVMTL	0	1443176757	1443176757	381	857		OVOC11059_OVP05668_WBGene00247868;691_REP4	NA	642751	857	3933	A01	7.39	7.08	4.29	5.09	68.09	4.24	4.24	4.15	4.92	1224.93	5.3	5.14	4.4	4.31	5.35	3.9	5.49	4.36	4.55	4.37	4.57	4.51	4.34	3.77
642771_1058_1730	NONREACTIVE		Non-reactive		HHHTCLVLFT	0	369435755	369435755	1730	1058		OVOC11071_OVP11869_WBGene00247880;127_REP1	NA	642771	1058	1730	A03	4.2	3.81	4.43	3.8	3.97	3.72	3.87	3.55	4.33	3.64	4.01	4.26	3.81	3.94	3.65	3.91	3.87	3.59	4.04	3.94	4.41	4.06	3.59	4.88
642761_0726_2918	NONREACTIVE		Non-reactive		HHHTCLVLFT	0	906307046	906307046	1142	726		OVOC11071_OVP11869_WBGene00247880;127_REP2	NA	642761	726	2918	A02	3.79	3.64	4.46	3.95	4	4.05	4.42	3.84	3.98	3.73	3.73	4.46	3.61	4.2	3.67	4.59	4.33	3.93	4.65	4.09	4.36	4.75	3.86	3.92
642771_0810_0394	NONREACTIVE		Non-reactive		HHHTCLVLFT	0	369435245	369435245	394	810		OVOC11071_OVP11869_WBGene00247880;127_REP3	NA	642771	810	394	A03	4.53	3.91	4.53	4.81	5.03	3.93	4.28	3.89	5.07	4.39	4.36	4.33	6.08	5.01	4	3.9	3.76	4.49	4.75	4.48	4.77	4.2	4.27	4.44
642761_0323_3083	NONREACTIVE		Non-reactive		HHHTCLVLFT	0	906306856	906306856	1307	323		OVOC11071_OVP11869_WBGene00247880;127_REP4	NA	642761	323	3083	A02	4.43	4	4.42	4.06	4.47	5.84	5.25	4.18	3.78	3.86	4.65	4.39	3.74	4.54	4.39	4.18	4.78	4.52	4.91	3.68	4.07	4.04	4.73	3.81
642751_0831_4389	NONREACTIVE		Non-reactive		FLTLGIGVDNIFLLL	0	1443177588	1443177588	837	831		OVOC11071_OVP11869_WBGene00247880;799_REP1	NA	642751	831	4389	A01	4.73	123.22	4.61	4.72	4.95	4.94	4.87	4.78	5.7	6.41	5.71	5.58	4.44	4.64	4.7	5.61	4.77	4.61	4.86	4.43	4.83	4.72	7.71	6.39
642761_0137_2617	NONREACTIVE		Non-reactive		FLTLGIGVDNIFLLL	0	906306307	906306307	841	137		OVOC11071_OVP11869_WBGene00247880;799_REP2	NA	642761	137	2617	A02	6.61	5.33	5.15	5.76	4.41	4.33	5.51	4.67	4.43	4.77	4.21	4.49	5.03	4.97	4.64	4.95	5.71	5.21	4.51	4.18	4.85	4.55	5.28	4.85
642761_0746_1968	NONREACTIVE		Non-reactive		FLTLGIGVDNIFLLL	0	906306190	906306190	192	746		OVOC11071_OVP11869_WBGene00247880;799_REP3	NA	642761	746	1968	A02	4.11	4.75	4.53	4.46	4.1	4.32	4.4	4.08	3.83	3.74	4.12	4.59	4.1	4.57	3.88	4.77	3.86	5.09	4.34	4.49	3.98	4.5	4.22	4.63
642761_0577_2585	NONREACTIVE		Non-reactive		FLTLGIGVDNIFLLL	0	906306162	906306162	809	577		OVOC11071_OVP11869_WBGene00247880;799_REP4	NA	642761	577	2585	A02	4.33	4.06	5.14	4.63	4.63	4.47	5.01	4.97	4.51	4.2	4.51	4.4	4.43	5.78	8.36	4.62	4	4.9	5.2	4.27	5.6	4.72	6.16	4.4
642771_1069_0931	NONREACTIVE		Non-reactive		ILICLCLLLAGL	0	369435557	369435557	931	1069		OVOC11071_OVP11869_WBGene00247880;985_REP1	NA	642771	1069	931	A03	4.24	3.88	3.87	4.16	4.62	3.93	4.49	3.95	4.9	3.99	3.91	4.15	4.33	3.92	4.01	4.7	3.94	3.93	4.26	4.48	3.87	4.1	4.55	4.13
642751_0795_3557	NONREACTIVE		Non-reactive		ILICLCLLLAGL	0	1443177338	1443177338	5	795		OVOC11071_OVP11869_WBGene00247880;985_REP2	NA	642751	795	3557	A01	3.58	4.18	4.02	4.29	3.85	4.03	4.03	4.1	4.15	4.01	4.03	3.93	4.77	3.88	3.64	4.07	4.02	3.98	3.8	3.71	3.88	7.7	4.23	3.86
642751_0164_3712	NONREACTIVE		Non-reactive		ILICLCLLLAGL	0	1443177295	1443177295	160	164		OVOC11071_OVP11869_WBGene00247880;985_REP3	NA	642751	164	3712	A01	4.87	3.95	3.56	4.27	4.6	3.89	4.19	4.18	4.43	4.16	5.11	4.53	3.76	4.11	4.66	4.31	5.16	632.22	4.09	4.23	4.66	4.4	4.65	5.58
642761_0668_2976	NONREACTIVE		Non-reactive		ILICLCLLLAGL	0	906305750	906305750	1200	668		OVOC11071_OVP11869_WBGene00247880;985_REP4	NA	642761	668	2976	A02	3.79	4	4	4.11	3.82	5.81	3.88	3.31	4.69	4.19	4.61	4.22	4.25	4.97	3.81	4.18	4.59	4.54	4.15	4.27	4.54	3.46	3.81	3.7
642771_0208_1188	NONREACTIVE		Non-reactive		IFLRLPWIVGIL	0	369435033	369435033	1188	208		OVOC11087_OVP01854_WBGene00247896;49_REP1	NA	642771	208	1188	A03	4.63	4.1	4.35	4.87	4.54	4.18	4.54	4.29	4.57	4.47	4.45	4.46	4.33	4.76	3.76	16.55	4.96	5.18	4.67	4.16	4.73	3.98	4.46	5.51
642761_0693_2297	NONREACTIVE		Non-reactive		IFLRLPWIVGIL	0	906307120	906307120	521	693		OVOC11087_OVP01854_WBGene00247896;49_REP2	NA	642761	693	2297	A02	3.87	4.63	4.36	4.75	4.26	4.03	4.37	4.62	8.62	4.94	4.87	4.31	4.14	4.11	4.21	4.38	5.37	4.71	4.47	5.05	3.9	4.67	5.27	4.51
642751_0541_4231	NONREACTIVE		Non-reactive		IFLRLPWIVGIL	0	1443177790	1443177790	679	541		OVOC11087_OVP01854_WBGene00247896;49_REP3	NA	642751	541	4231	A01	5.21	17.93	5.3	5.02	5.41	5.67	6.3	7.83	5.27	7.02	4.8	5.3	10.16	4.87	4.67	6.01	5.02	6.7	4.43	9.36	5.01	4.29	5.21	5.18
642761_0254_2726	NONREACTIVE		Non-reactive		IFLRLPWIVGIL	0	906305949	906305949	950	254		OVOC11087_OVP01854_WBGene00247896;49_REP4	NA	642761	254	2726	A02	3.7	4.76	4.82	4.68	4.54	4.39	4.72	4.93	4.99	5.07	4.25	4.8	4.7	4.15	4.29	4.2	6.14	4.33	5.01	5.34	4.32	4.53	5.37	5.67
642751_0438_5062	NONREACTIVE		Non-reactive		TMLLLITLLTCALAL	0	1443176765	1443176765	1510	438		OVOC11088_OVP10652_WBGene00247897;49_REP1	NA	642751	438	5062	A01	175.86	4.68	4.97	5.06	4.34	4.12	5.18	4.94	8.15	5.05	9.34	747.74	6.91	6.51	4.5	5.01	5.1	4.74	4.86	4.24	4.16	4.64	4.62	4.2
642771_0127_1491	NONREACTIVE		Non-reactive		TMLLLITLLTCALAL	0	369435698	369435698	1491	127		OVOC11088_OVP10652_WBGene00247897;49_REP2	NA	642771	127	1491	A03	71.82	3.97	3.84	4.37	4.48	4.15	4.84	4.69	5.12	3.66	6.58	295.17	5.66	4.18	3.89	3.93	4.9	4.11	4.09	4.15	4.09	4.47	4.33	4.53
642761_1019_3323	NONREACTIVE		Non-reactive		TMLLLITLLTCALAL	0	906306743	906306743	1547	1019		OVOC11088_OVP10652_WBGene00247897;49_REP3	NA	642761	1019	3323	A02	44.09	4.11	3.85	3.96	4.01	3.97	4.11	4.3	4.95	4.02	4.83	193.12	5.47	5.66	4.18	5.24	4.15	4.64	5.19	5.72	3.55	4.38	4.23	4.22
642771_0693_0521	NONREACTIVE		Non-reactive		TMLLLITLLTCALAL	0	369436211	369436211	521	693		OVOC11088_OVP10652_WBGene00247897;49_REP4	NA	642771	693	521	A03	66.01	4.27	3.98	4.29	3.91	4.37	4.31	3.95	5.56	3.8	4.44	387.27	6.82	4.69	3.72	4.46	5.77	3.81	4.74	4.25	3.89	4.19	3.95	4.5
642761_0836_2178	NONREACTIVE		Non-reactive		DGFILGVAFILVL	0	906306919	906306919	402	836		OVOC11097_OVP00888_WBGene00247906;973_REP1	NA	642761	836	2178	A02	4.36	4.09	3.78	4.2	3.89	4.17	4.75	4.02	4.72	3.85	3.96	4.27	3.85	4.17	3.76	4.08	3.97	4.16	3.99	3.87	3.6	4.31	4.03	5.14
642761_0618_3066	NONREACTIVE		Non-reactive		DGFILGVAFILVL	0	906307136	906307136	1290	618		OVOC11097_OVP00888_WBGene00247906;973_REP2	NA	642761	618	3066	A02	4.31	4.27	4.21	4.66	3.94	4.32	3.61	4.26	4.56	4.66	4.14	3.79	4.31	4.65	4.83	4.34	5.06	4.54	4.29	3.78	4.45	4	3.61	4.58
642761_0287_2481	NONREACTIVE		Non-reactive		DGFILGVAFILVL	0	906307202	906307202	705	287		OVOC11097_OVP00888_WBGene00247906;973_REP3	NA	642761	287	2481	A02	4.22	4	3.9	10.8	3.85	3.84	4.41	3.97	3.94	4.54	4.15	4.15	3.93	4.99	4.02	3.99	4.76	4.2	4.91	3.76	4.13	4.91	4.46	3.83
642771_1048_0398	NONREACTIVE		Non-reactive		DGFILGVAFILVL	0	369435749	369435749	398	1048		OVOC11097_OVP00888_WBGene00247906;973_REP4	NA	642771	1048	398	A03	4.25	3.78	3.59	3.81	4.11	3.61	3.97	3.86	4.33	3.77	3.99	3.77	3.67	4.18	4.04	3.92	3.48	3.48	4.54	3.8	4.48	3.66	4.08	4.06
642751_0782_5150	NONREACTIVE		Non-reactive		DLPPAVAIILC	0	1443176949	1443176949	1598	782		OVOC11099_OVP02600_WBGene00247908;859_REP1	NA	642751	782	5150	A01	5.01	5.28	6.31	5.63	8.47	7.55	11.24	17.64	5.17	5.99	5.81	5.67	5.85	4.81	6.72	5.33	8.26	5.51	7.29	5.52	5.53	6.79	5.3	39.31
642751_0023_4021	NONREACTIVE		Non-reactive		DLPPAVAIILC	0	1443177487	1443177487	469	23		OVOC11099_OVP02600_WBGene00247908;859_REP2	NA	642751	23	4021	A01	5.93	5.75	4.45	4.59	6.61	4.49	5.57	40.7	6.03	4.64	4.25	4.73	4.61	5.29	4.64	4.58	5.72	5.64	5.14	5.34	5.89	5.15	5.26	5.42
642751_0214_3664	NONREACTIVE		Non-reactive		DLPPAVAIILC	0	1443177676	1443177676	112	214		OVOC11099_OVP02600_WBGene00247908;859_REP3	NA	642751	214	3664	A01	6.19	5.32	4.29	4.74	5.72	4.88	5.67	8.47	4.97	6.04	4.55	4.78	11.16	5.96	4.95	5.2	4.06	5.22	5.32	5.77	5.59	5.31	5.23	6.1
642771_0077_1147	NONREACTIVE		Non-reactive		DLPPAVAIILC	0	369436031	369436031	1147	77		OVOC11099_OVP02600_WBGene00247908;859_REP4	NA	642771	77	1147	A03	4.08	5.15	5.53	4.89	6.01	5.64	5	7.17	4.57	4.25	4.86	4.79	5.53	5.96	5.62	4.72	4.75	6.29	6.52	6.5	5.08	4.77	7.26	5.91
642761_0359_3463	NONREACTIVE		Non-reactive		PITIWFLLPLFPHQL	0	906306197	906306197	1687	359		OVOC11101_OVP11753_WBGene00247910;31_REP1	NA	642761	359	3463	A02	5.3	5.12	4.93	4.94	5.15	4.8	4.81	5.1	4.22	4.15	4.6	4.91	4.88	4.71	4.08	4.11	7.16	4.23	4.6	4.41	4.36	4.36	6.18	4.88
642761_0872_3388	NONREACTIVE		Non-reactive		PITIWFLLPLFPHQL	0	906306265	906306265	1612	872		OVOC11101_OVP11753_WBGene00247910;31_REP2	NA	642761	872	3388	A02	4.03	4.69	5.57	5.83	4.72	4.79	4.21	5.69	6.07	5.71	6.53	5.59	4.62	6.27	4.79	5.18	16.36	5.8	5.33	4.59	4.79	4.78	8.55	5.62
642751_0741_3683	NONREACTIVE		Non-reactive		PITIWFLLPLFPHQL	0	1443178009	1443178009	131	741		OVOC11101_OVP11753_WBGene00247910;31_REP3	NA	642751	741	3683	A01	4.44	5.85	8.08	9.15	5.21	4.13	7.89	5.29	4.57	5.13	5.31	7.22	4.55	5.33	5.31	4.4	5.16	4.43	4.74	4.99	5.12	4.45	5.13	5.48
642751_0489_3897	NONREACTIVE		Non-reactive		PITIWFLLPLFPHQL	0	1443177088	1443177088	345	489		OVOC11101_OVP11753_WBGene00247910;31_REP4	NA	642751	489	3897	A01	5.45	5.18	5.05	5.29	6.18	6.32	4.91	5.07	18.69	5.2	4.66	4.97	4.8	4.61	4.78	5.1	6.64	5.17	4.93	4.81	5.73	4.82	5.64	4.64
642761_0186_2074	NONREACTIVE		Non-reactive		LIALGGVGMAFVFLV	0	906307020	906307020	298	186		OVOC1111_OVP08905_WBGene00237920;463_REP1	NA	642761	186	2074	A02	4.03	5.69	4.1	3.9	4.17	4.28	4.83	4.44	4.3	4.9	5.01	4.45	4.87	3.97	4.62	4.19	4.64	5.26	3.96	5.9	7.3	5.6	4.68	4.41
642771_0665_0669	NONREACTIVE		Non-reactive		LIALGGVGMAFVFLV	0	369435174	369435174	669	665		OVOC1111_OVP08905_WBGene00237920;463_REP2	NA	642771	665	669	A03	5.1	4.22	4.46	4.08	5.06	4.85	4.51	4.04	4.81	3.95	5.18	4.72	4.29	4.12	4.12	4.16	5.23	4.31	4.19	4.46	4.22	6.39	3.95	4.43
642771_0112_0268	NONREACTIVE		Non-reactive		LIALGGVGMAFVFLV	0	369436272	369436272	268	112		OVOC1111_OVP08905_WBGene00237920;463_REP3	NA	642771	112	268	A03	4.94	4.52	4.08	8.13	4.46	4.36	4.82	5.08	5.36	4.31	4.37	4.14	4.34	5.53	4.18	3.81	4.44	4.96	5.24	3.88	4.67	4.22	4.05	5.62
642751_0758_4418	NONREACTIVE		Non-reactive		LIALGGVGMAFVFLV	0	1443177551	1443177551	866	758		OVOC1111_OVP08905_WBGene00237920;463_REP4	NA	642751	758	4418	A01	6.29	4.73	5.18	4.48	4.93	4.81	4.39	5.28	4.68	4.97	4.98	4.3	4.15	6.44	4.57	5.32	5.04	4.66	4.22	4.25	4.69	4.14	7.65	4.62
642771_0128_0954	NONREACTIVE		Non-reactive		FVTCILGLPLVYIL	0	369434999	369434999	954	128		OVOC1111_OVP08905_WBGene00237920;673_REP1	NA	642771	128	954	A03	4.04	4.95	3.74	4.53	4.81	4.58	3.84	4.33	4.73	4.06	4.71	3.82	4.5	5.1	4.56	3.73	4.05	4.53	4.7	3.95	4.34	4.12	4.08	4.78
642761_1053_2961	NONREACTIVE		Non-reactive		FVTCILGLPLVYIL	0	906306857	906306857	1185	1053		OVOC1111_OVP08905_WBGene00237920;673_REP2	NA	642761	1053	2961	A02	4.52	4	4.07	4.07	4.84	4.34	4.28	4.15	5.18	3.85	3.99	4.23	4.41	4.32	4.52	4.24	3.93	4.37	4.83	3.9	3.59	4.05	4.35	3.73
642761_1062_2046	NONREACTIVE		Non-reactive		FVTCILGLPLVYIL	0	906307029	906307029	270	1062		OVOC1111_OVP08905_WBGene00237920;673_REP3	NA	642761	1062	2046	A02	4	4.24	4.29	4.19	4.24	4.47	3.74	4.21	5.42	4.25	3.88	4.58	4.17	4.47	3.84	4.18	4.14	4.23	4.57	4.22	5.05	4.73	5.66	4.52
642761_0437_3075	NONREACTIVE		Non-reactive		FVTCILGLPLVYIL	0	906306204	906306204	1299	437		OVOC1111_OVP08905_WBGene00237920;673_REP4	NA	642761	437	3075	A02	4.33	4.9	4.5	4.75	4.87	4.03	4.7	4.91	5.11	5.73	4.11	4.45	4.76	4.42	4.93	4.43	5.04	5.56	4.96	4.84	5.25	4.83	5.16	5.19
642761_0804_2736	NONREACTIVE		Non-reactive		INHPGCHYALLYI	0	906306260	906306260	960	804		OVOC1112_OVP11189_WBGene00237921;499_REP1	NA	642761	804	2736	A02	3.77	4.68	4.6	4.23	4.58	5.16	4.78	4.91	3.79	4.09	4.08	4.49	3.89	4.92	4.17	4.54	4.63	4.68	6	4.01	4.8	4.19	4.55	4.72
642761_0121_2255	NONREACTIVE		Non-reactive		INHPGCHYALLYI	0	906307144	906307144	479	121		OVOC1112_OVP11189_WBGene00237921;499_REP2	NA	642761	121	2255	A02	4.28	4.19	4.1	3.82	5.26	4.99	7.01	4.65	5.61	4.45	4.99	4.69	5.5	5.44	5.3	5.88	4.72	4.93	4.36	5.51	5.25	5.32	6.1	5.33
642771_0919_1271	NONREACTIVE		Non-reactive		INHPGCHYALLYI	0	369436143	369436143	1271	919		OVOC1112_OVP11189_WBGene00237921;499_REP3	NA	642771	919	1271	A03	3.95	4.05	4.56	4.38	4.54	4.27	4.3	4.03	4.48	3.84	4.81	4.65	4.24	4.88	4.14	3.87	6.71	4.72	4.8	4.2	4.54	3.77	4.06	4.4
642771_0790_1566	NONREACTIVE		Non-reactive		INHPGCHYALLYI	0	369435936	369435936	1566	790		OVOC1112_OVP11189_WBGene00237921;499_REP4	NA	642771	790	1566	A03	4.2	3.68	5.5	4.24	4.84	4.34	4.15	4.88	5.11	3.96	3.85	4.28	4.12	4.41	4.42	4.25	4.27	4.46	4.61	4.31	3.95	4	5.36	4.24
642751_1042_4448	NONREACTIVE		Non-reactive		TIPFDALWIVLIQAI	0	1443178040	1443178040	896	1042		OVOC11127_OVP10357_WBGene00247936;529_REP1	NA	642751	1042	4448	A01	5.25	4.56	5.13	4.43	4.03	4.49	4.97	4.79	6.52	5.94	4.29	4.86	4.73	4.57	5.52	4.97	4.87	4.83	4.39	4.66	3.74	6.16	4.3	4.84
642771_0471_0321	NONREACTIVE		Non-reactive		TIPFDALWIVLIQAI	0	369435349	369435349	321	471		OVOC11127_OVP10357_WBGene00247936;529_REP2	NA	642771	471	321	A03	4.37	5.01	4.2	5.97	4.97	4.36	5	4.93	6.15	4.58	4.14	5.99	4.8	4.08	4.16	4.48	4.08	4.4	4.84	4.5	4.25	4.57	5.58	4.38
642751_0574_4876	NONREACTIVE		Non-reactive		TIPFDALWIVLIQAI	0	1443177564	1443177564	1324	574		OVOC11127_OVP10357_WBGene00247936;529_REP3	NA	642751	574	4876	A01	4.48	8.95	5.11	4.67	4.69	4.42	5.26	4.62	4.76	6.12	42.26	5.79	4.79	4.56	5.78	7.93	5.6	4.63	4.12	4.44	6.5	4.02	4.71	4.48
642771_0911_0315	NONREACTIVE		Non-reactive		TIPFDALWIVLIQAI	0	369436280	369436280	315	911		OVOC11127_OVP10357_WBGene00247936;529_REP4	NA	642771	911	315	A03	4.62	5.38	4.67	5.43	5.39	4.58	5.06	4.92	6.04	4.5	4.8	8.81	4.76	5.1	3.97	4.59	3.64	4.07	4.14	5.05	4.11	4.73	4.68	3.91
642771_0844_1578	NONREACTIVE		Non-reactive		LWIVLIQAIAVILTY	0	369435060	369435060	1578	844		OVOC11127_OVP10357_WBGene00247936;535_REP1	NA	642771	844	1578	A03	3.9	4.87	4.97	5.19	4.42	5.27	4.13	4.12	4.97	3.86	4.18	4.79	5.03	4.11	3.84	3.89	3.72	4.3	4.18	4.23	4.42	4.31	4.51	4.44
642751_1071_3997	NONREACTIVE		Non-reactive		LWIVLIQAIAVILTY	0	1443177024	1443177024	445	1071		OVOC11127_OVP10357_WBGene00247936;535_REP2	NA	642751	1071	3997	A01	5.21	4.05	4.99	4.67	5.35	4.6	4.31	4.71	4.86	4.23	5.14	4.47	5.09	4.01	3.96	4.28	3.86	4.18	4	4.84	4.51	5.3	4.06	4.06
642771_0857_0381	NONREACTIVE		Non-reactive		LWIVLIQAIAVILTY	0	369434940	369434940	381	857		OVOC11127_OVP10357_WBGene00247936;535_REP3	NA	642771	857	381	A03	3.88	3.97	4.08	4.14	5.04	4.46	4.17	4.13	5.08	4.11	4.07	4.2	3.98	4.26	4.59	3.57	3.67	4.66	4.26	4.09	3.91	4.26	4.05	5.16
642761_0768_2270	NONREACTIVE		Non-reactive		LWIVLIQAIAVILTY	0	906307174	906307174	494	768		OVOC11127_OVP10357_WBGene00247936;535_REP4	NA	642761	768	2270	A02	5.07	4.07	4.72	4.16	4.4	4.15	3.94	4.1	4.12	4.01	3.94	4.52	4.02	4.48	4.61	4.26	3.86	4.16	4.81	3.91	5.09	4.61	4.11	4.98
642771_0295_1519	NONREACTIVE		Non-reactive		HAIEKAAFVVILD	0	369436014	369436014	1519	295		OVOC11131_OVP03985_WBGene00247940;421_REP1	NA	642771	295	1519	A03	4.27	5.4	4.54	5.72	4.69	4.77	4.46	3.99	4.44	3.98	4.75	31.4	5.65	4.53	7.88	4.23	6.4	4.85	5.77	4.27	4.45	6.25	5.54	5.24
642771_0121_0479	NONREACTIVE		Non-reactive		HAIEKAAFVVILD	0	369436235	369436235	479	121		OVOC11131_OVP03985_WBGene00247940;421_REP2	NA	642771	121	479	A03	4.93	5.51	4.36	5.69	4.65	4.83	8.13	4.8	3.9	4.42	4.86	4.51	9.6	5.07	6.93	3.87	5.61	5.31	5.31	5.1	4	5.48	4.44	4.78
642771_0246_0412	NONREACTIVE		Non-reactive		HAIEKAAFVVILD	0	369435052	369435052	412	246		OVOC11131_OVP03985_WBGene00247940;421_REP3	NA	642771	246	412	A03	4.02	4.27	4.71	8.7	5.2	4.58	8.09	4.45	4.71	4.3	4.3	4.85	7.03	4.76	5.92	4.31	5.31	4.13	4.9	4.39	5.36	4.36	5.25	4.88
642751_0520_3574	NONREACTIVE		Non-reactive		HAIEKAAFVVILD	0	1443176889	1443176889	22	520		OVOC11131_OVP03985_WBGene00247940;421_REP4	NA	642751	520	3574	A01	4.69	5.23	4.13	14.37	4.81	4.12	4.53	4.42	4.85	4.66	5	4.53	6.28	4.17	4.75	5.24	5.91	4.19	4.49	4.1	4.3	4.54	4.47	4.86
642751_0686_4794	NONREACTIVE		Non-reactive		HIHLVLPPILFL	0	1443177524	1443177524	1242	686		OVOC1114_OVP02137_WBGene00237923;1063_REP1	NA	642751	686	4794	A01	4.7	4.09	4.79	4.04	4.57	4.05	7.75	4.44	4.93	5.39	4.33	4.1	4.05	4.02	5.91	4.78	4.13	4.12	4	4.59	3.78	4.72	4.98	3.57
642771_1008_1184	NONREACTIVE		Non-reactive		HIHLVLPPILFL	0	369436155	369436155	1184	1008		OVOC1114_OVP02137_WBGene00237923;1063_REP2	NA	642771	1008	1184	A03	4.93	4.59	4.34	5.45	4.07	3.64	3.84	173.21	4.47	3.92	3.61	4.23	4.62	3.95	3.72	4.23	4.01	3.86	3.83	3.93	3.95	4.28	4.46	3.89
642761_0748_1778	NONREACTIVE		Non-reactive		HIHLVLPPILFL	0	906307221	906307221	2	748		OVOC1114_OVP02137_WBGene00237923;1063_REP3	NA	642761	748	1778	A02	4.84	3.79	4.51	4.99	4.77	4.12	4.49	4.3	4.3	3.77	4.14	4.7	4.43	3.58	4.02	4.51	4.36	4.58	4.05	4.15	59.82	4.37	5.07	4.19
642751_1060_3698	NONREACTIVE		Non-reactive		HIHLVLPPILFL	0	1443178088	1443178088	146	1060		OVOC1114_OVP02137_WBGene00237923;1063_REP4	NA	642751	1060	3698	A01	4.24	4.06	4.77	4.32	4.17	3.91	4.23	4.99	3.96	4.15	4.57	5	4.56	4.05	4.77	3.98	4.11	4.01	3.96	4.19	4.12	3.85	3.64	4.02
642751_0331_4205	NONREACTIVE		Non-reactive		GREFFILGVCII	0	1443178006	1443178006	653	331		OVOC11146_OVP02212_WBGene00247955;433_REP1	NA	642751	331	4205	A01	6.35	5.74	7.75	5.27	4.87	5.09	5.78	4.86	7.07	5.81	13.43	4.81	4.63	5.26	5.04	6.73	4.89	6.21	6.25	4.8	7.49	5	6.86	4.54
642771_0862_1726	NONREACTIVE		Non-reactive		GREFFILGVCII	0	369436070	369436070	1726	862		OVOC11146_OVP02212_WBGene00247955;433_REP2	NA	642771	862	1726	A03	4.08	5.87	4.14	5.21	4.68	5.18	4.6	4.71	5.46	3.98	4.35	5.45	4.82	4.49	5.15	4.92	4.96	5.12	4.94	4.28	6.62	4.19	5.07	4.95
642751_0592_5114	NONREACTIVE		Non-reactive		GREFFILGVCII	0	1443176977	1443176977	1562	592		OVOC11146_OVP02212_WBGene00247955;433_REP3	NA	642751	592	5114	A01	6.08	4.45	4.77	5	4.6	4.73	4.17	5.95	5.69	6.06	5.37	4.47	6.77	4.27	4.81	4.59	4.31	4.82	5.37	4.78	4.5	5.34	5.67	4.15
642751_0522_4996	NONREACTIVE		Non-reactive		GREFFILGVCII	0	1443177486	1443177486	1444	522		OVOC11146_OVP02212_WBGene00247955;433_REP4	NA	642751	522	4996	A01	6.57	6.18	17.71	5.37	5.24	5.04	5.51	5.57	4.78	5.97	4.18	4.86	5.98	5.39	4.38	5.54	4.91	5.77	4.76	4.07	5.03	4.89	7.95	4.98
642761_1021_3405	NONREACTIVE		Non-reactive		ALLEFIIVIIAYIA	0	906306073	906306073	1629	1021		OVOC11168_OVP11233_WBGene00247977;43_REP1	NA	642761	1021	3405	A02	4.69	4.51	3.92	4.13	5.27	4.18	4.01	4.35	4.39	4.29	4.08	4.98	4.14	4.37	4.16	3.91	3.94	3.83	3.7	5.02	3.72	5.2	4.34	3.77
642761_0237_2789	NONREACTIVE		Non-reactive		ALLEFIIVIIAYIA	0	906306810	906306810	1013	237		OVOC11168_OVP11233_WBGene00247977;43_REP2	NA	642761	237	2789	A02	3.77	3.81	4.4	3.99	4.55	4.23	5.17	4.23	3.9	4.51	5.06	4.25	4.33	3.99	11.22	4.31	4.48	4.07	3.95	4.09	4.67	4.37	4.51	3.86
642761_0887_3335	NONREACTIVE		Non-reactive		ALLEFIIVIIAYIA	0	906307001	906307001	1559	887		OVOC11168_OVP11233_WBGene00247977;43_REP3	NA	642761	887	3335	A02	3.89	4.35	4.46	4.11	3.82	3.63	4.39	4.55	4.19	4.4	4.67	3.83	3.7	4.02	3.88	4.42	3.65	4.18	4.12	5.23	5.11	4.42	4.69	4.44
642771_0632_1290	NONREACTIVE		Non-reactive		ALLEFIIVIIAYIA	0	369435855	369435855	1290	632		OVOC11168_OVP11233_WBGene00247977;43_REP4	NA	642771	632	1290	A03	4.4	4.33	4.08	4.19	3.92	4.35	4.56	3.77	4.64	3.73	4.36	4.9	4.58	4.68	4.02	4.11	4.72	4.71	4.48	4.16	4.62	4.54	4.53	4.99
642761_0758_2642	NONREACTIVE		Non-reactive		QISFIPDIYVLL	0	906306643	906306643	866	758		OVOC11180_OVP12017_WBGene00247989;97_REP1	NA	642761	758	2642	A02	4.01	4.58	8.46	4.36	5.07	4.59	5.01	8.29	5	3.93	5.28	4.8	5.84	5.08	4.8	4.93	5.3	5.33	4.03	4.43	4.71	4.77	4.85	4.39
642761_0074_1836	NONREACTIVE		Non-reactive		QISFIPDIYVLL	0	906306848	906306848	60	74		OVOC11180_OVP12017_WBGene00247989;97_REP2	NA	642761	74	1836	A02	4.16	4.28	4.17	4.49	4.35	4.45	4.85	6.86	4.28	4.33	4.36	4.87	5.93	4.21	3.93	3.94	4.86	4.44	4.62	4.48	4.96	4.32	4.44	3.91
642761_1036_3544	NONREACTIVE		Non-reactive		QISFIPDIYVLL	0	906306526	906306526	1768	1036		OVOC11180_OVP12017_WBGene00247989;97_REP3	NA	642761	1036	3544	A02	4.56	4.47	4.23	5.26	4.5	4.53	4.9	8.21	4.5	4.59	4.34	4.74	4.88	4.85	3.85	4.53	4.4	5.09	4.72	4.99	4.44	5.19	4.8	4.39
642771_0713_1323	NONREACTIVE		Non-reactive		QISFIPDIYVLL	0	369435660	369435660	1323	713		OVOC11180_OVP12017_WBGene00247989;97_REP4	NA	642771	713	1323	A03	4.31	4.37	5.09	5.12	4.67	5.3	4.41	7.46	4.49	4.1	5.25	4.62	5.99	5.99	4.08	4.87	4.41	5.15	4.41	5.33	4.47	5.25	5.65	4.61
642771_0201_1121	NONREACTIVE		Non-reactive		HDILLIILFGAMLA	0	369435168	369435168	1121	201		OVOC11192_OVP02799_WBGene00248001;361_REP1	NA	642771	201	1121	A03	4.09	4.84	4.13	4.45	5.01	4.6	4.04	3.78	3.78	4.41	5.14	4.57	4.25	4.36	3.55	4.64	3.74	4.5	4.42	4.37	4.72	4.14	4.94	4.9
642761_0679_1857	NONREACTIVE		Non-reactive		HDILLIILFGAMLA	0	906306782	906306782	81	679		OVOC11192_OVP02799_WBGene00248001;361_REP2	NA	642761	679	1857	A02	3.91	5.31	3.98	5.11	4.24	4.98	4.23	4.41	4.75	3.75	4.65	4.72	4.82	4.07	4.07	4.22	4.26	3.93	3.82	4.09	4.35	4.23	4.43	4.26
642771_0583_0689	NONREACTIVE		Non-reactive		HDILLIILFGAMLA	0	369435992	369435992	689	583		OVOC11192_OVP02799_WBGene00248001;361_REP3	NA	642771	583	689	A03	4.18	3.69	4.54	4.18	4.58	4.96	4.62	4.82	4.8	4.37	5.73	3.85	4.2	4.41	3.73	4.03	3.71	4.64	4.44	4.55	4.27	5	4.37	4.83
642771_0478_0884	NONREACTIVE		Non-reactive		HDILLIILFGAMLA	0	369436004	369436004	884	478		OVOC11192_OVP02799_WBGene00248001;361_REP4	NA	642771	478	884	A03	4.71	4.74	4.49	4.3	4.98	4.18	3.58	3.98	4.7	4.49	4.54	4.35	4.21	5.11	3.67	3.81	3.89	4.7	4.9	4.49	4.92	4.21	4.27	3.74
642761_0230_3192	NONREACTIVE		Non-reactive		HWSTSVYIALIYICL	0	906306592	906306592	1416	230		OVOC11194_OVP01417_WBGene00248003;55_REP1	NA	642761	230	3192	A02	4.88	4.5	3.73	3.74	4.57	3.81	3.72	3.64	4.11	4.13	4.88	4.8	4.93	4.78	4.96	3.68	5.16	4.13	3.84	4.24	4.1	3.75	4.14	4.45
642771_0781_0477	NONREACTIVE		Non-reactive		HWSTSVYIALIYICL	0	369436117	369436117	477	781		OVOC11194_OVP01417_WBGene00248003;55_REP2	NA	642771	781	477	A03	4.39	4.13	5.22	3.85	4.38	4.42	4.16	4.93	4.03	4.04	4.32	4.14	4.46	4.11	3.72	4.13	4.03	4.9	4.59	4.32	3.77	4.53	4.57	4.66
642771_1012_0706	NONREACTIVE		Non-reactive		HWSTSVYIALIYICL	0	369435279	369435279	706	1012		OVOC11194_OVP01417_WBGene00248003;55_REP3	NA	642771	1012	706	A03	4.12	3.77	4.08	3.82	4.08	3.97	3.88	4.1	3.84	3.94	4.27	3.78	3.86	3.88	3.65	3.63	4.49	4.47	4.59	4.33	4.56	4.26	4.26	4.4
642751_0580_4586	NONREACTIVE		Non-reactive		HWSTSVYIALIYICL	0	1443178075	1443178075	1034	580		OVOC11194_OVP01417_WBGene00248003;55_REP4	NA	642751	580	4586	A01	5.28	4.23	11.28	4.91	4.88	4.08	10.62	4.72	5.27	5.54	4.62	4.3	4.99	4.11	4.35	4.52	4.31	6.3	4.94	3.81	4.33	4.28	4.75	119.09
642751_0471_3873	NONREACTIVE		Non-reactive		FISVLCWWLLLL	0	1443177166	1443177166	321	471		OVOC11216_OVP11119_WBGene00248025;91_REP1	NA	642751	471	3873	A01	4.01	4.01	3.85	4.03	3.87	4.02	3.85	4.11	4.39	3.89	4.21	4.16	5.57	3.92	4.13	3.99	4.29	538.77	4.24	4.65	3.67	46.91	4.29	4.12
642761_0673_3263	NONREACTIVE		Non-reactive		FISVLCWWLLLL	0	906306268	906306268	1487	673		OVOC11216_OVP11119_WBGene00248025;91_REP2	NA	642761	673	3263	A02	3.8	3.82	4.06	4.8	3.81	4.47	3.53	4.19	4.11	3.6	3.48	4.19	4.28	4.49	3.91	4.41	4.2	4.32	3.76	4.54	3.95	4	4.03	5.11
642761_0543_3495	NONREACTIVE		Non-reactive		FISVLCWWLLLL	0	906306858	906306858	1719	543		OVOC11216_OVP11119_WBGene00248025;91_REP3	NA	642761	543	3495	A02	4.16	4.01	4	4.06	4.16	4.46	3.95	4.36	4.14	3.92	4.93	5.01	4.06	4.63	4.21	4.25	4.46	4.73	3.8	3.94	4.09	3.38	4.69	3.86
642751_0023_3855	NONREACTIVE		Non-reactive		FISVLCWWLLLL	0	1443176695	1443176695	303	23		OVOC11216_OVP11119_WBGene00248025;91_REP4	NA	642751	23	3855	A01	4.68	5.03	3.75	4.74	4.02	4.96	19.95	4.74	3.54	4.73	5.03	3.75	4.62	4.62	4.51	9.62	28.8	4.31	4.35	5.52	5.82	4.48	3.88	4.12
642771_0795_1507	NONREACTIVE		Non-reactive		LIPSIFLILVSWLHF	0	369435517	369435517	1507	795		OVOC11221_OVP08690_WBGene00248030;265_REP1	NA	642771	795	1507	A03	3.63	4.24	4.43	3.7	3.97	4.63	3.93	3.91	4.32	3.73	4.6	4.26	4.56	4.78	3.82	4.09	4.17	4.8	4.01	3.92	4.18	4.59	3.88	3.91
642761_0806_3152	NONREACTIVE		Non-reactive		LIPSIFLILVSWLHF	0	906306048	906306048	1376	806		OVOC11221_OVP08690_WBGene00248030;265_REP2	NA	642761	806	3152	A02	3.57	4.98	3.59	10.92	3.89	4.3	4.04	4.1	4.48	3.99	4.26	3.8	4.47	4.23	4.22	4.28	4.36	4	3.99	4.04	4.46	4.25	3.88	3.77
642761_0325_3147	NONREACTIVE		Non-reactive		LIPSIFLILVSWLHF	0	906305988	906305988	1371	325		OVOC11221_OVP08690_WBGene00248030;265_REP3	NA	642761	325	3147	A02	4.08	3.26	3.93	3.54	3.95	4.11	4.82	3.93	4.03	3.81	5.02	4.16	3.69	3.87	9.18	3.69	4.27	4.43	3.7	3.98	3.83	3.47	4.67	3.88
642751_0755_4013	NONREACTIVE		Non-reactive		LIPSIFLILVSWLHF	0	1443177812	1443177812	461	755		OVOC11221_OVP08690_WBGene00248030;265_REP4	NA	642751	755	4013	A01	6	4.27	4.26	4.27	4.01	4.13	4.05	3.89	5.6	5.11	3.95	3.95	3.85	4.26	3.6	3.79	4.86	3.94	3.81	3.65	3.86	4.18	4.21	4.19
642771_0259_1081	NONREACTIVE		Non-reactive		IIYVLIGAPLVLITI	0	369435897	369435897	1081	259		OVOC11254_OVP04701_WBGene00248063;43_REP1	NA	642771	259	1081	A03	4.87	5.66	5.2	5.14	4.09	4.34	5.49	4.07	4.06	3.82	5.02	4.54	4.65	7.43	4.86	5.11	4.27	4.05	4.84	4.12	4.93	4.53	4.92	5.19
642751_0415_5093	NONREACTIVE		Non-reactive		IIYVLIGAPLVLITI	0	1443176797	1443176797	1541	415		OVOC11254_OVP04701_WBGene00248063;43_REP2	NA	642751	415	5093	A01	6.9	5.74	20.5	5.53	5.03	4.59	6.28	4.73	5.55	5.1	4.82	4.93	4.21	4.43	4.93	8.3	4.69	5.02	4.38	4.32	4.8	4.96	5.21	6.65
642751_0071_4489	NONREACTIVE		Non-reactive		IIYVLIGAPLVLITI	0	1443177323	1443177323	937	71		OVOC11254_OVP04701_WBGene00248063;43_REP3	NA	642751	71	4489	A01	6.39	4.48	4.95	4.44	4.52	4.2	4.67	5.04	4.69	4.51	4.24	4.25	4.34	4.14	5.2	3.87	4.84	4.27	4.08	4.28	4.7	3.98	5.54	4.99
642771_0008_0638	NONREACTIVE		Non-reactive		IIYVLIGAPLVLITI	0	369435336	369435336	638	8		OVOC11254_OVP04701_WBGene00248063;43_REP4	NA	642771	8	638	A03	3.79	5.17	3.83	7.74	4.54	3.8	4.83	4.36	4.01	3.92	4.12	4.05	4.59	5.41	3.83	4.47	4.05	4.07	4.43	4.21	4.33	4.16	7.62	4.33
642761_0594_2892	NONREACTIVE		Non-reactive		GIVVLLIVLFLVF	0	906306742	906306742	1116	594		OVOC11272_OVP09950_WBGene00248081;7_REP1	NA	642761	594	2892	A02	4.05	3.56	3.95	4.09	3.67	3.68	4.44	4.38	3.75	4.08	4.3	7.42	4.11	176.45	4.16	3.9	3.8	4.88	4.15	3.92	4.05	3.67	3.9	3.79
642751_0078_5282	NONREACTIVE		Non-reactive		GIVVLLIVLFLVF	0	1443177132	1443177132	1730	78		OVOC11272_OVP09950_WBGene00248081;7_REP2	NA	642751	78	5282	A01	4.68	5.06	3.65	4.37	3.82	3.51	3.53	4.51	4.5	4.55	3.73	3.63	4.69	3.92	4.8	3.44	4.65	3.71	4.26	3.91	4.56	3.88	4.03	3.58
642751_0268_5268	NONREACTIVE		Non-reactive		GIVVLLIVLFLVF	0	1443177522	1443177522	1716	268		OVOC11272_OVP09950_WBGene00248081;7_REP3	NA	642751	268	5268	A01	5.59	4.5	5.94	4.7	4.35	3.65	3.76	4.96	4.96	4.4	3.87	50.5	4.26	3.48	4.6	4.47	4.74	3.68	3.78	4.2	4.21	4.3	4.57	4.04
642761_0519_2105	NONREACTIVE		Non-reactive		GIVVLLIVLFLVF	0	906307188	906307188	329	519		OVOC11272_OVP09950_WBGene00248081;7_REP4	NA	642761	519	2105	A02	3.82	3.82	3.91	3.85	3.7	3.89	4.03	4.2	4.17	3.95	4.05	3.81	3.74	4.18	3.93	4.69	4.1	4.17	3.92	3.83	3.91	3.81	4.75	3.8
642751_0762_4252	NONREACTIVE		Non-reactive		LTWLVMVPLFVLYI	0	1443176958	1443176958	700	762		OVOC11273_OVP04358_WBGene00248082;25_REP1	NA	642751	762	4252	A01	6.43	5.06	4.15	4.6	4.84	4.82	4.99	4.33	5.65	4.72	4.56	4.8	4.51	4.38	5.11	4.23	3.69	4.84	4.81	4.14	4.81	4.69	4.65	4.3
642761_0058_2876	NONREACTIVE		Non-reactive		LTWLVMVPLFVLYI	0	906306610	906306610	1100	58		OVOC11273_OVP04358_WBGene00248082;25_REP2	NA	642761	58	2876	A02	4.38	5.53	22.52	4.34	4.47	4.59	4.39	4.74	3.98	5.03	4.88	4.71	4.45	3.76	4.5	4.46	6.85	4.71	4.46	4.67	4.31	4.85	7.53	4.43
642771_0865_1241	NONREACTIVE		Non-reactive		LTWLVMVPLFVLYI	0	369436168	369436168	1241	865		OVOC11273_OVP04358_WBGene00248082;25_REP3	NA	642771	865	1241	A03	3.96	5.02	4.42	4.15	4.26	4.15	4.76	4.38	5.07	4.03	4.21	4.61	4.09	4.43	4.12	4.78	4.25	4.7	4.16	3.8	4.8	5.99	4.44	4.22
642761_0663_2411	NONREACTIVE		Non-reactive		LTWLVMVPLFVLYI	0	906305912	906305912	635	663		OVOC11273_OVP04358_WBGene00248082;25_REP4	NA	642761	663	2411	A02	4.83	5.13	4.48	4.6	4.26	4.15	4.22	3.89	4.23	4.27	6.15	4.77	4.02	5.19	4.69	4.7	5.64	4.67	4.4	3.72	4.03	4.26	4.4	3.9
642761_0671_3211	NONREACTIVE		Non-reactive		DSNMHILHFLLGI	0	906307214	906307214	1435	671		OVOC11276_OVP01403_WBGene00248085;127_REP1	NA	642761	671	3211	A02	6.21	4.12	4.75	6.1	4.98	4.82	4.98	4.42	4.5	49.07	4.57	5.16	4.88	4.62	5.35	4.55	4.85	5.16	4.06	10.46	4.66	5.73	4.58	6.38
642771_0022_0104	NONREACTIVE		Non-reactive		DSNMHILHFLLGI	0	369435998	369435998	104	22		OVOC11276_OVP01403_WBGene00248085;127_REP2	NA	642771	22	104	A03	4.31	4.93	4.04	4.86	5.33	4.28	4.71	4.62	5.36	4.79	4.24	3.76	5.14	4.44	5.24	4.47	4.03	4.22	4.63	4.46	4.04	5.63	4.25	6.39
642771_0246_0588	NONREACTIVE		Non-reactive		DSNMHILHFLLGI	0	369435533	369435533	588	246		OVOC11276_OVP01403_WBGene00248085;127_REP3	NA	642771	246	588	A03	4.95	5.35	5.18	6.69	9.09	7.46	6.74	4.78	4.86	4.83	4.88	4.65	5.48	7.12	5.66	4.87	5.06	15.43	5.03	5.63	5.22	4.99	5.66	7.26
642751_0581_4897	NONREACTIVE		Non-reactive		DSNMHILHFLLGI	0	1443177971	1443177971	1345	581		OVOC11276_OVP01403_WBGene00248085;127_REP4	NA	642751	581	4897	A01	5.57	4.61	6.24	5.36	4.23	4.44	5.27	6.29	4.62	5.09	4.07	4.5	4.28	7.53	4.31	4.17	4.93	4.29	4.69	4.02	3.94	8.91	4.29	6.85
642771_0008_0862	NONREACTIVE		Non-reactive		HICIAYWWLSCII	0	369435943	369435943	862	8		OVOC11276_OVP01403_WBGene00248085;7_REP1	NA	642771	8	862	A03	3.94	4.22	4.56	4.65	5.44	3.84	3.54	4.25	3.74	3.74	4.32	3.95	4.33	4.08	4.27	3.92	5.3	4.31	4.33	4.05	4.26	4.63	5.08	4.07
642761_0792_1824	NONREACTIVE		Non-reactive		HICIAYWWLSCII	0	906307041	906307041	48	792		OVOC11276_OVP01403_WBGene00248085;7_REP2	NA	642761	792	1824	A02	5.75	4.41	4.39	4.44	4.32	4.81	4.77	3.94	4.12	6.02	4.83	6.32	4.45	4.03	4.21	5.36	4.3	4.3	4.16	6.86	4.06	4.59	4.53	5.65
642771_0295_1375	NONREACTIVE		Non-reactive		HICIAYWWLSCII	0	369435424	369435424	1375	295		OVOC11276_OVP01403_WBGene00248085;7_REP3	NA	642771	295	1375	A03	4.19	4.29	4.43	4.86	4.89	4.68	4.21	4.09	4.95	3.79	5.01	4.31	4.54	5.57	3.8	4.04	3.86	4.47	4.36	4.72	4.25	4.37	3.98	4.11
642751_0716_3910	NONREACTIVE		Non-reactive		HICIAYWWLSCII	0	1443177829	1443177829	358	716		OVOC11276_OVP01403_WBGene00248085;7_REP4	NA	642751	716	3910	A01	3.98	4.21	4.16	4.26	4.84	4.37	4.26	3.98	4.2	4.2	4.49	4.24	3.81	4.19	4.02	9.79	4.16	4.44	4.79	4.18	4.49	4.18	4.41	3.7
642761_0875_3103	NONREACTIVE		Non-reactive		LWFWLTLLVLIDAVS	0	906306382	906306382	1327	875		OVOC1128_OVP08650_WBGene00237937;289_REP1	NA	642761	875	3103	A02	4.83	3.87	4.57	3.92	3.65	4.23	4.13	4.22	4.33	4.31	5.1	4.3	3.88	4.63	4.29	4.65	3.77	4.12	4.25	4.73	4.08	6.07	3.55	4.06
642751_0320_4820	NONREACTIVE		Non-reactive		LWFWLTLLVLIDAVS	0	1443178027	1443178027	1268	320		OVOC1128_OVP08650_WBGene00237937;289_REP2	NA	642751	320	4820	A01	5.23	4.49	4.49	4.34	4.21	4	3.8	4.3	4.98	4.76	4.42	5.15	4.66	3.94	4.37	4.78	4.54	4.98	3.62	4.66	5.05	4.92	5.23	3.81
642771_0959_0397	NONREACTIVE		Non-reactive		LWFWLTLLVLIDAVS	0	369435263	369435263	397	959		OVOC1128_OVP08650_WBGene00237937;289_REP3	NA	642771	959	397	A03	4.29	4.51	5.03	4.36	4.18	4.41	4.52	4.45	4.86	5.24	4.81	5	5.13	4.34	4.02	4.25	3.99	4.11	5.15	5.17	4.3	3.88	3.85	3.72
642771_0689_1425	NONREACTIVE		Non-reactive		LWFWLTLLVLIDAVS	0	369435768	369435768	1425	689		OVOC1128_OVP08650_WBGene00237937;289_REP4	NA	642771	689	1425	A03	5.43	4.17	4.64	4.95	5.19	4.33	4.32	4.16	4.73	3.52	5.63	5.08	4.22	4.68	4.34	5.79	4.66	7.27	4.29	5.19	4.71	4.05	4.76	3.85
642751_0461_5137	NONREACTIVE		Non-reactive		SIPHLLINLFLTFY	0	1443177229	1443177229	1585	461		OVOC113_OVP09202_WBGene00236922;91_REP1	NA	642751	461	5137	A01	4.74	4.29	4.43	5.2	4.11	4.17	3.89	4.62	5.14	4.38	3.9	4.32	4.7	4.07	3.87	4.85	4.53	4.94	4.07	4.23	5.14	5.92	4.5	4.01
642761_0801_2365	NONREACTIVE		Non-reactive		SIPHLLINLFLTFY	0	906306075	906306075	589	801		OVOC113_OVP09202_WBGene00236922;91_REP2	NA	642761	801	2365	A02	4.01	4.31	4.49	4.02	5.04	4.47	3.97	3.64	4.13	3.74	5.42	4.38	3.92	4.54	4.15	10.51	4.1	4.45	3.95	5.29	4.07	3.77	3.81	4.61
642761_0033_2725	NONREACTIVE		Non-reactive		SIPHLLINLFLTFY	0	906306794	906306794	949	33		OVOC113_OVP09202_WBGene00236922;91_REP3	NA	642761	33	2725	A02	3.81	4.29	4.44	3.75	5.39	4.12	4.45	4.04	3.59	4.12	4.49	4.5	3.97	4.6	3.8	4.24	5.18	4.18	4.68	3.85	4.86	4.29	4.17	6.42
642751_0063_4655	NONREACTIVE		Non-reactive		SIPHLLINLFLTFY	0	1443177124	1443177124	1103	63		OVOC113_OVP09202_WBGene00236922;91_REP4	NA	642751	63	4655	A01	5.02	3.91	3.98	4.63	4.16	4.25	6.21	3.8	5.05	5.1	4.17	3.95	4.17	4.23	4.05	4.38	4.21	3.81	3.82	9.75	4.13	3.89	4.02	4.09
642771_1023_0723	NONREACTIVE		Non-reactive		HWSSSGPSLWIW	0	369435422	369435422	723	1023		OVOC11315_OVP08267_WBGene00248124;247_REP1	NA	642771	1023	723	A03	5.87	4.28	4.98	5.88	7.93	6.16	5.93	5.87	7.07	5.34	6.41	9.86	5.68	4.21	5.22	6.87	6.77	5.19	5.27	4.6	5.45	5.79	7.05	4.62
642771_0622_1618	NONREACTIVE		Non-reactive		HWSSSGPSLWIW	0	369434941	369434941	1618	622		OVOC11315_OVP08267_WBGene00248124;247_REP2	NA	642771	622	1618	A03	3.79	4.3	3.79	6.37	4.82	4.63	4.3	7.21	5.27	4.43	5.62	5.54	4.74	4.76	5.12	5.72	4.99	4.17	5.17	4.14	4.72	4.42	4.47	4.09
642771_0177_0521	NONREACTIVE		Non-reactive		HWSSSGPSLWIW	0	369435491	369435491	521	177		OVOC11315_OVP08267_WBGene00248124;247_REP3	NA	642771	177	521	A03	4.12	4.84	4.51	5.45	6.57	4.71	4.29	52.93	4.57	4.43	5.21	7.16	5.02	4.9	4.59	5.14	5.33	4.51	5.81	5.33	5.09	5.15	7.22	5.36
642771_0241_0511	NONREACTIVE		Non-reactive		HWSSSGPSLWIW	0	369435946	369435946	511	241		OVOC11315_OVP08267_WBGene00248124;247_REP4	NA	642771	241	511	A03	3.84	4.3	4.35	5.21	10.52	4.3	4.04	4.56	5.1	4.82	5.66	6.77	4.43	4.99	4.42	5.96	6.82	5.08	4.81	6.23	4.73	4.19	5.1	5.25
642761_0634_2252	NONREACTIVE		Non-reactive		PSLWIWVLLICAFVI	0	906307209	906307209	476	634		OVOC11315_OVP08267_WBGene00248124;253_REP1	NA	642761	634	2252	A02	4.68	3.84	4.01	3.65	4.24	3.86	4.36	4.17	4.38	3.85	4.22	4.57	3.82	3.99	4.55	5.07	4.41	3.99	3.93	4.98	4.56	4.18	4.23	5.26
642751_0151_4967	NONREACTIVE		Non-reactive		PSLWIWVLLICAFVI	0	1443176672	1443176672	1415	151		OVOC11315_OVP08267_WBGene00248124;253_REP2	NA	642751	151	4967	A01	4.24	5.84	3.65	107.35	4.55	4.05	4.63	4.51	5.54	4.68	3.69	3.79	4.76	3.63	4.44	4.21	3.9	3.74	4.08	3.73	4.71	5.11	4.48	4.02
642771_0821_0601	NONREACTIVE		Non-reactive		PSLWIWVLLICAFVI	0	369434874	369434874	601	821		OVOC11315_OVP08267_WBGene00248124;253_REP3	NA	642771	821	601	A03	3.91	4.15	4.28	13.99	4.44	4.56	3.84	4.51	4.8	4.43	4.94	5.06	3.8	5.97	4.21	4.26	3.92	4.05	4.14	4.53	3.95	3.95	10.34	3.74
642771_0104_1200	NONREACTIVE		Non-reactive		PSLWIWVLLICAFVI	0	369435249	369435249	1200	104		OVOC11315_OVP08267_WBGene00248124;253_REP4	NA	642771	104	1200	A03	3.9	4.5	3.77	4.64	4.25	3.87	4.13	3.85	3.89	4.35	4.84	5.67	3.99	4.96	4.59	4.19	4.49	5.25	4.15	3.86	3.91	4.09	4.08	4.23
642751_0347_4919	NONREACTIVE		Non-reactive		DVLSQTTILVLL	0	1443177885	1443177885	1367	347		OVOC11325_OVP09778_WBGene00248134;55_REP1	NA	642751	347	4919	A01	5.68	4.66	4.89	4.94	4.64	4.33	5.47	4.7	5.16	5.46	4.63	5.27	4.22	4.03	5.67	4.44	4.53	4.5	4.51	4.07	3.99	5.34	4.92	4.37
642771_0241_0349	NONREACTIVE		Non-reactive		DVLSQTTILVLL	0	369435520	369435520	349	241		OVOC11325_OVP09778_WBGene00248134;55_REP2	NA	642771	241	349	A03	4.02	6.17	4.29	4.48	4.63	4.83	5.43	4.34	5.14	6.66	4.11	4.51	6.14	4.85	4.64	4.03	3.78	4.37	4.52	4.55	4.27	4.81	4.39	4.59
642761_0897_3409	NONREACTIVE		Non-reactive		DVLSQTTILVLL	0	906306301	906306301	1633	897		OVOC11325_OVP09778_WBGene00248134;55_REP3	NA	642761	897	3409	A02	4.24	4.58	4.06	4.57	4.72	3.93	4.24	4.2	4.72	5.54	5.16	5.2	4.16	4.36	4.02	4.03	4.69	4.57	3.79	4.26	4.18	4.01	5.05	4.39
642751_0338_4468	NONREACTIVE		Non-reactive		DVLSQTTILVLL	0	1443177901	1443177901	916	338		OVOC11325_OVP09778_WBGene00248134;55_REP4	NA	642751	338	4468	A01	4.49	5.73	4.8	4.97	4.13	4.44	4.76	5.8	5.61	4.62	4.42	4.04	4.6	4.76	4.4	4.37	4.77	5.94	4.27	4.32	5.28	4.71	5.38	4.62
642751_0022_3642	NONREACTIVE		Non-reactive		YNFAWSLPAFILLL	0	1443177447	1443177447	90	22		OVOC11327_OVP11516_WBGene00248136;217_REP1	NA	642751	22	3642	A01	4.55	4	4.57	4.61	4.09	3.82	4.59	4.58	4.37	4.31	4.09	3.82	3.74	4.23	4.84	4.43	4.44	4.61	5.48	3.75	4.98	3.57	4.27	3.84
642771_0110_0622	NONREACTIVE		Non-reactive		YNFAWSLPAFILLL	0	369435081	369435081	622	110		OVOC11327_OVP11516_WBGene00248136;217_REP2	NA	642771	110	622	A03	4.17	4.14	6.65	5.67	4.73	3.82	4.08	4.33	4.6	130.86	4.37	4.41	4.54	4.48	4.02	4.8	4.01	4.76	5.06	4.19	4.14	4.49	5.28	4.59
642751_0094_4914	NONREACTIVE		Non-reactive		YNFAWSLPAFILLL	0	1443178053	1443178053	1362	94		OVOC11327_OVP11516_WBGene00248136;217_REP3	NA	642751	94	4914	A01	5.57	5.22	4.06	4.58	4	4.06	4.8	4.39	5.71	5.21	3.86	6.07	5.23	3.83	4.66	4.14	4.21	4.7	3.97	4.08	4.8	4.38	5.35	3.93
642751_0568_3668	NONREACTIVE		Non-reactive		YNFAWSLPAFILLL	0	1443177042	1443177042	116	568		OVOC11327_OVP11516_WBGene00248136;217_REP4	NA	642751	568	3668	A01	4.96	5.21	42	4.48	4.17	4.55	4.14	3.88	4.29	4.5	4.45	5.16	4.54	4.44	4.53	5.26	5.58	5.51	4.54	4.39	5.03	4.9	4.99	4.53
642771_0111_1505	NONREACTIVE		Non-reactive		DHVLISIFTLLPI	0	369435849	369435849	1505	111		OVOC11335_OVP02659_WBGene00248144;115_REP1	NA	642771	111	1505	A03	4.43	4.33	4.02	4.34	5.69	4.26	4.7	3.83	4.69	4.03	4.27	4.51	4.54	4.02	4.34	4.08	4.71	4.34	4.1	4.04	4.18	4.18	4.2	4.5
642761_0630_2582	NONREACTIVE		Non-reactive		DHVLISIFTLLPI	0	906306008	906306008	806	630		OVOC11335_OVP02659_WBGene00248144;115_REP2	NA	642761	630	2582	A02	4.24	5.09	4.6	4.82	4.33	4.88	5.33	4.08	4.18	4.34	5.6	3.93	4.27	4.44	4.76	4.62	5.78	4.31	4.09	3.84	5.38	7.4	3.85	4.69
642761_0608_2412	NONREACTIVE		Non-reactive		DHVLISIFTLLPI	0	906307030	906307030	636	608		OVOC11335_OVP02659_WBGene00248144;115_REP3	NA	642761	608	2412	A02	4.23	4.79	4.24	3.7	4.28	4.59	4.18	4.03	4.11	3.99	4.7	4.32	3.99	4.65	3.91	4.12	4.62	5.33	4.61	4.16	4.16	4.84	4.51	3.86
642771_0075_1517	NONREACTIVE		Non-reactive		DHVLISIFTLLPI	0	369435977	369435977	1517	75		OVOC11335_OVP02659_WBGene00248144;115_REP4	NA	642771	75	1517	A03	4.31	4.15	4.84	5.39	4.97	5.77	4.6	4.65	4.53	4.61	4.17	4.48	4.35	4.41	4.56	4.6	4.78	4.57	4.7	4.09	4.81	7.05	4.94	4.91
642751_0974_5100	NONREACTIVE		Non-reactive		HEHIIALVGICIE	0	1443176924	1443176924	1548	974		OVOC1134_OVP12505_WBGene00237943;433_REP1	NA	642751	974	5100	A01	5.33	4.34	4.27	5.55	4.83	4.5	5.49	4.29	4.47	4.39	4.87	6.14	5.62	4.44	12.26	5.13	4.67	4.84	5.19	4.76	4.3	5.18	4.44	4.42
642751_0553_4239	NONREACTIVE		Non-reactive		HEHIIALVGICIE	0	1443177185	1443177185	687	553		OVOC1134_OVP12505_WBGene00237943;433_REP2	NA	642751	553	4239	A01	7.7	4.83	5.63	5.28	5.01	5.7	5.11	5.7	4.51	8.24	15.41	6.35	6.65	4.63	4.89	5.54	5.18	6.01	5.39	5.11	6.38	6.13	5.27	4.77
642761_0433_1915	NONREACTIVE		Non-reactive		HEHIIALVGICIE	0	906306306	906306306	139	433		OVOC1134_OVP12505_WBGene00237943;433_REP3	NA	642761	433	1915	A02	4.04	4.76	4.56	4.1	5.54	5.15	4.38	3.96	4.14	5.18	5.14	4.33	5.96	8.2	4.78	5.01	5.13	6.72	5.25	4.94	5.06	4.48	5.9	4.89
642771_0541_0679	NONREACTIVE		Non-reactive		HEHIIALVGICIE	0	369435973	369435973	679	541		OVOC1134_OVP12505_WBGene00237943;433_REP4	NA	642771	541	679	A03	5.16	5.61	4.33	5	5.54	5.26	5.25	5.31	4.57	4.1	5.88	4.8	8.64	5.33	5.36	4.66	4.58	4.81	5.34	4.66	4.84	4.56	7.07	7.46
642761_0318_1898	NONREACTIVE		Non-reactive		SIWLNIFALTTLILI	0	906307004	906307004	122	318		OVOC11342_OVP11755_WBGene00248151;265_REP1	NA	642761	318	1898	A02	4.23	4.89	4.37	4.56	4.22	4.16	4.51	4.37	4.22	4.29	4.37	4.4	3.79	4.4	4.92	4.04	4.71	4.72	4.49	4.07	4.04	4.49	5.72	4.89
642771_0162_0048	NONREACTIVE		Non-reactive		SIWLNIFALTTLILI	0	369435048	369435048	48	162		OVOC11342_OVP11755_WBGene00248151;265_REP2	NA	642771	162	48	A03	4.21	4.97	4.12	4.26	4.09	3.8	3.78	4.47	4.11	3.88	3.55	3.75	3.89	4.05	4.41	3.87	5.18	3.73	4.21	4.13	4.27	4.02	3.84	3.89
642771_0598_0644	NONREACTIVE		Non-reactive		SIWLNIFALTTLILI	0	369435739	369435739	644	598		OVOC11342_OVP11755_WBGene00248151;265_REP3	NA	642771	598	644	A03	5.34	4.61	4.34	4.76	4.61	3.95	4.2	4.2	5.13	4.91	4.37	4.89	4.65	4.05	3.74	4.25	3.94	3.94	4.8	4.11	5.17	4.99	4.25	7.97
642771_0323_0613	NONREACTIVE		Non-reactive		SIWLNIFALTTLILI	0	369434983	369434983	613	323		OVOC11342_OVP11755_WBGene00248151;265_REP4	NA	642771	323	613	A03	4.31	5.05	4.08	4.75	4.7	4.26	5.35	4.43	4.34	4.87	5.76	4	3.93	4.15	3.67	3.96	3.92	3.88	6.32	3.95	4	5.05	3.85	4.92
642761_0151_3051	NONREACTIVE		Non-reactive		HRKCNLFAVIHDMIV	0	906307150	906307150	1275	151		OVOC11373_OVP07145_WBGene00248182;37_REP1	NA	642761	151	3051	A02	7.4	4.6	3.91	5.19	6.83	4.26	5.2	4.46	4.16	4.88	4.18	4.26	4.63	4.72	5.24	4.19	4.93	4.32	4.25	4.46	4.27	4.24	4.47	4.04
642771_0540_0268	NONREACTIVE		Non-reactive		HRKCNLFAVIHDMIV	0	369435887	369435887	268	540		OVOC11373_OVP07145_WBGene00248182;37_REP2	NA	642771	540	268	A03	4.92	7.88	4.49	4.63	7.81	4.58	4.21	4.7	4.29	4.18	4.23	4.34	4.38	4.07	4.05	4.56	4.57	4.66	4.21	4.45	3.9	5.83	4.03	5.51
642761_0634_3414	NONREACTIVE		Non-reactive		HRKCNLFAVIHDMIV	0	906306713	906306713	1638	634		OVOC11373_OVP07145_WBGene00248182;37_REP3	NA	642761	634	3414	A02	4.07	4.31	4.34	4.86	8.63	4.84	4.47	4.41	3.98	4.47	4.15	4.89	3.88	4.23	4.01	4.07	4.07	4.5	4.47	4.76	4.43	4.25	4.1	3.89
642751_0900_4414	NONREACTIVE		Non-reactive		HRKCNLFAVIHDMIV	0	1443177858	1443177858	862	900		OVOC11373_OVP07145_WBGene00248182;37_REP4	NA	642751	900	4414	A01	6.08	5.36	4.42	4.74	8.04	4.34	4.39	5.23	5.95	4.93	4.52	4.52	3.94	4.26	4.68	4.31	4.03	4.36	4.94	5.54	4.22	4.12	4.88	4.69
642771_0188_0158	NONREACTIVE		Non-reactive		HLRDRHYTEYLAYLI	0	369436152	369436152	158	188		OVOC11374_OVP02852_WBGene00248183;313_REP1	NA	642771	188	158	A03	5.13	8.14	4.41	6.02	7.3	4.7	5.42	5.13	5.26	4.71	3.85	4.67	5.59	5.12	4.56	4.79	4.55	6.43	4.26	4.58	4.83	4.86	4.96	5.15
642771_0061_0565	NONREACTIVE		Non-reactive		HLRDRHYTEYLAYLI	0	369436229	369436229	565	61		OVOC11374_OVP02852_WBGene00248183;313_REP2	NA	642771	61	565	A03	4.3	4.44	4.24	10.2	5.18	4.66	5.37	4.4	4.99	4.64	4.37	5.98	6.42	4.77	5.67	4.26	4.59	4.9	4.81	4.44	4.28	4.98	5.44	4.88
642761_0061_2341	NONREACTIVE		Non-reactive		HLRDRHYTEYLAYLI	0	906307138	906307138	565	61		OVOC11374_OVP02852_WBGene00248183;313_REP3	NA	642761	61	2341	A02	4.66	5.92	4.63	5.25	5.33	5.18	4.92	7.74	4.51	5.14	4.53	5.05	4.67	4.78	9.2	4.08	4.43	5.23	4.52	4.99	6.17	4.94	7.27	4.66
642771_0752_1248	NONREACTIVE		Non-reactive		HLRDRHYTEYLAYLI	0	369434842	369434842	1248	752		OVOC11374_OVP02852_WBGene00248183;313_REP4	NA	642771	752	1248	A03	4.19	5.3	10.55	5.65	5.88	4.85	5.26	6.03	7.66	4.06	3.99	5.41	5.12	5.17	3.99	5.97	4.77	7.69	4.33	4.47	4.75	5.35	8.7	4.86
642751_0288_4946	NONREACTIVE		Non-reactive		LQLAIPYHIFIID	0	1443176884	1443176884	1394	288		OVOC11381_OVP02095_WBGene00248190;457_REP1	NA	642751	288	4946	A01	5.76	8.11	5.51	5.49	5.68	15.31	5.92	5.21	5.95	4.96	4.8	4.92	6.18	4.23	5.2	6.64	4.68	5.51	4.89	4.35	4.83	5.93	5.32	7.09
642761_0322_2804	NONREACTIVE		Non-reactive		LQLAIPYHIFIID	0	906306270	906306270	1028	322		OVOC11381_OVP02095_WBGene00248190;457_REP2	NA	642761	322	2804	A02	7.17	4.85	5.21	5.6	5.96	4.57	5.78	7.45	4.56	4.7	5.63	6.3	4.25	5.27	4.71	6.73	5.94	6.36	4.39	4.84	4.8	5.7	4.9	5.05
642771_0862_1040	NONREACTIVE		Non-reactive		LQLAIPYHIFIID	0	369435200	369435200	1040	862		OVOC11381_OVP02095_WBGene00248190;457_REP3	NA	642771	862	1040	A03	7.99	6.5	6.11	5.96	5.84	6.58	5.5	6.24	5.41	4.42	6.06	5.08	7.75	6.13	5.07	6.01	7.47	6.72	4.53	5.15	5.32	14.49	6.93	6.76
642761_1058_3506	NONREACTIVE		Non-reactive		LQLAIPYHIFIID	0	906306664	906306664	1730	1058		OVOC11381_OVP02095_WBGene00248190;457_REP4	NA	642761	1058	3506	A02	5.1	5.12	5.63	5.83	4.5	4.57	4.57	4.9	4.34	4.35	4.74	5.56	5.88	5.08	4.08	4.75	7.01	5.53	4.27	4.68	4.29	4.88	4.52	5.16
642771_0363_1077	NONREACTIVE		Non-reactive		HYYSTLPQLYFLLN	0	369435246	369435246	1077	363		OVOC11389_OVP07899_WBGene00248198;403_REP1	NA	642771	363	1077	A03	4.38	4.7	4.92	5.21	5.15	4.99	4.3	3.94	5.32	4.25	5.02	3.94	4.66	44.07	4.19	4.69	3.97	5.84	4.42	3.83	4.59	4.44	5.82	5.91
642771_0159_0553	NONREACTIVE		Non-reactive		HYYSTLPQLYFLLN	0	369435165	369435165	553	159		OVOC11389_OVP07899_WBGene00248198;403_REP2	NA	642771	159	553	A03	4.59	4.6	5.42	4.72	4.43	4.18	4.26	4.37	4.63	4.97	5.1	4.09	5	4.26	4.08	4.01	5.17	5.11	5.01	4.1	4.74	4.42	3.88	4.96
642771_0062_0832	NONREACTIVE		Non-reactive		HYYSTLPQLYFLLN	0	369435469	369435469	832	62		OVOC11389_OVP07899_WBGene00248198;403_REP3	NA	642771	62	832	A03	4.16	5.2	4.45	5.11	5	4.94	4.69	6.22	4.83	5.3	4.36	4.18	4.11	4.76	4.25	4.12	4.68	10.84	4.74	7.21	6.04	4.25	4.45	6.08
642761_0920_2480	NONREACTIVE		Non-reactive		HYYSTLPQLYFLLN	0	906306637	906306637	704	920		OVOC11389_OVP07899_WBGene00248198;403_REP4	NA	642761	920	2480	A02	4.11	4.51	5.18	4.97	5.21	4.37	5.39	4.05	3.96	4.89	3.88	4.62	4.38	4.82	4.87	4.44	4.65	4.44	4.33	4.26	5.37	4.13	4.98	5.4
642751_0572_4872	NONREACTIVE		Non-reactive		HAIITLIFLVLWWI	0	1443177757	1443177757	1320	572		OVOC114_OVP00670_WBGene00236923;283_REP1	NA	642751	572	4872	A01	6.24	4.57	4.57	6.8	3.66	4.12	4.23	3.95	4.36	4.98	4.44	4.16	4.38	3.6	3.92	3.89	4.33	4.02	3.8	3.64	4.01	4.23	4.42	3.72
642761_0635_2309	NONREACTIVE		Non-reactive		HAIITLIFLVLWWI	0	906306042	906306042	533	635		OVOC114_OVP00670_WBGene00236923;283_REP2	NA	642761	635	2309	A02	3.61	3.45	3.72	3.48	3.44	3.3	3.72	4.29	4.05	3.46	4.37	4.29	3.81	3.64	3.83	3.78	3.8	3.91	3.77	3.48	4.03	3.53	4.19	3.34
642751_0406_5178	NONREACTIVE		Non-reactive		HAIITLIFLVLWWI	0	1443178054	1443178054	1626	406		OVOC114_OVP00670_WBGene00236923;283_REP3	NA	642751	406	5178	A01	5.15	4.77	3.54	4.18	4.48	3.62	5.73	4.27	4.34	4.73	4.31	4.41	4.01	3.8	5.05	4.9	5.15	4.03	3.82	4.56	4.6	4.01	4.73	3.72
642771_0836_0510	NONREACTIVE		Non-reactive		HAIITLIFLVLWWI	0	369435969	369435969	510	836		OVOC114_OVP00670_WBGene00236923;283_REP4	NA	642771	836	510	A03	4.29	3.54	3.65	4.25	4.4	4.41	3.53	3.97	3.55	4.03	3.92	4.82	4.16	4.51	3.73	3.85	4.09	3.69	4.28	3.95	3.83	3.98	4.35	6.08
642751_0865_4793	NONREACTIVE		Non-reactive		LPLIIYYFLHLPLEV	0	1443177985	1443177985	1241	865		OVOC11420_OVP03389_WBGene00248229;127_REP1	NA	642751	865	4793	A01	5.39	4.55	5.49	4.71	3.88	5.23	4.33	5.13	3.98	4.74	4.41	4.77	5.12	4.14	4.67	4.47	4.73	5.05	4.08	4.23	4.39	4.68	4.61	4.08
642771_0466_0470	NONREACTIVE		Non-reactive		LPLIIYYFLHLPLEV	0	369436033	369436033	470	466		OVOC11420_OVP03389_WBGene00248229;127_REP2	NA	642771	466	470	A03	4.19	5.86	4.56	4.97	4.61	4.87	4.47	5.16	4.01	4.81	7.11	4.8	5.33	6	4.39	4.28	4.12	5.54	4.63	4.63	5.73	5.12	4.91	4.51
642771_0463_0809	NONREACTIVE		Non-reactive		LPLIIYYFLHLPLEV	0	369434910	369434910	809	463		OVOC11420_OVP03389_WBGene00248229;127_REP3	NA	642771	463	809	A03	4.33	5.41	4.32	4.33	4.91	5.17	5.52	5.17	4.73	4.6	4.46	5.31	16.45	6.33	4.71	4.72	4.2	5.5	4.84	4.47	6.82	4.46	5.34	4.44
642761_0466_2246	NONREACTIVE		Non-reactive		LPLIIYYFLHLPLEV	0	906306942	906306942	470	466		OVOC11420_OVP03389_WBGene00248229;127_REP4	NA	642761	466	2246	A02	4.54	4.87	5.27	4.96	4.91	6.11	6.43	4.95	4.57	4.81	5.05	10.84	5.93	5.87	5.05	4.81	6.92	5.2	4.61	4.77	5.06	5.49	5.06	5.14
642751_0492_4692	NONREACTIVE		Non-reactive		LLLLYFVLIAWKLEI	0	1443176688	1443176688	1140	492		OVOC11424_OVP05718_WBGene00248233;103_REP1	NA	642751	492	4692	A01	5.8	4.74	20.55	4.38	4.22	4.56	4.07	4.57	4.38	5.42	4.94	4.65	4.3	4.55	4.25	4.92	12.77	5.04	3.87	4.1	6.29	3.86	5.63	3.6
642751_0568_4090	NONREACTIVE		Non-reactive		LLLLYFVLIAWKLEI	0	1443177861	1443177861	538	568		OVOC11424_OVP05718_WBGene00248233;103_REP2	NA	642751	568	4090	A01	4.25	4.72	4.34	4.51	4.66	4.69	4.25	4.95	4.83	5.57	4.92	4.83	4.04	4.51	4.2	4.51	4.83	4.87	4.46	4.56	4.24	5.15	6.93	4.63
642751_0173_3553	NONREACTIVE		Non-reactive		LLLLYFVLIAWKLEI	0	1443177591	1443177591	1	173		OVOC11424_OVP05718_WBGene00248233;103_REP3	NA	642751	173	3553	A01	4.66	5.41	3.9	4.37	25.38	4.32	4.41	4.27	4.13	4.7	3.64	4.6	5.04	4.21	4.91	4.15	4.36	4.98	4.23	5	5.4	5.17	4.75	5.07
642751_0819_3631	NONREACTIVE		Non-reactive		LLLLYFVLIAWKLEI	0	1443177751	1443177751	79	819		OVOC11424_OVP05718_WBGene00248233;103_REP4	NA	642751	819	3631	A01	4.91	5.13	3.82	4.5	4.71	4.55	4.28	4.62	6.93	4.37	4.82	4.53	4.9	4.93	4.23	4.26	5.29	5.15	4.01	4.52	4.31	4.2	5.01	4.39
642761_0408_3332	NONREACTIVE		Non-reactive		TVTRCILVISIL	0	906306917	906306917	1556	408		OVOC11424_OVP05718_WBGene00248233;163_REP1	NA	642761	408	3332	A02	5.34	4.44	4.07	4.18	4.6	4.09	4.64	4.52	3.72	4.41	3.75	4.16	4.87	4.37	3.84	4.52	4.23	4.39	4.36	4.36	4.99	4.42	4.24	4.15
642771_0149_0373	NONREACTIVE		Non-reactive		TVTRCILVISIL	0	369434975	369434975	373	149		OVOC11424_OVP05718_WBGene00248233;163_REP2	NA	642771	149	373	A03	4.3	4.57	4.38	4.61	4.61	4.29	5.44	4.29	4.88	4.5	4.61	4.3	5.62	4.94	4.25	4.89	4.9	3.95	5.18	4.26	4.09	4.43	4.83	5.53
642751_1028_3916	NONREACTIVE		Non-reactive		TVTRCILVISIL	0	1443176827	1443176827	364	1028		OVOC11424_OVP05718_WBGene00248233;163_REP3	NA	642751	1028	3916	A01	88.57	4.78	5.16	4.54	5.47	5.4	5.81	5.14	5.28	5.14	4.41	5.29	4.93	6.33	9.27	4.68	4.97	4.75	7.44	4.63	5.41	5.32	5.48	4.47
642771_0087_0761	NONREACTIVE		Non-reactive		TVTRCILVISIL	0	369434864	369434864	761	87		OVOC11424_OVP05718_WBGene00248233;163_REP4	NA	642771	87	761	A03	3.93	4.16	5.3	12.6	4.61	4.9	4.9	4.5	4.42	4.15	4.8	4.12	5.1	4.13	4.45	4.27	5	4.36	4.01	4.06	4.16	4.35	4.77	4.06
642761_0671_3189	NONREACTIVE		Non-reactive		LVISILWLLSIAF	0	906306999	906306999	1413	671		OVOC11424_OVP05718_WBGene00248233;169_REP1	NA	642761	671	3189	A02	4.01	5.05	4.1	4.18	3.68	8.38	4.03	4.09	4.19	4.42	3.83	4.3	3.82	4.63	4.58	3.76	4.15	3.94	3.77	4	3.73	4.03	3.9	3.68
642771_0842_1050	NONREACTIVE		Non-reactive		LVISILWLLSIAF	0	369435666	369435666	1050	842		OVOC11424_OVP05718_WBGene00248233;169_REP2	NA	642771	842	1050	A03	4.36	3.76	4.31	4.74	3.96	4.7	3.85	3.95	4.19	3.7	3.96	4.56	3.73	26.58	4.23	3.59	5.4	3.8	4.36	3.99	4.27	3.9	3.71	4.13
642761_0548_2980	NONREACTIVE		Non-reactive		LVISILWLLSIAF	0	906305977	906305977	1204	548		OVOC11424_OVP05718_WBGene00248233;169_REP3	NA	642761	548	2980	A02	4.34	5.01	3.78	4.39	3.78	4.55	4.28	4.12	4.47	4.11	4.48	4.71	4.39	3.95	4.54	4.38	4.61	4.66	3.91	3.93	4.29	4.87	4.19	3.83
642771_0074_0060	NONREACTIVE		Non-reactive		LVISILWLLSIAF	0	369435939	369435939	60	74		OVOC11424_OVP05718_WBGene00248233;169_REP4	NA	642771	74	60	A03	3.98	3.85	3.62	8722.44	4.6	3.94	3.79	3.8	3.36	3.84	3.84	3.52	12.73	4.19	4.68	3.79	3.78	3.58	3.63	4.52	3.78	4.28	3.69	3.54
642761_0711_1941	NONREACTIVE		Non-reactive		GAVISMLVSLTLLIW	0	906305960	906305960	165	711		OVOC11428_OVP02745_WBGene00248237;601_REP1	NA	642761	711	1941	A02	4.65	4.39	5.02	4.88	4.21	4.36	4.72	4.63	4.47	4.52	4.05	5.16	5.03	5.45	5.15	4.7	4.45	5.72	4.07	4.66	4.31	4.01	5.2	4.45
642771_0031_1371	NONREACTIVE		Non-reactive		GAVISMLVSLTLLIW	0	369435787	369435787	1371	31		OVOC11428_OVP02745_WBGene00248237;601_REP2	NA	642771	31	1371	A03	3.83	4.74	9.6	4.39	4.28	5.77	4.16	4.13	7.76	3.47	4.2	3.67	3.88	4.19	3.94	3.89	6.1	4.06	4.23	4.27	3.86	4.15	3.77	4.32
642771_0331_0653	NONREACTIVE		Non-reactive		GAVISMLVSLTLLIW	0	369436189	369436189	653	331		OVOC11428_OVP02745_WBGene00248237;601_REP3	NA	642771	331	653	A03	4.28	3.95	3.89	4.89	4.85	5.47	5.46	4.04	4.07	3.98	4.63	3.79	4.08	5.04	3.7	3.84	3.85	4.53	4.01	3.94	3.95	4.19	4.63	5.31
642751_0775_4943	NONREACTIVE		Non-reactive		GAVISMLVSLTLLIW	0	1443177768	1443177768	1391	775		OVOC11428_OVP02745_WBGene00248237;601_REP4	NA	642751	775	4943	A01	5.95	4.21	4.86	5.5	5.21	4.44	4.02	5.13	4.08	4.14	4.19	4.11	3.99	3.75	4.13	3.85	4.57	4.13	3.94	4.07	3.82	5.56	4.84	4.27
642771_0425_0301	NONREACTIVE		Non-reactive		VGSALIVGTLYTYDI	0	369436306	369436306	301	425		OVOC1145_OVP06858_WBGene00237954;199_REP1	NA	642771	425	301	A03	6.05	5.63	6.72	6.45	6.45	6.4	50.64	5.4	5.04	6.49	98.72	6.9	9.8	7.65	6.26	7.95	5.11	6.72	5.52	7.82	5.28	11.24	5.48	6.13
642761_0873_3257	NONREACTIVE		Non-reactive		VGSALIVGTLYTYDI	0	906306965	906306965	1481	873		OVOC1145_OVP06858_WBGene00237954;199_REP2	NA	642761	873	3257	A02	5.52	4.96	7.87	7.46	5.39	5.93	58.77	4.68	7.88	5.81	5.9	6.11	9.22	13.1	5.15	5.11	7.47	5.09	6.41	7.51	5.57	6.23	5.97	5.21
642771_0353_0197	NONREACTIVE		Non-reactive		VGSALIVGTLYTYDI	0	369435019	369435019	197	353		OVOC1145_OVP06858_WBGene00237954;199_REP3	NA	642771	353	197	A03	6.32	5.82	7.45	6.82	5.2	6.13	52.17	4.39	4.88	6.02	8.29	5.16	11.9	10.65	5.5	5.33	5.28	7.71	5.62	10.79	9.53	6.39	6.78	5.21
642761_0067_2305	NONREACTIVE		Non-reactive		VGSALIVGTLYTYDI	0	906305989	906305989	529	67		OVOC1145_OVP06858_WBGene00237954;199_REP4	NA	642761	67	2305	A02	5.16	5.98	6.48	4.78	6.68	5.07	17.87	4.9	4.55	5.19	5.7	4.4	6.58	9.05	9.32	4.95	4.56	5.13	4.61	7.9	6.69	5.64	5.35	107.83
642751_0574_5190	NONREACTIVE		Non-reactive		VDYYPIFIAFPILL	0	1443177980	1443177980	1638	574		OVOC11512_OVP08537_WBGene00248321;25_REP1	NA	642751	574	5190	A01	8.3	4.32	4.44	4.56	4.12	4.02	4.23	5.47	5.37	5.65	6.28	5.44	3.95	26.09	4.68	4.29	4.56	4.99	4.16	3.9	4.35	5.44	4.54	5.62
642771_0654_0690	NONREACTIVE		Non-reactive		VDYYPIFIAFPILL	0	369435109	369435109	690	654		OVOC11512_OVP08537_WBGene00248321;25_REP2	NA	642771	654	690	A03	5.97	4.45	4.86	5.28	4.68	4.56	4.34	4.67	5.77	3.96	4.75	4.38	4.47	5.63	4.65	3.96	5.64	5.44	4.67	4.55	4.32	5.49	4.87	6.37
642771_0558_0012	NONREACTIVE		Non-reactive		VDYYPIFIAFPILL	0	369435845	369435845	12	558		OVOC11512_OVP08537_WBGene00248321;25_REP3	NA	642771	558	12	A03	6.94	4.97	4.17	4.09	3.98	4.07	4.79	3.64	5.11	5.76	4.74	4.5	3.82	6.05	3.84	4.47	4.13	5.75	4.03	3.88	4.59	4.23	4.06	6.56
642761_0716_3122	NONREACTIVE		Non-reactive		VDYYPIFIAFPILL	0	906306006	906306006	1346	716		OVOC11512_OVP08537_WBGene00248321;25_REP4	NA	642761	716	3122	A02	5.24	4.46	4.88	4.31	4.34	4.22	4.72	4.43	4.19	4.01	4.17	3.9	4.52	5.92	4.32	4.55	4.85	6.35	3.97	3.98	4.02	5.26	4.03	5.01
642761_0529_2095	NONREACTIVE		Non-reactive		FAEITLIAPFLVLSI	0	906306393	906306393	319	529		OVOC11512_OVP08537_WBGene00248321;355_REP1	NA	642761	529	2095	A02	4.89	5.16	4.47	5.74	4.94	4.51	5.22	4.14	4.75	5.12	5.99	4.72	4.66	4.23	4.53	4.58	4.33	4.72	4.67	4.06	4.54	4.6	5.84	4.05
642751_0582_3990	NONREACTIVE		Non-reactive		FAEITLIAPFLVLSI	0	1443177067	1443177067	438	582		OVOC11512_OVP08537_WBGene00248321;355_REP2	NA	642751	582	3990	A01	4.83	5.9	5.85	4.98	4.73	5.94	5.45	4.92	4.74	5.33	5.35	4.76	5.52	4.59	4.39	4.74	4.34	4.62	4.21	4.31	4.39	5.72	4.87	4.8
642771_0990_1410	NONREACTIVE		Non-reactive		FAEITLIAPFLVLSI	0	369436000	369436000	1410	990		OVOC11512_OVP08537_WBGene00248321;355_REP3	NA	642771	990	1410	A03	5.25	5.52	4.29	6.5	4.76	5.48	4.45	4.35	4.83	5.41	4.35	4.41	4.75	4.19	4.62	4.82	4.19	39.96	5.93	4.68	4.78	5.3	5.55	5.9
642761_0845_2633	NONREACTIVE		Non-reactive		FAEITLIAPFLVLSI	0	906307092	906307092	857	845		OVOC11512_OVP08537_WBGene00248321;355_REP4	NA	642761	845	2633	A02	9.03	5.32	5.48	4.64	4.31	4.57	3.83	4.22	4.49	5.58	5.09	4.24	4.76	4.65	4.57	5.49	4.55	3.93	5	4.23	3.93	4.75	5.56	5.29
642751_0061_5221	NONREACTIVE		Non-reactive		IAIIVLVIIALL	0	1443177562	1443177562	1669	61		OVOC11512_OVP08537_WBGene00248321;799_REP1	NA	642751	61	5221	A01	4.88	4.36	4.61	5.13	3.79	3.49	4.03	4.46	4.22	4.48	4.69	3.74	3.86	3.66	4.77	3.8	4.7	3.74	3.9	3.95	3.71	4.51	4.51	8
642771_0586_0396	NONREACTIVE		Non-reactive		IAIIVLVIIALL	0	369435343	369435343	396	586		OVOC11512_OVP08537_WBGene00248321;799_REP2	NA	642771	586	396	A03	3.92	3.88	3.83	4.37	4.96	4.02	4.8	3.86	4.27	3.6	5.06	3.93	3.63	3.77	3.71	3.59	3.36	3.41	3.93	4.04	4.23	5.05	3.81	4.13
642761_0099_3209	NONREACTIVE		Non-reactive		IAIIVLVIIALL	0	906306566	906306566	1433	99		OVOC11512_OVP08537_WBGene00248321;799_REP3	NA	642761	99	3209	A02	4.53	4.43	4.42	4.21	4.02	4.14	4.64	4.6	4.29	4.02	3.77	4.42	4.2	4.27	4.57	4.45	4.62	4.1	3.9	4.51	4.12	4.07	4.62	3.98
642771_0806_0420	NONREACTIVE		Non-reactive		IAIIVLVIIALL	0	369435399	369435399	420	806		OVOC11512_OVP08537_WBGene00248321;799_REP4	NA	642771	806	420	A03	4.02	4.23	3.66	3.87	3.79	4.46	4.12	4.07	4.42	3.84	4.1	4.02	4.12	4.01	3.75	3.61	3.59	3.98	3.84	3.75	3.48	4.02	3.81	4.44
642761_0046_2352	NONREACTIVE		Non-reactive		FHALLLLPIIL	0	906307049	906307049	576	46		OVOC11512_OVP08537_WBGene00248321;931_REP1	NA	642761	46	2352	A02	3.75	4.6	3.8	3.69	3.73	3.83	3.83	3.57	3.93	3.83	3.74	3.34	3.61	3.61	3.53	3.76	3.72	3.6	3.58	4.04	6.32	3.65	4.21	3.74
642771_0634_1638	NONREACTIVE		Non-reactive		FHALLLLPIIL	0	369435804	369435804	1638	634		OVOC11512_OVP08537_WBGene00248321;931_REP2	NA	642771	634	1638	A03	4.07	3.57	3.76	3.66	3.8	3.86	3.68	3.74	3.7	3.56	3.8	3.31	4.07	4.72	3.85	3.78	4.06	3.97	4.04	3.51	4.21	4.55	3.92	3.94
642771_0283_1135	NONREACTIVE		Non-reactive		FHALLLLPIIL	0	369435624	369435624	1135	283		OVOC11512_OVP08537_WBGene00248321;931_REP3	NA	642771	283	1135	A03	3.72	4.16	3.77	4.45	4.04	3.82	3.74	3.86	4.23	3.78	3.57	4.11	3.63	3.8	4.14	3.74	3.75	3.84	4.41	3.76	4.45	3.9	4.43	4.12
642761_0859_3425	NONREACTIVE		Non-reactive		FHALLLLPIIL	0	906306613	906306613	1649	859		OVOC11512_OVP08537_WBGene00248321;931_REP4	NA	642761	859	3425	A02	3.43	3.65	3.69	3.71	3.83	3.8	3.67	3.74	3.43	3.88	4.06	3.57	4.04	3.69	7.19	3.61	3.99	3.87	4.33	3.62	3.93	3.98	3.87	3.72
642751_0084_4928	NONREACTIVE		Non-reactive		VLWAPAGGWLVVF	0	1443177184	1443177184	1376	84		OVOC11545_OVP07781_WBGene00248354;559_REP1	NA	642751	84	4928	A01	4.43	4.2	4.27	5.05	5.79	4.31	5.17	5.36	5.11	5.5	4.32	10.6	4.65	5.67	4.59	4.82	5.14	4.41	4.84	5.18	4.9	5.1	4.67	3.95
642761_0560_3284	NONREACTIVE		Non-reactive		VLWAPAGGWLVVF	0	906306981	906306981	1508	560		OVOC11545_OVP07781_WBGene00248354;559_REP2	NA	642761	560	3284	A02	3.7	4.79	3.96	4.56	4.22	4.06	4.23	5.69	3.89	4.43	4.19	4.55	4.43	4.28	4.21	4.09	4.38	4.5	4.1	5.16	4.28	3.91	4.42	4.68
642751_0104_4752	NONREACTIVE		Non-reactive		VLWAPAGGWLVVF	0	1443177066	1443177066	1200	104		OVOC11545_OVP07781_WBGene00248354;559_REP3	NA	642751	104	4752	A01	4.31	5.47	4.8	5.79	5.66	4.81	4.74	4.84	5.17	5.63	4.21	5.61	5.5	5.84	4.44	5.05	6.61	4.6	4.19	4.68	5.77	5.51	5.31	4.33
642771_0920_0230	NONREACTIVE		Non-reactive		VLWAPAGGWLVVF	0	369435515	369435515	230	920		OVOC11545_OVP07781_WBGene00248354;559_REP4	NA	642771	920	230	A03	4.51	4.6	4.39	5.46	6.13	3.89	5.02	4.51	6.78	5.37	5.03	4.87	4.64	5.01	3.95	4.59	5.59	4.51	5.65	5.91	4.24	5.91	4.35	4.12
642771_0281_0077	NONREACTIVE		Non-reactive		LLATAIASLDVLFIL	0	369434853	369434853	77	281		OVOC11547_OVP00737_WBGene00248356;187_REP1	NA	642771	281	77	A03	4.92	4.78	3.88	4.59	3.9	4.15	4.04	4.04	4.64	4.2	4.41	4.34	4.63	4.91	4.62	4.58	4.54	4.98	4.58	4.06	4.2	4.7	4.93	3.67
642771_0792_1280	NONREACTIVE		Non-reactive		LLATAIASLDVLFIL	0	369435839	369435839	1280	792		OVOC11547_OVP00737_WBGene00248356;187_REP2	NA	642771	792	1280	A03	4.74	5.06	4.19	4.72	4.17	4.8	3.82	3.7	5.36	3.71	4.33	4.35	4	4.17	4.57	4.43	4.27	7.09	4.27	4.51	3.94	4.67	4.39	4.55
642751_0043_4645	NONREACTIVE		Non-reactive		LLATAIASLDVLFIL	0	1443177167	1443177167	1093	43		OVOC11547_OVP00737_WBGene00248356;187_REP3	NA	642751	43	4645	A01	4.26	4.05	80.63	4.89	4.36	4.26	4.4	4.95	4.99	4.55	3.69	3.78	3.85	4.69	13.3	4.49	4.45	4.33	3.92	4.82	4.26	4.04	5.67	4.01
642761_0323_2389	NONREACTIVE		Non-reactive		LLATAIASLDVLFIL	0	906305892	906305892	613	323		OVOC11547_OVP00737_WBGene00248356;187_REP4	NA	642761	323	2389	A02	4.01	5.38	4.62	4.73	4.78	4.18	4.58	4.12	4.46	4.22	4.95	4.01	4.92	4.46	4.56	4.48	5.1	4.61	3.78	3.94	4.38	4.51	4.79	4.25
642761_0105_3037	NONREACTIVE		Non-reactive		HLAAIIFLSYL	0	906307129	906307129	1261	105		OVOC11547_OVP00737_WBGene00248356;241_REP1	NA	642761	105	3037	A02	4.43	3.51	4.24	4.08	3.95	4.22	4.2	4.14	4.05	3.69	3.87	3.7	3.87	3.78	3.9	3.68	4.53	3.96	3.95	3.94	4.22	3.82	3.77	4.05
642751_0204_3820	NONREACTIVE		Non-reactive		HLAAIIFLSYL	0	1443177941	1443177941	268	204		OVOC11547_OVP00737_WBGene00248356;241_REP2	NA	642751	204	3820	A01	3.83	3.91	3.73	3.54	4.14	3.86	4.26	44.39	3.92	4.13	3.59	3.83	4.02	4.26	3.59	4.68	4.03	4.54	3.89	3.5	3.66	4.05	4.35	3.59
642751_0629_4013	NONREACTIVE		Non-reactive		HLAAIIFLSYL	0	1443177069	1443177069	461	629		OVOC11547_OVP00737_WBGene00248356;241_REP3	NA	642751	629	4013	A01	4.47	4.41	4.09	3.48	3.78	4.13	3.98	4.03	4.85	4.6	4.1	4.17	3.85	4.15	4.27	3.84	3.92	4.09	3.9	3.95	4.03	4.39	3.71	3.89
642761_1059_2089	NONREACTIVE		Non-reactive		HLAAIIFLSYL	0	906307118	906307118	313	1059		OVOC11547_OVP00737_WBGene00248356;241_REP4	NA	642761	1059	2089	A02	3.98	4.38	4.33	4.58	3.84	4.28	4.25	3.7	5.02	3.83	4.15	3.72	4.55	3.77	3.57	4.23	4.27	4.25	4.14	4.27	3.91	3.89	4.46	4.4
642761_0325_1931	NONREACTIVE		Non-reactive		LLGIATLVHYVPVYL	0	906305792	906305792	155	325		OVOC11558_OVP12897_WBGene00248367;343_REP1	NA	642761	325	1931	A02	3.89	4.53	4.39	3.95	5.77	3.87	4.13	4.53	3.78	3.67	3.88	4.09	5.16	5.05	4.76	4.49	4.48	4.89	4.39	4.26	4.59	4.67	4.83	5.18
642761_0444_3248	NONREACTIVE		Non-reactive		LLGIATLVHYVPVYL	0	906305781	906305781	1472	444		OVOC11558_OVP12897_WBGene00248367;343_REP2	NA	642761	444	3248	A02	4.02	4.24	4.15	3.98	4.3	4.87	4.53	4.31	4.51	4.66	4.28	4.75	3.67	5.13	126.69	5.06	4.18	6.13	4.27	4.37	5.26	4.68	4.67	4.32
642751_0924_4970	NONREACTIVE		Non-reactive		LLGIATLVHYVPVYL	0	1443177968	1443177968	1418	924		OVOC11558_OVP12897_WBGene00248367;343_REP3	NA	642751	924	4970	A01	5.73	5.6	4.55	5.46	5.08	4.92	4.67	6.19	4.73	7.25	4.86	4.35	4.98	3.95	4.13	4.62	4.51	4.75	4.4	5.2	4.96	4.99	6.16	4.84
642771_1060_0146	NONREACTIVE		Non-reactive		LLGIATLVHYVPVYL	0	369436271	369436271	146	1060		OVOC11558_OVP12897_WBGene00248367;343_REP4	NA	642771	1060	146	A03	5.15	4.17	4.51	4.32	5.1	4.49	3.92	4.46	4.45	4.31	4.28	4.26	4.92	4.3	4.05	4.42	3.83	4.85	4.56	4.58	4.39	4.82	4.36	4.24
642771_0333_1265	NONREACTIVE		Non-reactive		SCRKYVAFLTLVYFL	0	369435599	369435599	1265	333		OVOC11609_OVP08916_WBGene00248418;31_REP1	NA	642771	333	1265	A03	3.87	4.53	3.75	4.36	4.63	5.06	4.04	4.2	4.35	4.83	4.36	3.8	5.5	4.6	4.21	4	4.21	5.57	4.9	3.79	5.38	4.58	4.14	5.32
642751_0940_4096	NONREACTIVE		Non-reactive		SCRKYVAFLTLVYFL	0	1443177926	1443177926	544	940		OVOC11609_OVP08916_WBGene00248418;31_REP2	NA	642751	940	4096	A01	4.8	4.05	3.72	4.12	4.01	3.93	4.04	3.85	4.34	4.82	3.94	3.8	4.42	4.27	4.35	4.25	4.02	4.23	3.73	4.16	4.16	4.51	3.8	4.08
642751_0872_3798	NONREACTIVE		Non-reactive		SCRKYVAFLTLVYFL	0	1443177077	1443177077	246	872		OVOC11609_OVP08916_WBGene00248418;31_REP3	NA	642751	872	3798	A01	4.55	4.12	4.43	4.65	4.29	4.4	4.04	3.98	4.35	4.67	4.59	4.4	4.72	6.15	4.09	4.11	3.82	5.07	3.96	4.34	4.09	4.65	4.21	4.27
642761_0410_3016	NONREACTIVE		Non-reactive		SCRKYVAFLTLVYFL	0	906306034	906306034	1240	410		OVOC11609_OVP08916_WBGene00248418;31_REP4	NA	642761	410	3016	A02	4.22	3.64	4.19	4.38	3.6	3.64	3.74	4.16	4.06	3.99	3.61	4.63	3.6	4.14	4.45	4.65	4.5	4.55	3.77	3.94	4.05	4.7	4.82	3.83
642771_0040_1616	NONREACTIVE		Non-reactive		LTILIRPTAILIWI	0	369436048	369436048	1616	40		OVOC11628_OVP11196_WBGene00248437;247_REP1	NA	642771	40	1616	A03	4.33	5.31	51.06	4.35	4.48	5.61	4.12	8.6	4.5	3.94	4.15	4.67	3.81	4.12	4.95	3.99	4.1	4.43	4.08	3.94	4.85	4.39	4.46	4.59
642761_0849_2489	NONREACTIVE		Non-reactive		LTILIRPTAILIWI	0	906306002	906306002	713	849		OVOC11628_OVP11196_WBGene00248437;247_REP2	NA	642761	849	2489	A02	4.41	4.26	3.88	3.85	4.88	4.56	4.16	4.03	4.17	4.07	4.45	4.66	4.69	4.34	3.75	4.11	4.23	4.5	4.11	3.97	4.13	4.39	3.91	4.28
642761_0503_2399	NONREACTIVE		Non-reactive		LTILIRPTAILIWI	0	906307013	906307013	623	503		OVOC11628_OVP11196_WBGene00248437;247_REP3	NA	642761	503	2399	A02	4.17	4.58	4.35	3.75	4.27	3.7	4.18	4.16	4.1	3.93	4.25	4.7	4.04	4.32	4.58	3.97	5.8	4.67	3.74	3.92	4.12	4	5.47	4.03
642771_0411_0429	NONREACTIVE		Non-reactive		LTILIRPTAILIWI	0	369435433	369435433	429	411		OVOC11628_OVP11196_WBGene00248437;247_REP4	NA	642771	411	429	A03	4.86	4.12	5.73	6.69	4.24	4.69	4.2	4.49	4.46	3.84	4.9	5.9	4.15	4.85	4.07	4.02	4.85	4.74	4.15	3.94	5.07	4.75	4.24	5.21
642751_0816_4032	NONREACTIVE		Non-reactive		LSCFPVLFLVIVLD	0	1443178115	1443178115	480	816		OVOC11628_OVP11196_WBGene00248437;283_REP1	NA	642751	816	4032	A01	4.93	4.48	4.29	4.18	4.99	4.8	4.57	4.53	4.34	4.68	4.72	4.77	5.71	3.85	4.11	4.73	5.39	4.11	4.21	4.01	4.72	4.43	4.65	4.24
642761_0169_3449	NONREACTIVE		Non-reactive		LSCFPVLFLVIVLD	0	906306982	906306982	1673	169		OVOC11628_OVP11196_WBGene00248437;283_REP2	NA	642761	169	3449	A02	5.44	4.54	3.86	4.12	4.12	4.04	3.9	4.68	4.25	4.16	4.26	4.11	4.16	4.3	4.69	4.39	5.78	3.79	4.22	3.71	4.16	4.13	3.76	3.98
642761_0268_2662	NONREACTIVE		Non-reactive		LSCFPVLFLVIVLD	0	906307204	906307204	886	268		OVOC11628_OVP11196_WBGene00248437;283_REP3	NA	642761	268	2662	A02	4.19	4.15	4.22	4.33	4.05	4.5	4.82	4.4	4.05	4.59	4.59	5.05	6.07	5.57	4.48	4.2	5.02	5.21	4.74	4.12	5.05	4.18	4.04	5.45
642751_0873_5033	NONREACTIVE		Non-reactive		LSCFPVLFLVIVLD	0	1443177873	1443177873	1481	873		OVOC11628_OVP11196_WBGene00248437;283_REP4	NA	642751	873	5033	A01	4.98	4.9	4.51	4.35	4.29	4.4	4.5	5.36	4.67	4.8	4.89	5.34	4.13	4.07	4.52	3.89	5.15	4.44	4.13	4.08	4.33	4.15	5.4	4.21
642751_0570_3834	NONREACTIVE		Non-reactive		HKIFCVYLFILIFLW	0	1443177397	1443177397	282	570		OVOC11637_OVP12460_WBGene00248446;307_REP1	NA	642751	570	3834	A01	4.49	4.17	3.76	5.61	3.96	4	3.68	3.87	5.14	4.29	4.15	4.15	4.01	3.69	3.94	4.01	4.05	4.58	3.69	4.06	4.51	4.4	4.43	4.31
642751_0695_4167	NONREACTIVE		Non-reactive		HKIFCVYLFILIFLW	0	1443177084	1443177084	615	695		OVOC11637_OVP12460_WBGene00248446;307_REP2	NA	642751	695	4167	A01	4.83	4.14	9.28	4.02	4.1	3.94	4.19	4.53	3.93	5.21	4.78	3.57	3.57	3.69	4.11	4.05	4.35	3.93	3.84	3.71	3.65	3.7	3.59	4
642761_0525_2407	NONREACTIVE		Non-reactive		HKIFCVYLFILIFLW	0	906305974	906305974	631	525		OVOC11637_OVP12460_WBGene00248446;307_REP3	NA	642761	525	2407	A02	3.47	3.65	3.89	3.88	3.66	3.43	3.44	4.07	4.14	3.78	3.8	3.65	3.62	3.91	3.93	3.88	5.16	3.66	3.83	3.45	4.03	3.48	4.04	4.03
642761_0705_2851	NONREACTIVE		Non-reactive		HKIFCVYLFILIFLW	0	906306065	906306065	1075	705		OVOC11637_OVP12460_WBGene00248446;307_REP4	NA	642761	705	2851	A02	4.34	4.2	3.78	4.04	3.7	4.7	4.07	3.97	4.48	3.61	3.72	3.95	3.65	3.86	3.45	4.06	4.8	3.67	4.08	3.56	3.96	3.64	4.2	4.89
642751_1049_4313	NONREACTIVE		Non-reactive		PNNYVWLSVTCWLVS	0	1443176928	1443176928	761	1049		OVOC11637_OVP12460_WBGene00248446;391_REP1	NA	642751	1049	4313	A01	5.96	7.07	5.7	6.4	7.1	5.45	8.13	7.64	5.06	35.04	8.28	5.29	7.96	4.5	3.97	6.94	4.97	4.66	4.64	8.96	6.44	5.05	5.35	5.57
642761_0618_2498	NONREACTIVE		Non-reactive		PNNYVWLSVTCWLVS	0	906305848	906305848	722	618		OVOC11637_OVP12460_WBGene00248446;391_REP2	NA	642761	618	2498	A02	4.45	4.47	4.1	5.25	5.09	4.59	4.63	4.17	4.14	4.33	4.8	5.36	4.37	5.1	4.27	5.25	7.53	4.23	5.24	4.07	4.09	4.69	4.15	4.78
642761_0170_2028	NONREACTIVE		Non-reactive		PNNYVWLSVTCWLVS	0	906306279	906306279	252	170		OVOC11637_OVP12460_WBGene00248446;391_REP3	NA	642761	170	2028	A02	4.11	4.65	4.43	5.34	5.32	4.33	5.21	4.46	4.31	4.53	4.31	5.48	5.35	13.57	5.92	5.22	6.33	4.12	4.48	4.26	4.15	6.9	6.2	4.5
642771_0792_0936	NONREACTIVE		Non-reactive		PNNYVWLSVTCWLVS	0	369435063	369435063	936	792		OVOC11637_OVP12460_WBGene00248446;391_REP4	NA	642771	792	936	A03	4.36	4.01	3.93	4.5	5.63	4.32	4.53	5.59	5.1	4.32	4.62	4.23	5.25	4.39	4.58	4.14	5.57	4.12	4.72	4.32	3.72	12.11	4.46	4.25
642751_1051_3727	NONREACTIVE		Non-reactive		DIDCSCLFLLYE	0	1443178041	1443178041	175	1051		OVOC1167_OVP09727_WBGene00237976;13_REP1	NA	642751	1051	3727	A01	6.14	5.09	4.25	6.22	4.84	6.26	4.89	5.39	7.38	4.76	10.31	9.09	6.26	5.31	5.45	6.19	5.37	5.54	5.18	7.1	4.82	6.71	5.73	5.35
642751_0747_4593	NONREACTIVE		Non-reactive		DIDCSCLFLLYE	0	1443177311	1443177311	1041	747		OVOC1167_OVP09727_WBGene00237976;13_REP2	NA	642751	747	4593	A01	6.5	5.42	5.88	5.52	5.34	5.35	4.82	5.17	7.82	5.02	11.27	5.64	6.03	6.53	4.94	5.51	5.59	6.14	4.36	5.77	6.36	9	6.18	4.16
642761_0834_3346	NONREACTIVE		Non-reactive		DIDCSCLFLLYE	0	906306718	906306718	1570	834		OVOC1167_OVP09727_WBGene00237976;13_REP3	NA	642761	834	3346	A02	5.26	5.63	5.08	5.83	6	5.48	5.48	6.85	6.21	5	7.55	4.67	8.43	5.3	5.1	5.29	4.69	7.46	7.61	6.11	5.31	6.1	7.53	6.06
642761_0055_3493	NONREACTIVE		Non-reactive		DIDCSCLFLLYE	0	906306126	906306126	1717	55		OVOC1167_OVP09727_WBGene00237976;13_REP4	NA	642761	55	3493	A02	5.29	4.42	6.07	5.24	4.51	5.35	6.41	5.5	4.79	4.47	7.43	4.89	6.16	4.87	4.42	6.31	6.69	6.73	7.19	5.66	5.91	7.37	5.28	4.6
642771_0058_1212	NONREACTIVE		Non-reactive		QWATIFYIIVGLI	0	369435226	369435226	1212	58		OVOC11684_OVP08781_WBGene00248493;421_REP1	NA	642771	58	1212	A03	3.85	4.18	3.46	4.16	3.83	4.26	3.86	79.85	4.1	3.84	4.11	3.82	4.25	3.8	4.24	3.82	3.99	3.71	4.2	3.94	3.95	4.36	4.04	4.27
642771_0633_1293	NONREACTIVE		Non-reactive		QWATIFYIIVGLI	0	369435190	369435190	1293	633		OVOC11684_OVP08781_WBGene00248493;421_REP2	NA	642771	633	1293	A03	3.67	4.41	3.99	5.37	4.28	4.48	3.76	4.03	4.84	3.76	4.24	4.24	4.61	6.06	4.11	4.18	4.54	4.64	4.67	3.87	4.52	4.61	3.97	4.53
642771_0323_1307	NONREACTIVE		Non-reactive		QWATIFYIIVGLI	0	369435947	369435947	1307	323		OVOC11684_OVP08781_WBGene00248493;421_REP3	NA	642771	323	1307	A03	4.73	4.44	4.74	4.96	4.43	4.1	4.13	4.25	4.17	3.91	4.55	4.02	3.98	5.52	4.12	3.95	4.77	3.92	4.33	3.86	4.4	4.25	4.13	5.53
642771_0474_1510	NONREACTIVE		Non-reactive		QWATIFYIIVGLI	0	369435284	369435284	1510	474		OVOC11684_OVP08781_WBGene00248493;421_REP4	NA	642771	474	1510	A03	4.71	3.9	4.41	4.05	4.27	4.22	4.37	3.77	3.58	4.32	4.23	4.39	4.4	4.15	3.94	3.85	4.25	4.23	4.46	4	3.81	3.72	3.71	4.12
642751_0558_4032	NONREACTIVE		Non-reactive		NLYCALILILIVIL	0	1443177472	1443177472	480	558		OVOC11694_OVP00383_WBGene00248503;133_REP1	NA	642751	558	4032	A01	5.69	4.29	4.35	3.88	3.8	4.2	4.19	4.39	4.48	5.11	4.73	4.26	4.03	4.16	4.36	3.97	5.06	4.19	3.86	3.97	5.17	4.28	4.51	4.09
642751_1000_4688	NONREACTIVE		Non-reactive		NLYCALILILIVIL	0	1443177814	1443177814	1136	1000		OVOC11694_OVP00383_WBGene00248503;133_REP2	NA	642751	1000	4688	A01	4.82	5.38	3.94	5.29	4.28	4.08	4.39	4.19	4.27	5.4	4.55	4.77	3.89	4.05	3.85	4.15	3.8	16.72	4	4.1	4.29	4.13	3.88	4.23
642751_0007_4675	NONREACTIVE		Non-reactive		NLYCALILILIVIL	0	1443177791	1443177791	1123	7		OVOC11694_OVP00383_WBGene00248503;133_REP3	NA	642751	7	4675	A01	5.1	4.13	4.39	3.61	4.14	3.89	4.71	4.19	4.52	5.14	3.64	3.85	4	4.03	3.7	3.62	4.58	3.86	4.02	3.82	4.04	4.07	4.1	4.67
642761_0751_1849	NONREACTIVE		Non-reactive		NLYCALILILIVIL	0	906306898	906306898	73	751		OVOC11694_OVP00383_WBGene00248503;133_REP4	NA	642761	751	1849	A02	4.21	3.55	3.93	3.79	4.03	3.65	3.61	4.06	3.86	3.93	4.42	4.12	4.36	3.9	3.9	3.87	4.15	4.4	3.99	4.13	4.15	3.88	4.09	3.96
642761_1009_1889	NONREACTIVE		Non-reactive		LSTIILVALVI	0	906306299	906306299	113	1009		OVOC11713_OVP12480_WBGene00248522;109_REP1	NA	642761	1009	1889	A02	3.76	4.75	4.2	4.76	3.66	4.36	3.87	3.68	3.94	3.98	3.91	3.97	3.92	4.08	3.65	4.29	3.77	3.84	3.69	3.89	3.88	4.19	4.12	4.18
642771_0623_0387	NONREACTIVE		Non-reactive		LSTIILVALVI	0	369435985	369435985	387	623		OVOC11713_OVP12480_WBGene00248522;109_REP2	NA	642771	623	387	A03	4.31	3.77	4.43	4.44	4.01	4.54	4.62	4.27	4.32	4.48	4.87	4.01	4.32	4.56	3.83	4.03	4.25	3.82	4.05	4.13	4.31	4.44	3.91	4.46
642761_0364_3254	NONREACTIVE		Non-reactive		LSTIILVALVI	0	906306102	906306102	1478	364		OVOC11713_OVP12480_WBGene00248522;109_REP3	NA	642761	364	3254	A02	3.82	4.04	3.81	4.05	3.92	4.47	16.53	4.28	3.39	4.15	3.9	4.1	4.07	4.07	4.86	4.02	4.16	5.01	4.45	4.03	4.55	4.16	4.33	4.04
642771_0711_0165	NONREACTIVE		Non-reactive		LSTIILVALVI	0	369435051	369435051	165	711		OVOC11713_OVP12480_WBGene00248522;109_REP4	NA	642771	711	165	A03	4.27	4.32	4.34	4.11	4.55	4.01	4.08	3.72	5.11	3.77	4.8	4.44	4.32	4.32	4	3.57	3.72	4.03	4.09	4.16	4.62	3.72	3.99	4.31
642771_0650_0556	NONREACTIVE		Non-reactive		DLLRYFVIISYLE	0	369436184	369436184	556	650		OVOC11717_OVP07819_WBGene00248526;217_REP1	NA	642771	650	556	A03	5.5	5.96	5.99	5.76	5.25	5.41	6.01	4.8	6.28	4.44	5.66	4.39	6.87	7.01	4.71	4.64	4.38	5.43	5.07	132.57	5.04	5.48	4.11	5.01
642771_0070_0752	NONREACTIVE		Non-reactive		DLLRYFVIISYLE	0	369436002	369436002	752	70		OVOC11717_OVP07819_WBGene00248526;217_REP2	NA	642771	70	752	A03	4.3	4.25	4.31	4.5	4.63	4.86	4.57	4.56	4.57	4.33	5.3	4.69	4.72	4.09	4.45	4.91	5.17	5.07	4.56	4.38	4.16	4.19	5.45	4.5
642751_0389_3831	NONREACTIVE		Non-reactive		DLLRYFVIISYLE	0	1443177544	1443177544	279	389		OVOC11717_OVP07819_WBGene00248526;217_REP3	NA	642751	389	3831	A01	4.44	5.92	4.35	5.16	4.88	5.73	4.54	4.61	5.88	4.69	5.47	4.09	4.21	4.97	4.32	4.55	5.3	4.71	4.56	4.38	6.13	5.56	5.48	5.3
642751_0675_4091	NONREACTIVE		Non-reactive		DLLRYFVIISYLE	0	1443177916	1443177916	539	675		OVOC11717_OVP07819_WBGene00248526;217_REP4	NA	642751	675	4091	A01	6.48	4.81	5.87	5.65	5.83	7.14	5.91	4.75	4.72	5.1	5.48	7.15	6.67	7.13	8.31	5.58	6.29	5.83	4.74	4.3	5.8	5.24	7.27	5.34
642771_0873_0119	NONREACTIVE		Non-reactive		DLWSVGVLTYVL	0	369434861	369434861	119	873		OVOC11728_OVP09227_WBGene00248537;115_REP1	NA	642771	873	119	A03	5.18	4.2	4.45	5.9	4.63	4.43	6.15	4.91	5.82	6.23	5.45	5.16	4.97	5.2	3.95	5.09	4.5	5.91	5.66	5.03	4.83	5.47	5.22	4.6
642771_1000_1136	NONREACTIVE		Non-reactive		DLWSVGVLTYVL	0	369435997	369435997	1136	1000		OVOC11728_OVP09227_WBGene00248537;115_REP2	NA	642771	1000	1136	A03	4.57	4.27	5.38	6.27	4.98	4.52	4.61	4.75	6.6	4.42	6.01	4.57	4.82	5.35	7.3	6.24	5.18	5.35	4.31	4.76	4.62	4.39	4.88	4.72
642761_0842_2018	NONREACTIVE		Non-reactive		DLWSVGVLTYVL	0	906306737	906306737	242	842		OVOC11728_OVP09227_WBGene00248537;115_REP3	NA	642761	842	2018	A02	5.03	5.14	4.59	3.94	4.04	4.02	4.42	4.19	5.99	4.24	5.39	4.75	5.63	5.29	4.97	5.01	4.85	5.28	4.84	4.86	3.65	5.32	4.35	5.76
642761_0978_2338	NONREACTIVE		Non-reactive		DLWSVGVLTYVL	0	906306349	906306349	562	978		OVOC11728_OVP09227_WBGene00248537;115_REP4	NA	642761	978	2338	A02	5.26	5.06	4.58	4.54	5.22	4.68	4.48	4.49	4.95	5.14	6.67	5	6.25	4.67	11.32	5.48	4.56	4.9	4.71	4.84	5.09	4.51	4.66	4.81
642761_0011_2957	NONREACTIVE		Non-reactive		HLWSLLLLPIGFI	0	906306653	906306653	1181	11		OVOC11753_OVP10089_WBGene00248562;199_REP1	NA	642761	11	2957	A02	4.27	3.92	4.2	4.4	4.54	3.89	5.7	3.97	4.41	173.84	6.9	4.19	3.68	4.3	3.88	5.21	3.78	4.09	3.91	4.2	3.77	4.19	3.95	3.97
642771_0640_1154	NONREACTIVE		Non-reactive		HLWSLLLLPIGFI	0	369435935	369435935	1154	640		OVOC11753_OVP10089_WBGene00248562;199_REP2	NA	642771	640	1154	A03	4.29	4.1	3.84	4.02	3.9	4.06	3.94	3.95	4.48	4.04	4.82	4.28	4.02	6.4	3.71	3.81	3.86	4.03	4.81	4.54	4.66	3.89	4.18	3.96
642761_0217_3129	NONREACTIVE		Non-reactive		HLWSLLLLPIGFI	0	906306542	906306542	1353	217		OVOC11753_OVP10089_WBGene00248562;199_REP3	NA	642761	217	3129	A02	3.88	4.16	3.59	4.12	3.94	3.97	4.46	3.95	3.67	3.92	4.12	4.52	4.16	4.19	5.56	4.46	4.18	3.6	3.8	3.97	4.81	3.86	3.7	4.13
642761_0482_1892	NONREACTIVE		Non-reactive		HLWSLLLLPIGFI	0	906306148	906306148	116	482		OVOC11753_OVP10089_WBGene00248562;199_REP4	NA	642761	482	1892	A02	3.37	4.4	4.28	4.6	4.01	3.52	3.67	3.89	4.49	4.28	3.95	4.29	4.1	4.16	3.82	3.83	4.21	4.61	4.45	4.26	3.87	4.04	3.82	3.95
642761_0568_2346	NONREACTIVE		Non-reactive		IILITTLICLASIM	0	906306405	906306405	570	568		OVOC11759_OVP03263_WBGene00248568;37_REP1	NA	642761	568	2346	A02	4.42	5.54	4.18	4.67	4.62	4.61	5.07	4.59	4.84	4.3	5.74	4.39	4.39	4.71	10.18	4.05	4.72	4.77	4.5	4.93	4.63	4.19	4.21	4.95
642771_1019_0041	NONREACTIVE		Non-reactive		IILITTLICLASIM	0	369435173	369435173	41	1019		OVOC11759_OVP03263_WBGene00248568;37_REP2	NA	642771	1019	41	A03	5.05	4.24	4.09	4.56	4.35	4.29	4.87	4.36	5.41	4.98	4.38	4.46	5.1	4.61	4.52	3.96	4.37	4.53	4.39	4.21	5.03	4.05	4.24	4
642771_0602_0122	NONREACTIVE		Non-reactive		IILITTLICLASIM	0	369435124	369435124	122	602		OVOC11759_OVP03263_WBGene00248568;37_REP3	NA	642771	602	122	A03	4.4	4.43	4.11	4.92	4.7	5.54	4.66	4.48	4.99	4.07	4.99	4.83	4.31	5.34	3.85	4.92	4.19	3.93	4.91	5.37	4.23	5.55	4.98	4.61
642771_0850_0178	NONREACTIVE		Non-reactive		IILITTLICLASIM	0	369435171	369435171	178	850		OVOC11759_OVP03263_WBGene00248568;37_REP4	NA	642771	850	178	A03	4.82	4.49	4.17	5.1	4.38	4.18	4.99	4.31	4.65	4.38	4.67	4.32	6.01	5.18	4.26	4.37	5.21	4.39	4.79	4.81	4.33	4.84	4.61	4.8
642751_0792_4488	NONREACTIVE		Non-reactive		IWGFIIISLIFALI	0	1443176880	1443176880	936	792		OVOC11795_OVP04160_WBGene00248604;7_REP1	NA	642751	792	4488	A01	5.26	4.24	3.93	4.21	4.14	3.88	3.62	4.37	4.62	4.6	4.58	3.91	3.66	4.03	4.12	4.19	3.83	3.89	3.68	3.65	3.83	3.88	5.08	3.7
642751_0644_4854	NONREACTIVE		Non-reactive		IWGFIIISLIFALI	0	1443177014	1443177014	1302	644		OVOC11795_OVP04160_WBGene00248604;7_REP2	NA	642751	644	4854	A01	4.8	4.24	4.33	4.68	4.2	3.47	3.88	4.09	4.77	4.72	3.99	3.94	4.12	6.08	4.3	4.12	4.64	4.05	3.61	3.62	3.79	4.24	4.26	3.63
642751_0185_4617	NONREACTIVE		Non-reactive		IWGFIIISLIFALI	0	1443177006	1443177006	1065	185		OVOC11795_OVP04160_WBGene00248604;7_REP3	NA	642751	185	4617	A01	4.32	4.11	3.67	4.36	3.95	4.99	4.23	3.96	4.52	4.57	3.71	3.58	4.25	3.64	4.11	4.04	3.95	3.93	3.66	3.77	4.73	4.15	4.55	3.85
642751_0558_3564	NONREACTIVE		Non-reactive		IWGFIIISLIFALI	0	1443177662	1443177662	12	558		OVOC11795_OVP04160_WBGene00248604;7_REP4	NA	642751	558	3564	A01	4.83	4	3.95	4.07	3.57	3.92	4.36	3.74	4.06	4.07	3.79	4.2	4	4.4	3.76	3.83	14.7	4.32	3.96	3.88	5.12	4.11	3.98	3.66
642771_0996_0360	NONREACTIVE		Non-reactive		QPEVSVVLVVNLI	0	369436028	369436028	360	996		OVOC11797_OVP08758_WBGene00248606;7_REP1	NA	642771	996	360	A03	14.81	6.09	5.07	7.72	7.19	4.72	5.34	5.84	5.04	5.21	5.02	5.85	5.34	5.47	4.82	4.74	6.15	5.76	4.81	5.66	4.19	13.18	4.4	4.76
642761_0045_2873	NONREACTIVE		Non-reactive		QPEVSVVLVVNLI	0	906305768	906305768	1097	45		OVOC11797_OVP08758_WBGene00248606;7_REP2	NA	642761	45	2873	A02	9.96	7.54	7.24	7.14	5.83	4.85	5.63	5.31	5.21	5.16	4.63	6.12	5.96	4.78	4.6	5.07	6.91	6.97	5.33	3.82	5.75	5.54	5.75	4.81
642771_0256_1426	NONREACTIVE		Non-reactive		QPEVSVVLVVNLI	0	369435558	369435558	1426	256		OVOC11797_OVP08758_WBGene00248606;7_REP3	NA	642771	256	1426	A03	6.28	6.47	6.18	5.17	4.54	5.36	5.16	6.24	7.65	4.85	5.18	5.14	4.76	5.38	5.62	4.82	6.83	4.65	6.75	4.24	5	6.4	4.76	4.81
642771_0806_1376	NONREACTIVE		Non-reactive		QPEVSVVLVVNLI	0	369435139	369435139	1376	806		OVOC11797_OVP08758_WBGene00248606;7_REP4	NA	642771	806	1376	A03	6.4	7.58	6.87	5.67	5.51	6.4	5.28	6.65	6.36	4.56	5.37	5.48	4.79	5.49	5.2	5.98	5.18	5.1	4.92	4.13	5.57	5.94	5.16	5.2
642771_0215_0889	NONREACTIVE		Non-reactive		SIVTPIWAIGLVIIV	0	369435851	369435851	889	215		OVOC11808_OVP02162_WBGene00248617;79_REP1	NA	642771	215	889	A03	4.56	4.85	4.34	6.11	4.22	4.18	6.03	4.37	4.12	4.03	4.7	4.01	3.87	4	4.26	4.5	5	4	4.41	4.09	3.91	4.99	4.31	4.16
642761_0099_2293	NONREACTIVE		Non-reactive		SIVTPIWAIGLVIIV	0	906306707	906306707	517	99		OVOC11808_OVP02162_WBGene00248617;79_REP2	NA	642761	99	2293	A02	4.63	4.05	3.95	5.56	4.49	4.37	4.57	4.07	3.78	4.24	9.74	4.81	4.34	4.27	4.22	4.11	3.93	4.5	5	4.54	4.52	3.7	4.13	4.49
642751_0516_4792	NONREACTIVE		Non-reactive		SIVTPIWAIGLVIIV	0	1443177271	1443177271	1240	516		OVOC11808_OVP02162_WBGene00248617;79_REP3	NA	642751	516	4792	A01	4.96	4.53	3.95	4.39	4.42	4.16	4.23	4.42	4.38	4.61	4.43	3.95	4.92	3.7	4.11	5.21	4.09	4.17	4.09	4.05	3.74	4.12	5.15	3.91
642771_0039_0443	NONREACTIVE		Non-reactive		SIVTPIWAIGLVIIV	0	369435896	369435896	443	39		OVOC11808_OVP02162_WBGene00248617;79_REP4	NA	642771	39	443	A03	4.03	3.94	3.67	5.31	4.23	4.4	4.16	4.14	4.45	3.9	4.93	3.96	3.97	4.29	4.22	4.14	4.3	3.65	4.45	3.78	4.17	3.94	4.76	3.94
642751_0563_4407	NONREACTIVE		Non-reactive		LDLVIIVGNSLVIID	0	1443177840	1443177840	855	563		OVOC11815_OVP06507_WBGene00248624;31_REP1	NA	642751	563	4407	A01	9.34	8.67	6.58	5.74	5.65	6.61	12.04	5.93	5.83	7.38	6.08	7.02	7.94	5.33	7.71	8.62	5.83	7.26	4.75	5.39	5.7	5.73	9.33	7.21
642771_0188_1090	NONREACTIVE		Non-reactive		LDLVIIVGNSLVIID	0	369435929	369435929	1090	188		OVOC11815_OVP06507_WBGene00248624;31_REP2	NA	642771	188	1090	A03	5.54	6.04	8	5.47	4.98	5.57	5.54	5.16	4.48	4.82	5.07	7.6	6.93	5.9	4.85	4.92	4.96	7.6	5.29	4.99	6.07	4.58	6.35	5.65
642771_0465_0485	NONREACTIVE		Non-reactive		LDLVIIVGNSLVIID	0	369436156	369436156	485	465		OVOC11815_OVP06507_WBGene00248624;31_REP3	NA	642771	465	485	A03	8.17	5.85	6.88	5.74	5.94	7.52	4.34	6.33	12.98	4.9	5.35	4.94	7.1	5.54	4.57	5.6	4.81	8.01	6.1	6.13	4.77	4.72	9.44	6.3
642771_0395_1151	NONREACTIVE		Non-reactive		LDLVIIVGNSLVIID	0	369435895	369435895	1151	395		OVOC11815_OVP06507_WBGene00248624;31_REP4	NA	642771	395	1151	A03	4.88	7.26	4.65	8.03	5.37	8.97	5.69	5.67	6.26	4.81	6.33	4.99	5.73	5.64	4.74	5	5.91	8.06	7.18	4.68	5.32	5.52	6.94	6.01
642771_0558_0480	NONREACTIVE		Non-reactive		HIYTLKICLDYIINL	0	369435655	369435655	480	558		OVOC11829_OVP08439_WBGene00248638;13_REP1	NA	642771	558	480	A03	5.76	4.62	6.28	4.49	4.61	5.71	4.85	3.96	4.68	4.73	6.66	4.53	4.59	5.24	5.44	4.18	4.79	5.47	4.43	4.31	4.3	5.63	4.59	4.59
642761_0404_2794	NONREACTIVE		Non-reactive		HIYTLKICLDYIINL	0	906306986	906306986	1018	404		OVOC11829_OVP08439_WBGene00248638;13_REP2	NA	642761	404	2794	A02	5.71	4.94	5.28	6.99	5.08	4.45	5.47	4.65	5.34	5.17	4.12	4.84	4	5.12	5.9	4.82	5.04	5.42	4.37	4.51	4.47	4.87	5.62	4.78
642771_0978_0056	NONREACTIVE		Non-reactive		HIYTLKICLDYIINL	0	369436047	369436047	56	978		OVOC11829_OVP08439_WBGene00248638;13_REP3	NA	642771	978	56	A03	5.25	4.4	7.69	5.72	5	4.02	4.36	5.05	4.64	5.34	4.16	4.15	3.98	4.4	4.19	9.42	3.99	4.02	4.24	4.06	3.81	4.54	4.8	4.02
642771_0568_0538	NONREACTIVE		Non-reactive		HIYTLKICLDYIINL	0	369436044	369436044	538	568		OVOC11829_OVP08439_WBGene00248638;13_REP4	NA	642771	568	538	A03	5.16	4.95	4.82	5.27	5.83	4.27	4.52	5.04	4.74	4.46	4.35	5.03	4.67	5.09	4.61	5.01	4.76	4.39	4.41	4.77	4.47	7.74	4.41	4.96
642751_0322_5326	NONREACTIVE		Non-reactive		IISYLIFLLLL	0	1443176872	1443176872	1774	322		OVOC11843_OVP08811_WBGene00248652;103_REP1	NA	642751	322	5326	A01	6.33	5.59	20.25	6.76	4.62	3.91	4.29	42.49	54.55	4.79	4.15	4.76	4.09	3.91	4.8	4.95	4.53	5.32	4.76	4.54	6.29	4.11	5.89	5.04
642761_0516_2838	NONREACTIVE		Non-reactive		IISYLIFLLLL	0	906306402	906306402	1062	516		OVOC11843_OVP08811_WBGene00248652;103_REP2	NA	642761	516	2838	A02	4.15	3.47	4.25	3.68	4.13	4.33	4.43	3.69	3.68	4.22	3.93	4.14	3.55	3.82	4.15	4.08	4.09	4.15	3.57	3.47	3.87	4.16	4.16	3.92
642771_0988_0102	NONREACTIVE		Non-reactive		IISYLIFLLLL	0	369435612	369435612	102	988		OVOC11843_OVP08811_WBGene00248652;103_REP3	NA	642771	988	102	A03	4.5	3.76	3.87	4.16	4.35	3.5	3.97	3.57	4.44	3.96	4.35	3.55	3.83	3.69	3.92	4.04	3.53	3.7	3.87	3.68	3.59	3.75	4.35	3.76
642751_0389_4391	NONREACTIVE		Non-reactive		IISYLIFLLLL	0	1443177475	1443177475	839	389		OVOC11843_OVP08811_WBGene00248652;103_REP4	NA	642751	389	4391	A01	4.06	4.46	3.97	3.63	4.36	4.12	3.78	4.03	3.74	4.37	4.1	3.71	3.44	4.08	3.93	5.41	4.36	4.1	3.63	3.91	3.82	3.97	4.03	3.6
642771_0390_1536	NONREACTIVE		Non-reactive		HLFNIHLLDLIFA	0	369435999	369435999	1536	390		OVOC11903_OVP01343_WBGene00248712;97_REP1	NA	642771	390	1536	A03	3.84	4.05	4.49	3.82	4.28	4.44	4.06	4.03	4.25	3.86	3.89	4.47	4.87	4.8	4.12	3.81	4.4	4.14	4.64	4.06	4.19	3.64	4.56	4.13
642751_0804_4512	NONREACTIVE		Non-reactive		HLFNIHLLDLIFA	0	1443177168	1443177168	960	804		OVOC11903_OVP01343_WBGene00248712;97_REP2	NA	642751	804	4512	A01	4.66	4.23	3.78	4.07	4.09	4.2	3.91	3.86	4.35	4.38	4.89	4.34	4.04	4.03	4.32	13.42	4.43	4.49	4.21	4.22	3.77	3.77	4.64	3.64
642771_0843_0833	NONREACTIVE		Non-reactive		HLFNIHLLDLIFA	0	369436215	369436215	833	843		OVOC11903_OVP01343_WBGene00248712;97_REP3	NA	642771	843	833	A03	4.37	4.04	4.45	4.14	4.11	4.56	4.18	3.97	4.68	3.66	4.15	4.37	6.67	3.87	3.69	4.21	4.03	4.29	7.65	3.7	3.72	4.12	4.01	12.04
642771_0894_0036	NONREACTIVE		Non-reactive		HLFNIHLLDLIFA	0	369435954	369435954	36	894		OVOC11903_OVP01343_WBGene00248712;97_REP4	NA	642771	894	36	A03	4.01	4.84	4.36	4.38	4.53	5.79	4.45	4.61	3.87	4.12	4.29	7.46	4.94	4.05	3.98	3.97	4.11	4.44	4.37	4.38	3.84	4.31	3.89	4.31
642751_0269_4977	NONREACTIVE		Non-reactive		EVIAWVLWFALLAS	0	1443176875	1443176875	1425	269		OVOC11904_OVP11535_WBGene00248713;151_REP1	NA	642751	269	4977	A01	6.21	4.32	4.02	4.15	4.3	3.43	3.76	4.24	4.15	4.4	3.72	4.13	3.72	4.12	4.42	4.27	4.09	3.99	3.89	4.72	4.18	3.95	4.04	4.23
642751_0497_4137	NONREACTIVE		Non-reactive		EVIAWVLWFALLAS	0	1443177318	1443177318	585	497		OVOC11904_OVP11535_WBGene00248713;151_REP2	NA	642751	497	4137	A01	6.18	4.22	4.03	4.36	4.36	4.6	4.52	5.24	4.03	4.42	5.05	4.27	4.05	3.88	4.47	4.97	4.44	4.25	4.12	4.54	5.57	5.12	4.49	4.18
642771_1076_0790	NONREACTIVE		Non-reactive		EVIAWVLWFALLAS	0	369435695	369435695	790	1076		OVOC11904_OVP11535_WBGene00248713;151_REP3	NA	642771	1076	790	A03	5.71	4.9	5.28	5.57	4.66	4.68	6.08	5.31	5.77	4.7	5.17	4.12	5.97	4.32	4.36	4.16	4.36	4.67	4.61	5.39	5.05	4.35	6.65	5.12
642751_0892_5070	NONREACTIVE		Non-reactive		EVIAWVLWFALLAS	0	1443177670	1443177670	1518	892		OVOC11904_OVP11535_WBGene00248713;151_REP4	NA	642751	892	5070	A01	5.04	5.13	4.34	4.26	4.44	4.22	4.64	4.13	4.25	5.94	4.16	5.02	4.67	4.46	4.69	4.3	4.36	4.14	4.04	3.93	4.6	4.38	4.51	3.83
642751_0725_4871	NONREACTIVE		Non-reactive		QQFLHVLLHPTFGWI	0	1443177749	1443177749	1319	725		OVOC11904_OVP11535_WBGene00248713;79_REP1	NA	642751	725	4871	A01	6.09	8.75	5.8	5.4	8.51	4.91	5.04	5.84	6.99	7.48	5.28	11.28	6.4	4.99	5.38	5.57	6.39	5.09	5.48	5	4.93	4.82	5.41	4.93
642771_0183_0375	NONREACTIVE		Non-reactive		QQFLHVLLHPTFGWI	0	369436217	369436217	375	183		OVOC11904_OVP11535_WBGene00248713;79_REP2	NA	642771	183	375	A03	5.51	5.48	4.25	6.23	6.89	4.73	5.84	4.89	4.91	5.23	5.29	4.73	6.4	4.68	4.36	5.79	8.21	5.82	4.78	4.12	5.66	4.68	4.77	5.85
642761_0956_3504	NONREACTIVE		Non-reactive		QQFLHVLLHPTFGWI	0	906307015	906307015	1728	956		OVOC11904_OVP11535_WBGene00248713;79_REP3	NA	642761	956	3504	A02	4.81	4.99	5.25	5.7	5.09	4.73	4.77	5.88	5.12	5.88	4.77	6.16	5.34	4.64	5.18	5.66	7.81	6.09	4.99	4.6	4.1	5.96	5.02	5.57
642751_0233_3787	NONREACTIVE		Non-reactive		QQFLHVLLHPTFGWI	0	1443177442	1443177442	235	233		OVOC11904_OVP11535_WBGene00248713;79_REP4	NA	642751	233	3787	A01	5.77	5.88	5.5	6.43	8.47	5	9.38	6.03	5.08	5.19	7.36	8.79	5.88	6.79	7.95	6.26	6.35	4.85	4.87	4.7	5.58	5.37	7.53	5.12
642751_0577_4361	NONREACTIVE		Non-reactive		IISLGDIGALATLII	0	1443177070	1443177070	809	577		OVOC11918_OVP01623_WBGene00248727;871_REP1	NA	642751	577	4361	A01	5.31	4.8	4.67	4.7	4.38	4.3	4.82	5.01	4.76	4.8	3.87	4.65	4.49	4.48	4.19	6.01	5.1	4.84	4.08	4.8	4.66	4.32	5.07	4.4
642761_0316_2990	NONREACTIVE		Non-reactive		IISLGDIGALATLII	0	906306890	906306890	1214	316		OVOC11918_OVP01623_WBGene00248727;871_REP2	NA	642761	316	2990	A02	4.63	4.77	3.92	4.33	4.72	4.6	4.59	3.97	4.03	4.33	4.45	4.5	4.67	4.22	3.92	6.62	5.31	4.26	4.47	5.46	4.71	4.2	3.92	4.25
642771_0406_0058	NONREACTIVE		Non-reactive		IISLGDIGALATLII	0	369435504	369435504	58	406		OVOC11918_OVP01623_WBGene00248727;871_REP3	NA	642771	406	58	A03	4.15	5.02	3.55	4.76	4.66	4.03	4.81	3.87	5.05	3.68	4.13	5.03	4.13	4.37	4.16	5.05	5.76	4.02	4.19	4.25	4.16	3.88	4.11	4.21
642751_0899_4337	NONREACTIVE		Non-reactive		IISLGDIGALATLII	0	1443177369	1443177369	785	899		OVOC11918_OVP01623_WBGene00248727;871_REP4	NA	642751	899	4337	A01	5.65	4.66	3.78	4.68	4.73	4.7	5.72	5.02	4.72	6.21	4.19	4.19	4.83	3.95	4.8	7.42	4.43	4.65	4.18	4.75	3.99	4.58	5.57	6.08
642751_0945_4309	NONREACTIVE		Non-reactive		AVHVLAFVLPVLFMH	0	1443177373	1443177373	757	945		OVOC11946_OVP11315_WBGene00248755;1117_REP1	NA	642751	945	4309	A01	4.9	4.27	4.71	3.97	4.01	4.93	3.76	4.03	4.36	4.83	3.9	4.63	4.35	3.59	4.35	4.02	3.92	3.99	4.01	4.08	3.89	4.92	4.27	3.82
642771_1059_0313	NONREACTIVE		Non-reactive		AVHVLAFVLPVLFMH	0	369436209	369436209	313	1059		OVOC11946_OVP11315_WBGene00248755;1117_REP2	NA	642771	1059	313	A03	4.28	4.17	3.93	4.26	3.92	3.76	35.15	4.62	4.04	4.09	4.06	3.85	3.9	3.71	4.02	3.7	3.48	3.97	4.41	4.1	3.72	4.15	3.96	4.09
642771_0570_0710	NONREACTIVE		Non-reactive		AVHVLAFVLPVLFMH	0	369436304	369436304	710	570		OVOC11946_OVP11315_WBGene00248755;1117_REP3	NA	642771	570	710	A03	3.83	3.99	3.77	4.55	5.41	3.87	3.83	4.16	4.46	4.61	4.31	4.13	4.25	4.62	4.07	3.83	4.16	4.13	4.93	4.29	4.25	4.6	3.63	3.95
642771_0233_0235	NONREACTIVE		Non-reactive		AVHVLAFVLPVLFMH	0	369435625	369435625	235	233		OVOC11946_OVP11315_WBGene00248755;1117_REP4	NA	642771	233	235	A03	4.56	5.05	3.98	3.98	4.64	3.73	3.89	3.84	4.19	4.15	3.81	4.64	4.33	3.71	4.07	3.7	3.77	3.79	5.42	3.81	3.68	3.77	4.17	4.37
642751_0427_4855	NONREACTIVE		Non-reactive		MILWTVFNIFLLIAT	0	1443177293	1443177293	1303	427		OVOC11958_OVP03002_WBGene00248767;1_REP1	NA	642751	427	4855	A01	4.44	5.72	4.98	4.97	4.26	4.1	4	4.29	4.84	4.43	4.02	5.66	4.28	3.87	4.24	4.54	3.89	4.69	4	4.06	3.87	4.66	4.13	4.19
[truncated: 3,644 more rows]

## Sheet: Oncho reactive
PROBE_DESIGN_ID	CONTAINER	DESIGN_NOTE	SELECTION_CRITERIA	SEQ_ID	PROBE_SEQUENCE	MISMATCH	MATCH_INDEX	FEATURE_ID	ROW_NUM	COL_NUM	PROBE_CLASS	PROBE_ID	POSITION	DESIGN_ID	X	Y	DMD	2015_287	2015_330	2015_129	2015_218	2015_268	2015_229	2015_293	2015_234	2015_132	2015_499	2015_579	2015_285	2015_334	2015_537	2015_447	2015_173	2015_180	2015_549	2015_335	2015_368	2015_48	2015_338	2015_341	2015_587
[truncated: 4,441 more rows]
