# Supplementary material for: Identification of antigenic linear peptides in the soil-transmitted helminth and Schistosoma mansoni proteome
Source: PLoS Negl Trop Dis. 2021 Apr 28;15(4):e0009369. doi: 10.1371/journal.pntd.0009369 (PMC8081252; doi:10.1371/journal.pntd.0009369)
Supplement: S2 Info — (XLSX) [file pntd.0009369.s003.xlsx]

## Sheet: NC1 Scramble peptide
																	JCV-20	2015_48	JCV-46	JCV-05	2015_338	JCV-15	JCV-49	JCV-04	JCV-50	JCV-07	JCV-10	2015_330	2015_549	2015_499	2015_587	JCV-47	JCV-02	JCV-19	JCV-08	JCV-14	JCV-12	JCV-13	JCV-03	JCV-18	JCV-09	JCV-06	JCV-28	JCV-16	JCV-11	JCV-17
PROBE_DESIGN_ID	CONTAINER	DESIGN_NOTE	SELECTION_CRITERIA	SEQ_ID	PROBE_SEQUENCE	MISMATCH	MATCH_INDEX	FEATURE_ID	ROW_NUM	COL_NUM	PROBE_CLASS	PROBE_ID	POSITION	DESIGN_ID	X	Y	217591_IgG_635_A02.dat	217591_IgG_635_A03.dat	217591_IgG_635_A05.dat	217591_IgG_635_A06.dat	217591_IgG_635_A07.dat	217591_IgG_635_A08.dat	217591_IgG_635_A09.dat	217591_IgG_635_A10.dat	217591_IgG_635_A11.dat	217591_IgG_635_A12.dat	217701_IgG_635_A02.dat	217701_IgG_635_A03.dat	217701_IgG_635_A04.dat	217701_IgG_635_A05.dat	217701_IgG_635_A06.dat	217701_IgG_635_A07.dat	217701_IgG_635_A08.dat	217701_IgG_635_A09.dat	217701_IgG_635_A10.dat	217701_IgG_635_A11.dat	217701_IgG_635_A12.dat	217702_IgG_635_A04.dat	217702_IgG_635_A05.dat	217702_IgG_635_A06.dat	217702_IgG_635_A07.dat	217702_IgG_635_A08.dat	217702_IgG_635_A09.dat	217702_IgG_635_A10.dat	217702_IgG_635_A11.dat	217702_IgG_635_A12.dat
656001_0403_0687	EXPT_CONTROLS				WTKTPDGNFQLGGTEP	0	20926778	20926778	687	403		negativecontrol1_scramble_REP1	NA	656001	403	687	373.58	159.66	465.58	607	676.44	781.77	896.57	758.84	2482.39	343.37	442.66	390	490.83	181.83	223.26	332.5	452.92	383.96	1213.29	3053	231.45	181.66	512.67	1061.43	647.04	723.56	253.64	297.63	185.61	345.09
656001_0033_0137	EXPT_CONTROLS				WTKTPDGNFQLGGTEP	0	20926787	20926787	137	33		negativecontrol1_scramble_REP10	NA	656001	33	137	282.07	341.52	159.65	1033.63	861.62	667.64	1118.39	532.32	1604.81	626.71	387.48	133.67	627.92	169.22	146.08	321.64	648.91	975.17	1024.92	947.69	196.45	59.48	288.13	1041.26	149	255.57	635.03	149.28	81.52	211.29
656001_0037_0285	EXPT_CONTROLS				WTKTPDGNFQLGGTEP	0	20926877	20926877	285	37		negativecontrol1_scramble_REP100	NA	656001	37	285	406.94	53.6	204.62	396.22	1067.88	562.39	640.35	607.19	1134.22	288.88	367.34	252.08	628.65	398.62	164.44	242.78	563.65	147.86	697.62	1426.48	285.52	169.75	300.95	757.32	190.31	359.98	478.31	180.49	175.42	134.71
656001_0088_0374	EXPT_CONTROLS				WTKTPDGNFQLGGTEP	0	20926878	20926878	374	88		negativecontrol1_scramble_REP101	NA	656001	88	374	258.63	188.14	394.09	485.38	710.48	698.78	926.99	565.17	1428.85	340.3	413.63	194.08	613.62	548.49	231.97	371.48	648.43	323.33	801.72	891.52	297.09	175.84	403.06	882.27	343.33	438.16	253.98	5686.89	184.05	266.44
656001_0336_0472	EXPT_CONTROLS				WTKTPDGNFQLGGTEP	0	20926879	20926879	472	336		negativecontrol1_scramble_REP102	NA	656001	336	472	482.21	231.82	534.21	458.27	885.67	1417.47	813.3	1584.47	2119.01	329.41	420.04	245.89	826.74	312.39	203.87	354.49	691.43	333.68	1300.72	1127.36	186.14	330.59	363.55	942.84	309.14	476.18	327.12	272.68	2577.54	142.8
656001_0179_0421	EXPT_CONTROLS				WTKTPDGNFQLGGTEP	0	20926880	20926880	421	179		negativecontrol1_scramble_REP103	NA	656001	179	421	250.26	168.47	504.41	1064.59	1163.02	1108.55	630.71	547.03	1298.98	332.93	527.79	206.63	778.24	236.36	470.94	359.87	527.43	221.41	788.28	5747.91	543.99	518.34	238.52	670.05	198.73	512.9	352.72	231.81	203.69	365.27
656001_0393_0013	EXPT_CONTROLS				WTKTPDGNFQLGGTEP	0	20926881	20926881	13	393		negativecontrol1_scramble_REP104	NA	656001	393	13	279.91	112.92	236.61	258.11	441.2	630.09	621.37	2735.21	1238.74	227.8	417.34	439.43	505.04	107.83	150.51	1349.13	723.84	1011.25	40154.3	2031.08	127.21	468.69	375.44	603.05	146.58	300.12	494.12	2421.68	148.84	466.21
656001_0332_0540	EXPT_CONTROLS				WTKTPDGNFQLGGTEP	0	20926882	20926882	540	332		negativecontrol1_scramble_REP105	NA	656001	332	540	289.37	257.31	681.96	483.05	1006	2621.62	675.57	611.65	1803.03	319.28	559.66	388.13	630.39	414.12	256.55	397.23	654.74	3050.54	1038.63	1037.25	302.99	927.82	459.91	895.54	615.68	337.78	354.42	297	244.85	196.69
656001_0287_0209	EXPT_CONTROLS				WTKTPDGNFQLGGTEP	0	20926883	20926883	209	287		negativecontrol1_scramble_REP106	NA	656001	287	209	268.92	137.41	575.33	403.08	1015.77	1131.07	14148	510.34	2350.71	255.22	1849.08	403.52	644.52	112.22	156.7	472.19	6505.15	323.2	859.88	1114.73	230.95	187.44	325.9	801.43	202.14	739.5	397.89	207.18	755.96	242.58
656001_0285_0287	EXPT_CONTROLS				WTKTPDGNFQLGGTEP	0	20926884	20926884	287	285		negativecontrol1_scramble_REP107	NA	656001	285	287	301.52	883.35	327.35	404.84	766.34	713.72	422.92	381.34	1557.67	956.01	316.99	141.27	545.92	121.71	103.31	1135.78	861.59	189.42	1891.04	697.56	169.63	563.83	1455.91	981.08	1299.06	326.91	153.26	493.53	307.56	146.19
656001_0345_0331	EXPT_CONTROLS				WTKTPDGNFQLGGTEP	0	20926885	20926885	331	345		negativecontrol1_scramble_REP108	NA	656001	345	331	248.39	286.43	328.98	645.81	939.29	692.22	429.04	554.1	2605.41	225.83	440.43	294.15	628.55	173.73	245.78	308.92	617.49	123.3	790.99	911.46	210.03	252.85	561.54	783.93	304.84	242	409.45	255.25	143.11	928.86
656001_0045_0657	EXPT_CONTROLS				WTKTPDGNFQLGGTEP	0	20926886	20926886	657	45		negativecontrol1_scramble_REP109	NA	656001	45	657	233.01	103.39	407.02	637.41	696.41	969.12	612.07	656.81	1307.24	320.3	353.37	159.25	863.37	165.23	146.39	228.83	671.56	390.51	652.08	751.91	145.76	180.13	360.6	718.22	178.33	355.61	174.81	198.22	56.54	63.97
656001_0290_0474	EXPT_CONTROLS				WTKTPDGNFQLGGTEP	0	20926788	20926788	474	290		negativecontrol1_scramble_REP11	NA	656001	290	474	269.58	248.88	2531.37	672.76	631.09	6073.6	526.66	604.3	1642.33	566.29	951.94	401.45	467.35	154.75	293.45	275.88	473.7	297.7	757.19	1632.1	118.82	98.81	303.76	854.66	413.38	567.37	201.33	170.81	492.81	234.29
656001_0005_0065	EXPT_CONTROLS				WTKTPDGNFQLGGTEP	0	20926887	20926887	65	5		negativecontrol1_scramble_REP110	NA	656001	5	65	288.98	522.13	265.16	517.22	627.59	660.65	1129.53	361.72	1542.12	291.83	763.78	128.4	602.05	111.69	216.09	703.67	649.4	469.72	804.89	1145.47	237.98	37.87	827.07	1113.07	359.5	476.92	3527.65	242.55	306.63	207.34
656001_0096_0604	EXPT_CONTROLS				WTKTPDGNFQLGGTEP	0	20926888	20926888	604	96		negativecontrol1_scramble_REP111	NA	656001	96	604	296.54	495.35	477.45	594.15	686.55	956.26	960.22	955.26	1620.13	323.18	442	441.89	494.66	248.29	174.15	9577.82	688.41	260.92	5626.7	1007.16	476.34	186.42	388.51	1037.48	807.22	11454.5	247.8	272.45	303.01	339.8
656001_0285_0309	EXPT_CONTROLS				WTKTPDGNFQLGGTEP	0	20926889	20926889	309	285		negativecontrol1_scramble_REP112	NA	656001	285	309	263.86	253.34	170.95	326.45	749.32	3605.52	471.01	382.07	1501.48	166.37	392.37	189.64	477	104.51	175.68	274.96	433.42	96.44	1135.34	868.48	312.9	115.11	249.55	683.14	409.1	242.92	160.42	134.12	165.87	210.34
656001_0181_0711	EXPT_CONTROLS				WTKTPDGNFQLGGTEP	0	20926890	20926890	711	181		negativecontrol1_scramble_REP113	NA	656001	181	711	3005.15	304.02	867.85	556.52	758.78	835.1	827.85	560.57	1589.95	919.61	12073.1	450.2	513.35	7714.75	188.84	566.29	569.91	972.14	788.69	674.01	157.93	189.17	416.25	682.27	330.73	356.63	281.2	508.22	443.8	727.47
656001_0394_0186	EXPT_CONTROLS				WTKTPDGNFQLGGTEP	0	20926891	20926891	186	394		negativecontrol1_scramble_REP114	NA	656001	394	186	181.25	78.27	299.52	440.91	543.47	1119.91	589.68	495.42	1418.69	271.9	406.91	133.02	1036.32	101.18	1294.13	388.85	866.58	150.07	871.5	917.55	151.48	74.83	388.56	687.72	195.31	355.02	159.36	150.96	105.06	134.53
656001_0032_0262	EXPT_CONTROLS				WTKTPDGNFQLGGTEP	0	20926892	20926892	262	32		negativecontrol1_scramble_REP115	NA	656001	32	262	247.9	95.15	10826.4	553.87	602.78	604.19	670.53	687.1	1286.72	28121.6	2563.58	105.86	498.94	150.31	174.25	313.47	929.98	196.65	797.5	4313.46	270.89	499.59	442.13	974.05	294.92	275.96	720.17	233.74	575.99	376.4
656001_0183_0169	EXPT_CONTROLS				WTKTPDGNFQLGGTEP	0	20926893	20926893	169	183		negativecontrol1_scramble_REP116	NA	656001	183	169	2484.92	75.92	393.43	430.35	959.08	3578.66	500.82	439.39	1131.64	284.65	371.39	289.12	630.73	76.28	284.28	505.01	738.67	222.73	885.17	685.39	206.11	256.83	329.06	850.3	196.26	468.01	874.17	125.54	283.16	173
656001_0163_0731	EXPT_CONTROLS				WTKTPDGNFQLGGTEP	0	20926894	20926894	731	163		negativecontrol1_scramble_REP117	NA	656001	163	731	213.91	184.86	408.44	379.21	656.47	911.57	709.01	568.74	1535.19	254.28	341.09	133.96	587.3	103.57	103.34	388.03	493.48	203.33	927.82	1524.2	76.92	140.78	620.41	739.56	182.03	275.37	325.29	166.31	189.95	112.94
656001_0004_0700	EXPT_CONTROLS				WTKTPDGNFQLGGTEP	0	20926895	20926895	700	4		negativecontrol1_scramble_REP118	NA	656001	4	700	249.81	14720.5	363.8	38114.2	511.74	913.02	499.78	520.66	1414.38	335.58	311.66	194.25	1537.33	1012.81	176.99	210.65	615.36	1811.19	1033.44	717.71	127.83	571.34	356.29	938.21	155.93	1921.33	281.43	209.37	68.37	509.48
656001_0123_0715	EXPT_CONTROLS				WTKTPDGNFQLGGTEP	0	20926896	20926896	715	123		negativecontrol1_scramble_REP119	NA	656001	123	715	308.97	228.43	396.38	465.65	888.03	5234.72	746	7341.27	1485.98	421.54	407.99	239.65	570.27	158.45	197.87	258.68	615.19	352.98	1076.92	969.76	12472.6	150.42	350.79	836.03	236.69	317.73	381.38	285.46	149.56	302.63
656001_0126_0238	EXPT_CONTROLS				WTKTPDGNFQLGGTEP	0	20926789	20926789	238	126		negativecontrol1_scramble_REP12	NA	656001	126	238	299.99	54.11	507.27	387.63	965.9	889.69	622.58	501.23	1567	293.9	311.68	253.98	688.12	160.6	141.55	6097.69	583.15	498.95	738.99	786.41	194.87	459.46	344.1	575.16	214.09	276.79	142.69	179.75	149.38	139.95
656001_0033_0299	EXPT_CONTROLS				WTKTPDGNFQLGGTEP	0	20926897	20926897	299	33		negativecontrol1_scramble_REP120	NA	656001	33	299	1605.95	376.34	174.09	457.38	614.44	2839.56	621.25	398.96	1197.9	331.52	385.58	352.07	820.19	74.11	116.46	1186.19	1248.9	2035.22	658.37	1107.34	232.21	195.77	860.3	1016.45	245.79	164.75	331.08	848.43	91.96	151.09
656001_0133_0369	EXPT_CONTROLS				WTKTPDGNFQLGGTEP	0	20926790	20926790	369	133		negativecontrol1_scramble_REP13	NA	656001	133	369	665.93	179.37	391.47	542.05	778.18	866.17	648.14	672.67	1648.77	3327.73	382.83	314.61	585.72	154.33	322.11	316.72	656.61	346.68	838.17	1020.03	236.47	218.2	430.08	881.17	366.49	369.06	350.43	374.66	1874.88	577.43
656001_0231_0267	EXPT_CONTROLS				WTKTPDGNFQLGGTEP	0	20926791	20926791	267	231		negativecontrol1_scramble_REP14	NA	656001	231	267	268.04	339.46	280.16	699.73	3642.79	833.28	513.51	429.48	1241.39	260.57	465.64	347.38	438.07	108.03	213.77	1857.53	510.26	215.55	1462.89	629	494.13	207.85	841.48	809.55	227.31	243.74	188.85	461.66	117.34	767.63
656001_0223_0117	EXPT_CONTROLS				WTKTPDGNFQLGGTEP	0	20926792	20926792	117	223		negativecontrol1_scramble_REP15	NA	656001	223	117	3916.64	183.37	424.32	486.26	688.66	625.82	433.85	493.99	1879.67	1010.07	536.73	312.31	620.99	166.63	86.64	253.53	293.76	185.79	967.71	806.73	198.42	183.49	427.58	770.99	229.74	399.97	154.53	183.91	196.71	132.97
656001_0413_0535	EXPT_CONTROLS				WTKTPDGNFQLGGTEP	0	20926793	20926793	535	413		negativecontrol1_scramble_REP16	NA	656001	413	535	285.21	186.48	495.14	594.23	576.53	784.29	975.91	657.47	1937.33	280.19	429.54	312.18	483.29	267.32	173.6	436.15	574.16	2305.63	897.35	988.53	178.8	369.71	528.88	1023.09	257.05	362.62	250.01	353.27	279.49	115.88
656001_0332_0122	EXPT_CONTROLS				WTKTPDGNFQLGGTEP	0	20926794	20926794	122	332		negativecontrol1_scramble_REP17	NA	656001	332	122	378.46	119.37	314.37	352.3	765.9	605.94	398.55	441.31	1353.24	221.25	402.76	6785.19	716.95	881.97	113.83	373.35	436.27	203.99	899.96	864.72	167.52	227.66	312.22	664.89	179.03	666.01	82.65	160.93	273.96	1717.47
656001_0390_0364	EXPT_CONTROLS				WTKTPDGNFQLGGTEP	0	20926795	20926795	364	390		negativecontrol1_scramble_REP18	NA	656001	390	364	150.5	250.27	306.39	502.15	617.29	735.84	1408.51	497.42	1473.28	295.95	399.04	397.5	684.73	116.47	217.87	393.45	687.48	232.22	890.07	796.66	142.15	191.53	314.68	762.96	233.22	334.09	184.1	257.66	268.03	346.16
656001_0271_0317	EXPT_CONTROLS				WTKTPDGNFQLGGTEP	0	20926796	20926796	317	271		negativecontrol1_scramble_REP19	NA	656001	271	317	352.83	287.75	509.56	590.65	647.93	698.22	601.1	452.74	1109.2	210.57	429.05	185.55	531.04	153.87	129.67	460.7	510.17	173.82	844.09	832.3	240.56	210.66	213.95	700.86	191.58	299.87	12934.7	229.67	480.65	901.66
656001_0156_0074	EXPT_CONTROLS				WTKTPDGNFQLGGTEP	0	20926779	20926779	74	156		negativecontrol1_scramble_REP2	NA	656001	156	74	261.32	109.56	293.08	520.1	1152.34	843.06	2966.26	483.72	1178.8	282.82	463.33	177.09	633.38	130.26	123.91	374.54	558.83	287.3	1768.18	1606.44	136.11	620.76	256.5	1604.07	298.27	246.73	3437.32	129.7	231.54	209.5
656001_0032_0166	EXPT_CONTROLS				WTKTPDGNFQLGGTEP	0	20926797	20926797	166	32		negativecontrol1_scramble_REP20	NA	656001	32	166	2159.27	1341.41	338.73	518.49	883.48	480.8	594.55	698.07	1143.85	223.28	407.72	135.83	445.37	116.05	210.55	262.08	593.35	319.32	837.98	935.64	253.19	9202.62	915.63	953.94	167.64	262.69	133.49	204.1	206.66	183.71
656001_0275_0685	EXPT_CONTROLS				WTKTPDGNFQLGGTEP	0	20926798	20926798	685	275		negativecontrol1_scramble_REP21	NA	656001	275	685	363.32	284.49	368.25	852.93	916.21	991.29	912.8	723.5	1839.49	267.08	462.36	203.56	774.66	173.54	150.09	396.12	523.2	331.68	874.63	985.47	132.32	302.35	406.01	2166.75	305.33	344.48	568.82	259.29	246.35	117.91
656001_0143_0557	EXPT_CONTROLS				WTKTPDGNFQLGGTEP	0	20926799	20926799	557	143		negativecontrol1_scramble_REP22	NA	656001	143	557	257.81	204.3	503.58	612.05	957.6	1013.02	601.24	1131.15	2130.47	466.03	797.27	285.83	585.12	187.11	195.17	451.59	617.03	356.74	831.6	823.33	290.14	162.64	454.57	770.83	257.14	395.97	278.81	247.18	214.38	179.12
656001_0295_0335	EXPT_CONTROLS				WTKTPDGNFQLGGTEP	0	20926800	20926800	335	295		negativecontrol1_scramble_REP23	NA	656001	295	335	909.83	157.42	605.4	462.34	739.28	765	522.32	417.73	1311.29	203	390.81	401.32	528.81	142.23	122.04	254.6	435.53	137.05	778.75	860.34	131.64	447.17	275.74	709.52	266.71	282.51	294.9	167.4	130.56	132.14
656001_0034_0112	EXPT_CONTROLS				WTKTPDGNFQLGGTEP	0	20926801	20926801	112	34		negativecontrol1_scramble_REP24	NA	656001	34	112	292.02	141.21	160.29	423.48	984.5	928.92	453.27	594.9	1568.79	1465.82	424.4	124.86	579.99	17094.9	324.01	474.38	573.6	228.02	13794.9	1018	371.74	60.71	761.09	1005.17	216.11	327.17	209.69	201.18	142.92	181
656001_0297_0499	EXPT_CONTROLS				WTKTPDGNFQLGGTEP	0	20926802	20926802	499	297		negativecontrol1_scramble_REP25	NA	656001	297	499	268.15	290.58	475.05	452.46	621.42	848.47	737.84	575.36	1755.79	700.67	403.25	476.07	517.66	172.38	242.38	6931.18	596.19	735.32	715.86	1529.77	625.76	152.46	383.46	807.81	295.73	322.11	149.86	360.65	177.63	200.67
656001_0301_0065	EXPT_CONTROLS				WTKTPDGNFQLGGTEP	0	20926803	20926803	65	301		negativecontrol1_scramble_REP26	NA	656001	301	65	309.69	306.8	366.44	555.22	802.2	870.57	953.65	394.94	1703.21	353.27	334.14	221.71	549.09	142.1	164.25	326.93	1077.26	150.63	845.4	1348.43	183.61	189.3	466.84	941.99	209.37	365.17	148.44	86.58	194.43	191.2
656001_0305_0603	EXPT_CONTROLS				WTKTPDGNFQLGGTEP	0	20926804	20926804	603	305		negativecontrol1_scramble_REP27	NA	656001	305	603	432.58	513.86	556.56	479.77	841.55	2708.51	783.62	463.53	1947.73	347.07	562.74	315.83	601.15	237.83	233.81	514.58	488.07	391.63	836.41	1136.24	203.5	252.67	520.53	978.04	302.73	326.55	311.14	246.47	197.56	160.57
656001_0036_0730	EXPT_CONTROLS				WTKTPDGNFQLGGTEP	0	20926805	20926805	730	36		negativecontrol1_scramble_REP28	NA	656001	36	730	128.38	153.21	268.97	843.73	889.08	1284.72	823.79	1636.35	1868.15	245.7	386.18	210.7	689.72	91.81	170.73	324.17	744.39	268.09	1239.96	818.68	109.74	338.43	288.73	1296.35	168.16	193.82	126.56	309.77	64.16	69.49
656001_0358_0494	EXPT_CONTROLS				WTKTPDGNFQLGGTEP	0	20926806	20926806	494	358		negativecontrol1_scramble_REP29	NA	656001	358	494	289.95	233.47	447.42	547.47	864.98	1005.13	721.5	537.48	2063.66	138.07	402.87	418.66	562	172.8	143.5	474.42	493.3	491.98	1639.65	968.06	179.08	245.25	369.98	738.01	226.3	293.6	180.32	249.99	251.68	824.69
656001_0425_0033	EXPT_CONTROLS				WTKTPDGNFQLGGTEP	0	20926780	20926780	33	425		negativecontrol1_scramble_REP3	NA	656001	425	33	176.25	97.72	317.15	1049.26	416.57	369.98	377.29	359.31	1308.6	199.22	382.08	283.96	362.51	1310.25	149.88	253.74	583.95	288.32	740.34	895.37	237.33	293.85	333.26	756.11	513.65	579.04	96.66	204.28	136.83	127.55
656001_0226_0526	EXPT_CONTROLS				WTKTPDGNFQLGGTEP	0	20926807	20926807	526	226		negativecontrol1_scramble_REP30	NA	656001	226	526	2986.79	238.79	665.39	522.27	1024.24	791.67	671.69	635.16	1781.27	647.93	365.25	255.14	552.49	136.45	159.3	382.57	525.84	211.31	803.87	760.69	156.8	202.56	249.27	719.65	233.24	300.26	240.05	313.97	174.3	333.26
656001_0063_0689	EXPT_CONTROLS				WTKTPDGNFQLGGTEP	0	20926808	20926808	689	63		negativecontrol1_scramble_REP31	NA	656001	63	689	243.23	751.14	367.84	538.79	3662.8	676.26	784.64	697.43	1659.77	456.45	434.4	271.44	535.94	196.72	178.6	304.36	759.92	266.02	987.68	1298.91	443.29	187.06	422.36	939.97	258.14	3848.22	378.78	159.64	623.42	134.98
656001_0055_0663	EXPT_CONTROLS				WTKTPDGNFQLGGTEP	0	20926809	20926809	663	55		negativecontrol1_scramble_REP32	NA	656001	55	663	3082.92	150.25	464	493.33	1048.79	834.67	826.43	636.31	1725.58	253.6	392.12	262.76	553.09	215.71	119.02	277.47	1118.2	183.7	753.66	909.66	135.82	156.3	3225.77	950.76	275.24	283.67	161.76	238.06	135.29	533.96
656001_0233_0073	EXPT_CONTROLS				WTKTPDGNFQLGGTEP	0	20926810	20926810	73	233		negativecontrol1_scramble_REP33	NA	656001	233	73	443.2	90.53	286.38	554.17	1210.43	746.69	488.57	647.87	2678.91	283.68	408.45	304.12	714.21	173.04	130.56	280.18	3377.98	245.63	3332.62	931.39	1178.44	5281.48	401.39	4414.36	381.7	413.1	21492.6	154.35	297.82	1657.6
656001_0452_0026	EXPT_CONTROLS				WTKTPDGNFQLGGTEP	0	20926811	20926811	26	452		negativecontrol1_scramble_REP34	NA	656001	452	26	254.51	156.19	270.99	1239.01	981.47	1136.36	3466.77	442.47	1154.11	274.33	454.06	308.08	534.13	175.53	270.3	422.52	636.03	458.29	792.36	1125.65	176.56	689.58	562.25	960.42	181.65	356.35	100.82	590.47	145.29	534.1
656001_0243_0619	EXPT_CONTROLS				WTKTPDGNFQLGGTEP	0	20926812	20926812	619	243		negativecontrol1_scramble_REP35	NA	656001	243	619	370.91	315.77	478.66	575.72	749.22	898.21	679.29	603.91	2403.4	3625.12	382.95	288.62	521.81	147.34	121.26	321.43	551.95	160.19	841.37	755.25	160.24	406.94	410.92	862.58	177.85	215.66	139.46	266.48	127.19	238.24
656001_0162_0698	EXPT_CONTROLS				WTKTPDGNFQLGGTEP	0	20926813	20926813	698	162		negativecontrol1_scramble_REP36	NA	656001	162	698	244.11	206.2	1590.82	1596.29	746.11	860.14	672.76	680.43	1525.47	286.34	445.79	203.25	530.11	243.68	156.7	527.23	580.29	189.39	1070.42	751.54	282.85	182.35	2041.16	1002.1	295.72	359.72	221.43	237.37	189.56	128.94
656001_0034_0254	EXPT_CONTROLS				WTKTPDGNFQLGGTEP	0	20926814	20926814	254	34		negativecontrol1_scramble_REP37	NA	656001	34	254	288.51	107.69	1635.1	509.01	707.51	1298.2	1128.76	940.78	1200.45	205.44	531.86	369.97	2362.45	167.1	167.09	446.84	617.62	596.89	949.12	722.85	253.7	1887.7	387.45	795.51	615.94	5055.49	320.5	168.02	417.76	208.29
656001_0247_0323	EXPT_CONTROLS				WTKTPDGNFQLGGTEP	0	20926815	20926815	323	247		negativecontrol1_scramble_REP38	NA	656001	247	323	355.74	400.67	287.63	423.79	586.07	746.89	576.07	810.17	1061.67	183.85	513.99	221.94	531.05	162.33	179.55	327.06	516.61	556.03	727.1	998.6	214.29	218.17	9975.14	779.48	253.97	474.24	166.09	147.78	153.1	138.04
656001_0315_0755	EXPT_CONTROLS				WTKTPDGNFQLGGTEP	0	20926816	20926816	755	315		negativecontrol1_scramble_REP39	NA	656001	315	755	319.61	119.04	388.53	531.84	5444.92	1099.24	616.19	10351.7	1231.45	374.67	409.49	163.43	442.46	183.38	139.01	620.05	482.11	465.8	716.55	932.65	125.15	168.68	434.12	1095.12	310.77	328.25	314.61	328.6	168.96	44.57
656001_0302_0758	EXPT_CONTROLS				WTKTPDGNFQLGGTEP	0	20926781	20926781	758	302		negativecontrol1_scramble_REP4	NA	656001	302	758	240.64	9581.12	632.88	3989.57	667.56	719.31	706.44	501.11	9699.76	295.08	306.15	418.56	410.04	374.13	135.31	166.74	613.94	409.21	842.92	910.86	6962.36	82.22	467.26	1064.85	253.03	332.52	333.73	352.04	88.25	412.62
656001_0286_0020	EXPT_CONTROLS				WTKTPDGNFQLGGTEP	0	20926817	20926817	20	286		negativecontrol1_scramble_REP40	NA	656001	286	20	362.16	159.97	190.13	950.76	991.41	848.12	460.11	599.91	1504.43	320.37	439.16	278.58	656.18	24796	167.72	6596.53	621.75	1170.41	1367.34	793.24	282.22	68.1	516.08	2334.91	217.48	480.55	251.65	278.54	180.65	435.6
656001_0312_0368	EXPT_CONTROLS				WTKTPDGNFQLGGTEP	0	20926818	20926818	368	312		negativecontrol1_scramble_REP41	NA	656001	312	368	250.05	187.34	527.34	452.32	803.13	981.47	754.95	459.88	4931.51	334.53	1456.37	327.66	489.17	161.1	207.48	293.05	884.24	400.53	811.26	857.62	293.83	848.09	350.81	1180.24	287.82	320.59	196.66	207.9	94.24	310.4
656001_0155_0569	EXPT_CONTROLS				WTKTPDGNFQLGGTEP	0	20926819	20926819	569	155		negativecontrol1_scramble_REP42	NA	656001	155	569	394.73	267.22	519.53	575.03	814.55	1379.56	563.47	2508.67	4351.55	299.14	548.98	296.04	787.94	186.55	203.25	453.06	744.7	334.21	1032.22	913.61	677.64	274.26	434.48	953.07	255.3	308.7	274.78	275.54	267.03	223.15
656001_0096_0216	EXPT_CONTROLS				WTKTPDGNFQLGGTEP	0	20926820	20926820	216	96		negativecontrol1_scramble_REP43	NA	656001	96	216	133.34	151.15	977.77	636.81	620	976.53	659.69	4126.57	1181.19	860.21	472.8	233.53	760.92	110.73	122.81	407.39	698.86	143.04	974.15	1174.88	242.48	166.54	449.18	840	174.98	921.18	122.5	493.49	231.88	195.64
656001_0079_0637	EXPT_CONTROLS				WTKTPDGNFQLGGTEP	0	20926821	20926821	637	79		negativecontrol1_scramble_REP44	NA	656001	79	637	544.19	197.34	307.72	546.8	753.02	1546.41	661.21	494.1	1813.38	281.4	359.35	2443.61	789.12	244.52	108.57	378.28	620.14	480.02	713.81	814.01	279.29	121.81	309.28	840.04	241.54	273.08	7542.71	152.12	110.69	145.85
656001_0140_0736	EXPT_CONTROLS				WTKTPDGNFQLGGTEP	0	20926822	20926822	736	140		negativecontrol1_scramble_REP45	NA	656001	140	736	351.09	234.23	342.09	521.01	1013.87	1050.97	918.3	648.39	1458.45	314.4	366.54	222.68	536.38	166.96	29734.9	308.23	488.52	227.68	746.83	757.72	2797.62	148.31	408.15	719.57	190.21	251.92	450.27	204.5	112.24	96.56
656001_0235_0659	EXPT_CONTROLS				WTKTPDGNFQLGGTEP	0	20926823	20926823	659	235		negativecontrol1_scramble_REP46	NA	656001	235	659	325.78	255.24	362.61	597.43	645.4	840.73	742.89	670.46	1780.68	5535.96	423.63	312.98	492.48	234.31	152.16	422.35	436.55	221.99	951.65	880.41	294.22	151.01	1272.58	843.02	231.95	375.73	159.1	276.33	184.89	676.41
656001_0105_0417	EXPT_CONTROLS				WTKTPDGNFQLGGTEP	0	20926824	20926824	417	105		negativecontrol1_scramble_REP47	NA	656001	105	417	249.75	530.1	421.14	501.53	828.78	775.58	697.11	485.56	3757.2	221.94	261.06	227.29	460.59	123.63	114.05	265.2	587.72	261.9	790.54	973.32	196.89	273.68	382.28	871.07	315.36	17046.4	152.09	182.55	663.66	126.27
656001_0389_0123	EXPT_CONTROLS				WTKTPDGNFQLGGTEP	0	20926825	20926825	123	389		negativecontrol1_scramble_REP48	NA	656001	389	123	295.07	95.79	386.85	355.65	1803.85	792.05	585.76	407.95	1336.26	699.64	376.15	184.74	439.54	208.02	217.57	357.69	568.47	230.51	816.07	1152.26	142.91	85.76	379.72	686.89	201.5	475.02	157.88	1637.08	269.91	196.18
656001_0281_0219	EXPT_CONTROLS				WTKTPDGNFQLGGTEP	0	20926826	20926826	219	281		negativecontrol1_scramble_REP49	NA	656001	281	219	406.89	1218.6	241.93	4018.46	611.18	5319.07	793.82	513.91	1500.21	1081.73	620.64	288.37	516.77	62.54	176.01	884.94	651.01	232.5	816.54	682.07	196.56	529.18	434.43	647.39	275.3	406.64	1758.7	187.06	192.97	305.82
656001_0060_0346	EXPT_CONTROLS				WTKTPDGNFQLGGTEP	0	20926782	20926782	346	60		negativecontrol1_scramble_REP5	NA	656001	60	346	295.36	1111.11	431.96	568.22	872.73	1100.03	1069.15	753.51	1395.66	479.02	380.17	137.53	474.55	498.21	162.95	544.68	536.44	170.4	1019.57	965.68	193.58	177.65	1005.32	1010.74	186.78	217.2	306.37	296	7327	142.85
656001_0200_0126	EXPT_CONTROLS				WTKTPDGNFQLGGTEP	0	20926827	20926827	126	200		negativecontrol1_scramble_REP50	NA	656001	200	126	131.92	102.38	262.63	437.02	771.05	1234.36	503.16	437.82	1326.02	226.75	313.13	286.8	1113.91	116.42	79.02	235.25	479.73	456.08	761.12	583.39	113.88	101.59	405.43	845.79	259.58	12845.2	84.23	286.99	192.17	245.69
656001_0017_0249	EXPT_CONTROLS				WTKTPDGNFQLGGTEP	0	20926828	20926828	249	17		negativecontrol1_scramble_REP51	NA	656001	17	249	759.76	79.96	162.73	1827.29	614.15	732.56	607.59	1063.38	3331.51	1825.03	332.21	158.97	1153.65	123.41	117.35	407.64	617.29	125.31	758.21	780.52	199.72	1781.03	349.17	936.66	149.08	265.56	113.11	361.13	156.86	200.16
656001_0259_0701	EXPT_CONTROLS				WTKTPDGNFQLGGTEP	0	20926829	20926829	701	259		negativecontrol1_scramble_REP52	NA	656001	259	701	354.9	283.71	438.07	614.91	711.12	756.67	826.05	803.72	2144.24	329.16	379.44	201.28	2317	152.97	232.32	350.16	547.13	286	842.7	936.39	157.78	450.62	352.03	860.5	274.2	282.25	436.57	594.06	266.75	105.76
656001_0211_0029	EXPT_CONTROLS				WTKTPDGNFQLGGTEP	0	20926830	20926830	29	211		negativecontrol1_scramble_REP53	NA	656001	211	29	306.41	382.37	322.5	574.33	860.81	1445.76	505.85	622.6	4430.11	247.1	410.8	196.53	1189.41	225.52	242.92	448.2	635.2	168.94	952.06	737.7	358.26	240.83	3659.58	947.53	264.36	317.29	181.86	110.11	95	185.03
656001_0190_0650	EXPT_CONTROLS				WTKTPDGNFQLGGTEP	0	20926831	20926831	650	190		negativecontrol1_scramble_REP54	NA	656001	190	650	1934.15	256.88	599.97	778.21	796.69	712.14	991.37	725.23	2108.98	368.62	417.07	306.01	581.22	173.81	186.35	331.93	577.89	285.72	849.07	799.21	240.99	282.35	341.47	952.38	261.23	322.68	704.38	310.09	294.96	165.04
656001_0429_0443	EXPT_CONTROLS				WTKTPDGNFQLGGTEP	0	20926832	20926832	443	429		negativecontrol1_scramble_REP55	NA	656001	429	443	158.86	240.14	361.2	613.26	748.7	673.88	859.47	448.74	2220.48	230.85	370.56	232.58	496.2	165.78	164.19	350.59	602.86	309.9	851.18	931.25	221.93	208.82	511.68	973.48	1118.5	397.87	264.27	335.93	137.95	1206.52
656001_0267_0581	EXPT_CONTROLS				WTKTPDGNFQLGGTEP	0	20926833	20926833	581	267		negativecontrol1_scramble_REP56	NA	656001	267	581	565.47	262.77	544.49	534.41	862.58	1132.14	641.35	777.31	1808.65	307.41	412.99	692.48	513.84	135.62	3269.37	8686.3	580.7	1601.1	951.44	6537.43	188.17	155.91	512.84	865.34	284.33	300.22	351.89	279.03	175.34	5234.72
656001_0428_0596	EXPT_CONTROLS				WTKTPDGNFQLGGTEP	0	20926834	20926834	596	428		negativecontrol1_scramble_REP57	NA	656001	428	596	467.65	162.41	490.81	541.55	858.78	754.69	597.67	428.32	1575.69	525.99	554.94	514.01	469.8	224.38	140.48	449.28	502.64	487.92	774.03	689.75	137.12	232.84	494.83	803.31	296.24	370.88	203.48	278.35	198.55	101.15
656001_0123_0033	EXPT_CONTROLS				WTKTPDGNFQLGGTEP	0	20926835	20926835	33	123		negativecontrol1_scramble_REP58	NA	656001	123	33	338.28	388.01	263.31	526.08	558.43	594.65	505.34	461.82	1270.45	247.39	433.12	100.84	552.24	128.74	475.22	310.92	699.91	158.78	1008.02	943.8	162.45	374.9	310.37	650.03	1802.41	228.86	100.81	596.62	159.83	601.12
656001_0193_0613	EXPT_CONTROLS				WTKTPDGNFQLGGTEP	0	20926836	20926836	613	193		negativecontrol1_scramble_REP59	NA	656001	193	613	324.06	199.93	713.91	604.37	753.97	9264.71	1006	1136.24	2642.58	390.65	406.49	305.48	713.72	113.03	165.89	456.26	1912.41	728.32	774.92	763.26	143.8	216.27	264.95	808.37	14798.2	309.87	294.63	288.23	171.96	92.21
656001_0309_0665	EXPT_CONTROLS				WTKTPDGNFQLGGTEP	0	20926783	20926783	665	309		negativecontrol1_scramble_REP6	NA	656001	309	665	394.81	306.89	416.4	590.95	813.3	1063.23	574.72	535.87	1811.84	1096.38	503.21	297.71	842.53	229.07	347.15	1014.84	543.87	660.36	828.36	879.73	214	251.75	1175.44	744.58	261.34	298.94	226.59	220.52	126.93	184.57
656001_0365_0435	EXPT_CONTROLS				WTKTPDGNFQLGGTEP	0	20926837	20926837	435	365		negativecontrol1_scramble_REP60	NA	656001	365	435	3291.38	278.75	492.24	1744.72	674.75	1402.01	1046.94	614.84	2485.39	345.72	372.38	337.72	921.18	619.46	192.51	545.35	786.41	405.45	1019.04	1102.82	260.42	234.53	446.45	1199.72	372.54	450.2	344.69	318.34	342.31	204.59
656001_0029_0151	EXPT_CONTROLS				WTKTPDGNFQLGGTEP	0	20926838	20926838	151	29		negativecontrol1_scramble_REP61	NA	656001	29	151	289.05	89.41	199.89	15076.7	1290.21	1012.62	556.28	769.67	1285.05	938.69	364.68	187.54	765.32	185.6	122.57	407.71	684.41	122.41	838.03	920.05	308.19	916.95	334.82	893.92	149.27	280.48	95.71	178.86	199.93	207.93
656001_0086_0480	EXPT_CONTROLS				WTKTPDGNFQLGGTEP	0	20926839	20926839	480	86		negativecontrol1_scramble_REP62	NA	656001	86	480	653.07	140.18	507.79	546.57	863.5	825	809.69	581.28	2091.36	317.75	354.47	226.51	605.31	218.95	224.34	480.36	463.68	357.84	940.04	868.89	264.48	277.07	231	842.5	322.8	294.94	201.2	241.18	97.88	177.94
656001_0018_0706	EXPT_CONTROLS				WTKTPDGNFQLGGTEP	0	20926840	20926840	706	18		negativecontrol1_scramble_REP63	NA	656001	18	706	169.43	106.24	899.18	648.07	21446.6	2159.44	52963.5	1037.98	1294.58	282.49	1018.98	211.19	414.01	86.2	175.61	271.36	845.6	307.7	1313.69	713.03	107.79	147.41	347.63	1021.73	2556.02	200.9	335.66	352	48.63	75.59
656001_0197_0365	EXPT_CONTROLS				WTKTPDGNFQLGGTEP	0	20926841	20926841	365	197		negativecontrol1_scramble_REP64	NA	656001	197	365	236.7	144.97	386.2	2015.47	764.16	909.79	1804.31	420.53	1364.37	457.86	409.28	246.08	550.7	133.5	119.99	1449.04	528.23	892.7	1001.42	767.38	184.79	100.35	226.42	763.48	251.1	670.62	196.8	240.44	198.38	149.09
656001_0201_0127	EXPT_CONTROLS				WTKTPDGNFQLGGTEP	0	20926842	20926842	127	201		negativecontrol1_scramble_REP65	NA	656001	201	127	182.96	126.22	261.36	485.45	630.53	621.86	693.02	473.72	1273.4	316.42	357.25	254.76	698.54	105.54	72.31	207.2	963.6	226.67	819.66	748.87	147.1	119.45	354.71	736.52	329.48	377.5	126.76	3796.57	185.85	216.91
656001_0412_0500	EXPT_CONTROLS				WTKTPDGNFQLGGTEP	0	20926843	20926843	500	412		negativecontrol1_scramble_REP66	NA	656001	412	500	415.67	197.73	361.46	588.6	964.78	705.39	764.27	460.13	1960.58	317.58	540.16	274.84	516.65	172.3	207.53	410.53	639.51	542.22	1012.53	801.33	308.73	187.24	513.2	885.59	281.46	403.36	277.83	274.12	247.17	161.77
656001_0180_0338	EXPT_CONTROLS				WTKTPDGNFQLGGTEP	0	20926844	20926844	338	180		negativecontrol1_scramble_REP67	NA	656001	180	338	254.28	138.7	410.12	3755.63	830.24	1217.37	26333.3	467.45	1328.3	558.93	405.52	158.25	753.24	105.89	155.92	326.13	615.82	9625.97	1055.66	761.91	360.12	201.81	332.69	4236.04	367.2	301.67	231.11	248.04	206.35	343.87
656001_0081_0675	EXPT_CONTROLS				WTKTPDGNFQLGGTEP	0	20926845	20926845	675	81		negativecontrol1_scramble_REP68	NA	656001	81	675	331.32	215.36	395.81	618.28	1300.24	965.58	750.15	755.38	1633.71	703.69	400.84	129.53	690.97	124.64	182.5	373.38	1266.67	382.6	784.14	912.9	225.29	204.55	393.83	740.17	267.68	355.99	181.06	288.38	377.61	141.25
656001_0392_0276	EXPT_CONTROLS				WTKTPDGNFQLGGTEP	0	20926846	20926846	276	392		negativecontrol1_scramble_REP69	NA	656001	392	276	210.25	155.78	523.67	525.63	722.24	800.01	1256.71	594.65	2023.33	286.81	376.52	266.79	551.87	179.16	7423.62	343.52	502.26	342.07	1093.7	843.17	149.99	193.62	7110.29	652.5	290.97	384.66	212.55	108.02	282.79	193.4
656001_0407_0289	EXPT_CONTROLS				WTKTPDGNFQLGGTEP	0	20926784	20926784	289	407		negativecontrol1_scramble_REP7	NA	656001	407	289	36026.2	215.75	458.97	648.1	958.18	695.66	500.45	451.26	2070.6	509.45	533.7	289.29	697.32	186.8	189.72	591.1	881.09	395.49	846.2	835.3	160.32	256.19	356.68	659.06	294.13	368.12	263.56	133.32	325.19	5852.97
656001_0118_0718	EXPT_CONTROLS				WTKTPDGNFQLGGTEP	0	20926847	20926847	718	118		negativecontrol1_scramble_REP70	NA	656001	118	718	869.75	189.26	389.56	599.27	799.68	4681.45	626.82	682.41	1381.8	453.9	503.43	307.77	403.49	159.97	119.69	397.62	571.24	320.96	872.12	895.76	275.65	259.17	410.14	877.81	274.83	228.2	304.81	775.94	415.96	217.27
656001_0242_0062	EXPT_CONTROLS				WTKTPDGNFQLGGTEP	0	20926848	20926848	62	242		negativecontrol1_scramble_REP71	NA	656001	242	62	440.17	151.07	308.17	483.74	1204.68	680.18	404.84	788.07	1485.53	147.85	277.48	179.57	627.98	382.84	909.01	252.96	570.42	3608.06	1124.28	704.02	152.29	69.15	310.87	706.4	224.53	295.15	101.54	201.43	203.97	152.07
656001_0036_0358	EXPT_CONTROLS				WTKTPDGNFQLGGTEP	0	20926849	20926849	358	36		negativecontrol1_scramble_REP72	NA	656001	36	358	144.91	65.28	223.12	416.6	488.33	824.44	644.64	2760.64	1192.91	551.91	1297.84	298.04	495.82	340.76	115.76	258.92	561.2	966.67	812.64	743.71	4266.39	162.6	336.3	704.51	280.72	290.93	87.24	220.45	1094.16	107.92
656001_0013_0717	EXPT_CONTROLS				WTKTPDGNFQLGGTEP	0	20926850	20926850	717	13		negativecontrol1_scramble_REP73	NA	656001	13	717	149.77	70.56	551.7	946.07	608.65	750.07	645.63	35968.8	2289.37	275.98	307.33	137.43	522.61	62.49	170.02	716.19	674.03	256.14	3582.62	638.07	779.69	35034.8	224.66	667.39	184.85	264.23	299.91	226.46	62	41
656001_0375_0351	EXPT_CONTROLS				WTKTPDGNFQLGGTEP	0	20926851	20926851	351	375		negativecontrol1_scramble_REP74	NA	656001	375	351	220.1	201.94	313.67	449.32	1054.13	962.06	401.08	514.74	1465.41	2545.17	523.05	186.34	663.36	107.68	190.21	310.99	573.03	157.74	1040.62	961.81	181.12	169.99	308.25	760.45	275.57	322.42	248.07	35306.2	264.15	197.84
656001_0075_0413	EXPT_CONTROLS				WTKTPDGNFQLGGTEP	0	20926852	20926852	413	75		negativecontrol1_scramble_REP75	NA	656001	75	413	222.11	163.14	39353.8	582.25	683.11	746.03	686.23	400.96	1708.5	488.62	13710.4	155.31	485.8	104.55	119.76	310.34	559.36	342.48	804.73	913.96	249.55	212.16	376.52	1019.82	308.34	280.63	319.72	236.53	80.59	172.51
656001_0268_0212	EXPT_CONTROLS				WTKTPDGNFQLGGTEP	0	20926853	20926853	212	268		negativecontrol1_scramble_REP76	NA	656001	268	212	431.43	834.82	445.11	608.86	868.44	1245.12	3366.38	530.75	3419.08	222.63	360.07	190.35	738.29	245.42	217.35	687.88	657.73	574.58	702.95	714.71	213.5	232.42	261.63	788.59	186.9	252.43	222.22	577.69	188.12	1304.86
656001_0277_0423	EXPT_CONTROLS				WTKTPDGNFQLGGTEP	0	20926854	20926854	423	277		negativecontrol1_scramble_REP77	NA	656001	277	423	365.92	278.15	473.63	430.8	506.71	900.01	596.17	574.6	1193.37	287.15	413.82	358.71	570.84	130.08	131.33	4929.84	467.72	204.16	672.64	748.11	932.5	197.96	517.76	809.95	231.89	344.79	762.2	199.6	420.15	247.67
656001_0111_0505	EXPT_CONTROLS				WTKTPDGNFQLGGTEP	0	20926855	20926855	505	111		negativecontrol1_scramble_REP78	NA	656001	111	505	266.21	180.34	451.32	455.24	834.19	2123.05	857	633.1	1978.42	290.6	332.31	2115.32	461.51	124.6	163.23	429.76	575.79	1026.54	810.55	954.56	230.56	185.46	5270.86	850.32	292.81	517.75	575.15	272.65	200.97	213.7
656001_0339_0109	EXPT_CONTROLS				WTKTPDGNFQLGGTEP	0	20926856	20926856	109	339		negativecontrol1_scramble_REP79	NA	656001	339	109	265.36	270.21	374.31	370.57	1413.22	696.19	537.33	1208.13	1409.65	197.71	478.95	222.4	680.4	113.21	149.08	466.18	984.46	326	1288.75	1308.5	281.47	179.92	454.19	672.52	230.19	590.95	132.73	197.93	124.65	263.47
656001_0297_0141	EXPT_CONTROLS				WTKTPDGNFQLGGTEP	0	20926785	20926785	141	297		negativecontrol1_scramble_REP8	NA	656001	297	141	2067.54	640.56	653.68	2538.89	970.88	781.73	592.51	324.96	1595.58	259.18	447.39	239.28	658.95	164.52	125.5	443.38	616.7	230.13	1042.23	784.1	144.48	233.86	390.67	785.68	500.26	358.69	1977.68	308.18	200.46	165.86
656001_0228_0210	EXPT_CONTROLS				WTKTPDGNFQLGGTEP	0	20926857	20926857	210	228		negativecontrol1_scramble_REP80	NA	656001	228	210	1597.06	286.29	1310.25	401.07	1060.38	768.36	1587.36	389.05	1199.61	218.59	304.47	402.2	593.54	88.22	139.83	261.68	571.67	7579.13	923.25	836.74	280.44	367.92	261.97	9752.73	300.57	274.45	177.33	159.89	189.4	237.11
656001_0050_0596	EXPT_CONTROLS				WTKTPDGNFQLGGTEP	0	20926858	20926858	596	50		negativecontrol1_scramble_REP81	NA	656001	50	596	292.94	141.56	332.93	657.22	749.88	852.07	796.01	498.55	2062.36	362.08	380.1	184.3	641.9	127.87	172.73	316.41	625.12	222.55	873.67	1163.4	124.04	205.16	2583.99	898.53	179	283.23	8515.18	176.08	126.42	78.02
656001_0180_0534	EXPT_CONTROLS				WTKTPDGNFQLGGTEP	0	20926859	20926859	534	180		negativecontrol1_scramble_REP82	NA	656001	180	534	884.19	174.5	520.07	470.04	2414.32	961.25	793.06	468.02	1619.31	336.15	403.59	524.69	570.37	197.08	211.23	428.96	875.78	295.47	782.69	931.15	304.72	302.94	358.89	1873.07	364.1	1942.3	268.92	573.67	297.18	154.16
656001_0151_0185	EXPT_CONTROLS				WTKTPDGNFQLGGTEP	0	20926860	20926860	185	151		negativecontrol1_scramble_REP83	NA	656001	151	185	1996.63	73.92	1493.78	384.08	565.01	1806.52	527.55	365.24	1094.16	169.73	372.74	196.67	732.25	141.69	74.28	253.54	524.85	589.34	709.94	659.92	404.55	134.52	258.67	595.29	171.47	274.49	208.47	705.35	99.5	165.95
656001_0368_0232	EXPT_CONTROLS				WTKTPDGNFQLGGTEP	0	20926861	20926861	232	368		negativecontrol1_scramble_REP84	NA	656001	368	232	247.09	130.27	611.89	710.86	541.45	939.8	532.3	358.09	1465.58	179.9	394.88	208.64	762.9	141.47	181.76	220.39	702.66	518.34	759.27	856.54	95.39	169.41	362.43	683.36	480.36	244.08	202.58	156.27	75.25	483.67
656001_0170_0122	EXPT_CONTROLS				WTKTPDGNFQLGGTEP	0	20926862	20926862	122	170		negativecontrol1_scramble_REP85	NA	656001	170	122	204.72	75.68	22361	464.78	768.43	542.02	543.17	527.49	1128.6	480.1	331.29	178.71	648.05	137.12	221.89	267.39	287.09	6772.38	836.51	603.95	166.25	223.65	1583.95	737.67	215.37	247.7	129.49	133.15	159.27	140.21
656001_0423_0593	EXPT_CONTROLS				WTKTPDGNFQLGGTEP	0	20926863	20926863	593	423		negativecontrol1_scramble_REP86	NA	656001	423	593	217.83	152.07	392.85	587.86	586.05	649.49	521.68	489.37	4239.05	293.13	396.73	293.04	556.16	163.25	177.03	367.69	466.24	357.69	862.31	673.75	142.26	249.34	435.36	925.1	325.45	401.98	199.87	909.83	146.33	88.79
656001_0172_0692	EXPT_CONTROLS				WTKTPDGNFQLGGTEP	0	20926864	20926864	692	172		negativecontrol1_scramble_REP87	NA	656001	172	692	365.41	230.79	540.16	589.58	716.6	1132.56	666.63	582.08	1514.99	380.32	515.5	269.68	682.84	263.71	159.75	406.82	503.01	253.5	6193.87	652.23	170.67	273.11	419.5	795.67	237.54	378.63	256.74	209.24	161.9	123.04
656001_0356_0134	EXPT_CONTROLS				WTKTPDGNFQLGGTEP	0	20926865	20926865	134	356		negativecontrol1_scramble_REP88	NA	656001	356	134	159.19	208.56	367.98	370.84	740.75	983	507.25	337.89	12069.2	334.98	462.22	160.38	761.36	103.66	150.26	296.47	523.25	259.13	920.21	1401.38	162.46	185.33	419.13	649.75	186.43	387.09	106.46	171.63	357.51	148.57
656001_0443_0087	EXPT_CONTROLS				WTKTPDGNFQLGGTEP	0	20926866	20926866	87	443		negativecontrol1_scramble_REP89	NA	656001	443	87	340.37	131.79	225.77	426.83	484.82	486.1	394.17	477.15	1395.58	378.65	404.55	288.57	442.84	281.83	5801.92	335.01	580.08	287.39	711.35	1299.74	195.04	72.89	376.95	1350.72	316	315.23	152.93	279.05	122.75	294.74
656001_0119_0567	EXPT_CONTROLS				WTKTPDGNFQLGGTEP	0	20926786	20926786	567	119		negativecontrol1_scramble_REP9	NA	656001	119	567	409.66	282.54	589.99	414.75	1186.7	1508.93	979.78	12510.4	2034.32	265.56	383.2	369.29	1132.93	214	283.34	434.52	640.32	4579.67	980.95	876.49	266.38	214.91	4889.76	710.05	372.13	358.76	320.88	314.3	762.55	312.56
656001_0380_0750	EXPT_CONTROLS				WTKTPDGNFQLGGTEP	0	20926867	20926867	750	380		negativecontrol1_scramble_REP90	NA	656001	380	750	321.38	162.21	295.98	468.73	612.44	2608.13	611.92	556.57	2291.17	321.99	361.96	140.54	341.06	124.41	261.02	454.89	535.45	382.45	829.27	3049.61	114.52	176.43	472.33	973.32	309.71	334.42	270.47	284.35	167.84	88.98
656001_0351_0249	EXPT_CONTROLS				WTKTPDGNFQLGGTEP	0	20926868	20926868	249	351		negativecontrol1_scramble_REP91	NA	656001	351	249	271.64	145.67	260.21	378.61	680.26	728.15	462.96	548.51	1169.58	224.28	366.44	199.52	513.93	145.31	167.54	399.68	602.63	115.64	847.28	827.98	180.72	437.68	206.86	908.45	245.47	309.01	273.46	239.97	221.39	159.01
656001_0337_0513	EXPT_CONTROLS				WTKTPDGNFQLGGTEP	0	20926869	20926869	513	337		negativecontrol1_scramble_REP92	NA	656001	337	513	356.27	296.27	382.01	518.68	693.1	1067.88	582.06	489.27	1941.18	284.67	383.63	306.9	636.53	151.87	162.52	303.02	870.1	235.75	1086.73	875.25	199.06	408.3	2072.97	684.87	264.27	283.68	872.92	706.97	141.27	169.26
656001_0379_0099	EXPT_CONTROLS				WTKTPDGNFQLGGTEP	0	20926870	20926870	99	379		negativecontrol1_scramble_REP93	NA	656001	379	99	283.12	80.24	414.5	344.47	2151.11	848.5	702.98	867.35	1384.99	207.48	364.84	300.4	436.53	274.74	117.29	607.19	583.37	288.15	693.86	918.85	218.64	5430.78	810.95	680.92	220.55	480.33	152.91	127.23	87.37	402.5
656001_0086_0142	EXPT_CONTROLS				WTKTPDGNFQLGGTEP	0	20926871	20926871	142	86		negativecontrol1_scramble_REP94	NA	656001	86	142	380.39	78.53	301.12	530.75	710.5	691.43	3762.69	507.21	4956.63	229.78	1805.77	208.57	523.49	259.56	164.14	310.42	666.55	171.63	4829.68	1116.04	154.66	62.67	377.89	1026.35	149.33	340.23	311.85	199.93	280.19	306.38
656001_0385_0457	EXPT_CONTROLS				WTKTPDGNFQLGGTEP	0	20926872	20926872	457	385		negativecontrol1_scramble_REP95	NA	656001	385	457	296.21	153.11	350.78	477	709.06	987.16	640.14	453.17	1801.75	262.03	356.97	482.5	459.96	174.88	166.72	377.81	748.08	11064.8	725.46	941.99	116.18	622.58	416.63	781.7	1401.63	245.01	217.58	836.54	128.65	104.85
656001_0398_0184	EXPT_CONTROLS				WTKTPDGNFQLGGTEP	0	20926873	20926873	184	398		negativecontrol1_scramble_REP96	NA	656001	398	184	388.86	77.87	355.74	500.29	787.94	821.86	632.53	516.72	1511.42	333.5	496.88	493.71	662.31	187.21	164.54	560.04	508.97	378.36	881.97	1058.88	171.38	228.1	388.93	832.04	499.36	324.27	14988.3	4927.63	98.26	507.23
656001_0400_0094	EXPT_CONTROLS				WTKTPDGNFQLGGTEP	0	20926874	20926874	94	400		negativecontrol1_scramble_REP97	NA	656001	400	94	864.21	67.62	467.94	277.2	666.21	681.66	505.55	365.23	1162.46	464.27	368.73	219.12	424.36	99.76	194.16	475.13	443.5	159.79	683.09	788.89	124.77	83.55	345.93	798.12	212.94	306.6	97.75	164.19	150.01	151.27
656001_0436_0462	EXPT_CONTROLS				WTKTPDGNFQLGGTEP	0	20926875	20926875	462	436		negativecontrol1_scramble_REP98	NA	656001	436	462	99.45	1477.64	320.82	499.29	628.26	606.33	676.82	354.02	2176.6	233.46	375.54	238.97	489.25	127.05	103.4	1336.26	542.41	224.6	938.43	718.17	194.4	238.39	420.65	684.13	247.11	443.96	316.5	284.07	123.76	137.62
656001_0029_0715	EXPT_CONTROLS				WTKTPDGNFQLGGTEP	0	20926876	20926876	715	29		negativecontrol1_scramble_REP99	NA	656001	29	715	384.61	116.95	646.32	633.73	2653.38	4235.58	629.09	347.04	3273.44	201.75	418.97	96.27	621.08	376.37	151.69	307.72	591.68	242.73	5997.43	1092.13	190.8	162.97	4133.22	518.64	122.48	873.97	349.5	221.89	287.6	692.48
																	844.145	454.424	1060.45	1123.67	1101.1	1257.26	1552.28	1205.02	1962.94	730.627	691.665	354.337	647.837	612.707	573.114	775.932	709.392	768.072	1548.12	1079.85	453.857	729.182	783.566	1012.53	453.47	789.207	884.106	718.335	318.001	379.694
												Average:	852.496
												SD:	2488.6
												avg+3sd:	8318.3
												99.9 percl:	38608.8
												max:	52963.5
												count >5000	76

## Sheet: PC1 JCV Peptide
																	JCV-20	2015_48	JCV-46	JCV-05	2015_338	JCV-15	JCV-49	JCV-04	JCV-50	JCV-07	JCV-10	2015_330	2015_549	2015_499	2015_587	JCV-47	JCV-02	JCV-19	JCV-08	JCV-14	JCV-12	JCV-13	JCV-03	JCV-18	JCV-09	JCV-06	JCV-28	JCV-16	JCV-11	JCV-17
PROBE_DESIGN_ID	CONTAINER	DESIGN_NOTE	SELECTION_CRITERIA	SEQ_ID	PROBE_SEQUENCE	MISMATCH	MATCH_INDEX	FEATURE_ID	ROW_NUM	COL_NUM	PROBE_CLASS	PROBE_ID	POSITION	DESIGN_ID	X	Y	217591_IgG_635_A02.dat	217591_IgG_635_A03.dat	217591_IgG_635_A05.dat	217591_IgG_635_A06.dat	217591_IgG_635_A07.dat	217591_IgG_635_A08.dat	217591_IgG_635_A09.dat	217591_IgG_635_A10.dat	217591_IgG_635_A11.dat	217591_IgG_635_A12.dat	217701_IgG_635_A02.dat	217701_IgG_635_A03.dat	217701_IgG_635_A04.dat	217701_IgG_635_A05.dat	217701_IgG_635_A06.dat	217701_IgG_635_A07.dat	217701_IgG_635_A08.dat	217701_IgG_635_A09.dat	217701_IgG_635_A10.dat	217701_IgG_635_A11.dat	217701_IgG_635_A12.dat	217702_IgG_635_A04.dat	217702_IgG_635_A05.dat	217702_IgG_635_A06.dat	217702_IgG_635_A07.dat	217702_IgG_635_A08.dat	217702_IgG_635_A09.dat	217702_IgG_635_A10.dat	217702_IgG_635_A11.dat	217702_IgG_635_A12.dat
656001_0228_0756	EXPT_CONTROLS				NLVRDDLPALTSQEI	0	20926418	20926418	756	228		positivecontrol1_JCV_REP1	NA	656001	228	756	122.16	6421.23	7918.55	42740.8	1446.15	121.9	48170.6	93.65	4684.38	32955.9	1309.26	6977.54	80.5	39.11	576.17	300.49	44.6	2254.61	11089.5	28.73	665.91	26099.5	1195.91	9877.78	23862.9	34952.3	1561.76	41.27	5323.3	17907.6
656001_0120_0282	EXPT_CONTROLS				NLVRDDLPALTSQEI	0	20926427	20926427	282	120		positivecontrol1_JCV_REP10	NA	656001	120	282	57.17	1685.56	5066.05	28121.6	1323.04	116.01	39272.5	63.61	4400.5	20053.5	992.68	5012.19	113.45	36.79	643.46	66.29	62.22	1494.95	11198.7	32.77	945.07	17573.8	989.47	6686.49	25115.6	36475.5	1526.2	49.4	5599.73	23921.1
656001_0186_0202	EXPT_CONTROLS				NLVRDDLPALTSQEI	0	20926517	20926517	202	186		positivecontrol1_JCV_REP100	NA	656001	186	202	329.08	2051.28	5800.62	35999.4	1367.34	201.5	34225.6	104.31	3970.98	26180	1327.14	6665.79	141.91	34.19	626.28	62.09	52.01	2003.19	11120	32.66	909.57	22498.5	1332.34	6911.15	22145.3	39187.9	1629.54	44.47	7345.29	30071.5
656001_0226_0454	EXPT_CONTROLS				NLVRDDLPALTSQEI	0	20926518	20926518	454	226		positivecontrol1_JCV_REP101	NA	656001	226	454	162.08	3113.8	7883.72	46375.4	1824.36	173.19	35806.1	59.44	6358.51	33089.4	971.81	7481.77	102.92	33.87	684.55	73.87	43.81	1919.41	11099.6	27.03	742.92	28504.2	1023.58	9344.05	29449.6	39013.2	2069.44	1353.65	6792.53	28219.3
656001_0436_0148	EXPT_CONTROLS				NLVRDDLPALTSQEI	0	20926519	20926519	148	436		positivecontrol1_JCV_REP102	NA	656001	436	148	96.72	1432.11	5756.84	30941.5	1649.01	182.11	35396.3	87.05	4546.78	25928.3	1397.15	8659.39	123.2	29.23	465.8	56.31	52.53	1662.5	12687.7	5645.61	689.98	24059.7	1869.55	6480.45	21534.5	37246.5	1511.02	33.83	5325.15	24658.8
656001_0323_0765	EXPT_CONTROLS				NLVRDDLPALTSQEI	0	20926520	20926520	765	323		positivecontrol1_JCV_REP103	NA	656001	323	765	103.88	2959.65	7260.58	40548	1716.32	9158.03	39824.9	78.28	4826.3	29199.5	1336.58	6273.06	448.81	39.09	690.6	35.58	36	2457.16	13011.9	24.73	679.71	25585.1	1408.12	9687.96	26647.4	40548	2372.55	73.35	6261.25	18409.3
656001_0432_0546	EXPT_CONTROLS				NLVRDDLPALTSQEI	0	20926521	20926521	546	432		positivecontrol1_JCV_REP104	NA	656001	432	546	61.42	2430.57	7088.42	43791.3	1690.16	358.86	38078.4	114.74	5906.52	29328	1169.81	9394.27	99.15	44.94	526.92	64.05	53.18	2215.58	11384.9	27.89	511.6	29217.4	1325.44	7297.93	28008.2	35577.9	1665.78	37.19	6762.07	26292.5
656001_0124_0720	EXPT_CONTROLS				NLVRDDLPALTSQEI	0	20926522	20926522	720	124		positivecontrol1_JCV_REP105	NA	656001	124	720	91.6	3123.24	7984.55	47139.9	1791.19	421.78	41801.7	122.7	5358.39	33682.1	1569.1	7102.54	80.14	55.57	558.69	143.64	43.04	2370.57	11465.2	31.43	1323.74	28008.2	1295.17	8075.3	28065.1	37283.5	3196.9	163.85	6285.63	20492.1
656001_0077_0629	EXPT_CONTROLS				NLVRDDLPALTSQEI	0	20926523	20926523	629	77		positivecontrol1_JCV_REP106	NA	656001	77	629	120.95	2840.67	8193.29	50788.2	1651.19	210.82	40112.8	109.94	6800.33	30534.5	983.32	6049.35	106.21	36.42	572.47	135.41	46.37	2234.37	10375.9	77.48	724.2	26482.2	1157.49	11499.3	28723.5	39665.3	1823.43	1926.64	5659.16	25115.6
656001_0305_0303	EXPT_CONTROLS				NLVRDDLPALTSQEI	0	20926524	20926524	303	305		positivecontrol1_JCV_REP107	NA	656001	305	303	101.03	2506.42	5565.73	31157.2	1505.3	230.1	37695.4	130.66	4587.5	27218.7	1326.57	7030.05	135.68	38.2	496.2	36.82	64.02	1678.11	10410.4	28.95	710.56	23815.3	967.01	6828.33	29671.6	41625.2	2867.43	38.72	6475.07	31227.8
656001_0373_0527	EXPT_CONTROLS				NLVRDDLPALTSQEI	0	20926525	20926525	527	373		positivecontrol1_JCV_REP108	NA	656001	373	527	161.86	3443.2	8186.72	43103.9	1893	243.58	47665	118.4	6610.57	29008.4	1411.88	10418.7	122.35	86.21	592.86	121.39	63.42	2317	12948	33.07	1300.93	31281.2	1350.16	7974.5	34916.4	40301.9	1567	54.2	6967.65	34732.4
656001_0421_0513	EXPT_CONTROLS				NLVRDDLPALTSQEI	0	20926526	20926526	513	421		positivecontrol1_JCV_REP109	NA	656001	421	513	689.45	3012.85	9051.01	55037.8	1873.07	460.03	41854.8	113.52	6514.38	32389.5	1602.84	10721.1	87.04	45.95	1954.25	82	57.94	2715.87	11342.3	29.5	628.2	36720.7	1411.88	8476.11	31377.1	40486.8	2618.63	263.1	7737.36	27404
656001_0136_0456	EXPT_CONTROLS				NLVRDDLPALTSQEI	0	20926428	20926428	456	136		positivecontrol1_JCV_REP11	NA	656001	136	456	74.05	3040.1	9489	50545	1700.45	264.81	47421.4	52.96	6578.22	33397.2	1378.37	9006.58	126.6	35.27	856.05	120.06	50.12	2201.9	14532.4	37.09	1151.69	35267.1	1206.37	8750.63	37912.6	38589.6	2762.29	54.77	8171.41	36538.4
656001_0223_0733	EXPT_CONTROLS				NLVRDDLPALTSQEI	0	20926527	20926527	733	223		positivecontrol1_JCV_REP110	NA	656001	223	733	74.34	3595.35	8597.94	51306.8	1572.8	369.05	45981.6	114.9	5231.66	28858	1408.12	7463.02	100.7	60.73	698.58	40.01	39.06	1948.71	11318.8	27.89	897.45	28531.4	1277.57	9944.56	27404	37658	2635.34	35.81	5722.57	22604.4
656001_0097_0479	EXPT_CONTROLS				NLVRDDLPALTSQEI	0	20926528	20926528	479	97		positivecontrol1_JCV_REP111	NA	656001	97	479	33.83	2322.03	7940.18	50009.8	1726.34	200.74	51035.3	51.9	7413.54	35127.1	1437.08	7885.86	133.37	38.93	520.34	77.16	585.69	2423.21	12174.5	35.85	1083.55	32155.2	1047.27	7943.91	34583.9	41750.3	2400.71	125.9	6934	32470.5
656001_0113_0545	EXPT_CONTROLS				NLVRDDLPALTSQEI	0	20926529	20926529	545	113		positivecontrol1_JCV_REP112	NA	656001	113	545	104.63	3038.5	8978.66	32751.7	1677.99	197.52	41327.2	61.76	6472.23	28986.3	1382.93	6511.58	92.96	25.83	629.94	55.64	42.86	2341.24	11430	27.46	908.57	28302.9	960.04	7380.43	26717.4	37695.4	1482.62	26.79	5672.73	28640.4
656001_0394_0086	EXPT_CONTROLS				NLVRDDLPALTSQEI	0	20926530	20926530	86	394		positivecontrol1_JCV_REP113	NA	656001	394	86	117.27	1949.11	7643.54	27943.2	1384.57	107.13	33609.6	69.14	5276.1	31301.7	1301.84	6632.27	114.45	27.49	566.74	62.45	49.06	2173.74	12518.8	26.91	1002	18033	1319.37	7042.82	26555.1	32417.8	967.75	281.5	5873.64	33129
656001_0112_0734	EXPT_CONTROLS				NLVRDDLPALTSQEI	0	20926531	20926531	734	112		positivecontrol1_JCV_REP114	NA	656001	112	734	78.75	3247.66	7658.61	42538.8	1976.5	226.03	32442.3	82.8	5968.65	32672.4	1450.06	7468.2	75.68	211.04	646.57	40.78	59.34	2009.66	11210.6	28.46	712.76	23796.8	1219.64	9685.66	24731.8	34861.3	2650.86	1268.6	5280.53	18973.7
656001_0385_0343	EXPT_CONTROLS				NLVRDDLPALTSQEI	0	20926532	20926532	343	385		positivecontrol1_JCV_REP115	NA	656001	385	343	60.12	2370.21	6316.8	36282.5	1796.28	142.95	31203.7	150.84	5479.82	27701	1066.51	8075.3	76.4	65.33	433.77	46.03	59.68	1989.42	9750.33	30.85	3087.55	24583.1	1106.34	7968.19	27561.6	39272.5	1638.54	44.33	5703.36	21389.7
656001_0143_0773	EXPT_CONTROLS				NLVRDDLPALTSQEI	0	20926533	20926533	773	143		positivecontrol1_JCV_REP116	NA	656001	143	773	4296.81	2975.49	7938.03	36432.8	1688.95	242.12	57584.8	242.14	4643.36	34694.9	1259.63	10389.5	620.05	30.93	700.2	94.05	97.4	2626.94	9219.09	49.06	1038.8	27164.7	1170.48	7404.19	21799.6	38775.5	2253.97	42.92	3846.52	13959.5
656001_0122_0066	EXPT_CONTROLS				NLVRDDLPALTSQEI	0	20926534	20926534	66	122		positivecontrol1_JCV_REP117	NA	656001	122	66	93.97	1885.1	5679.95	39316	1691.84	205.31	30149.6	305.6	4657.01	29809.1	1174.77	8341.61	135.89	34.93	771.53	119.15	98.49	1589.41	9071.94	28.86	1486.34	14532.4	1094.22	7011.57	20207.8	34608	1796.28	26.04	7787.18	38848.1
656001_0054_0096	EXPT_CONTROLS				NLVRDDLPALTSQEI	0	20926535	20926535	96	54		positivecontrol1_JCV_REP118	NA	656001	54	96	178.55	1992.17	19863.1	36507.7	1834.51	95.38	32841.6	34.54	5858.52	27880.7	1236.86	6418.54	130.41	31.36	665.37	138.34	55	1511.61	13150.8	54	830.24	13283.9	1044.94	7392.5	20145.5	36895	1419.19	427.29	7667.59	37802.8
656001_0385_0319	EXPT_CONTROLS				NLVRDDLPALTSQEI	0	20926536	20926536	319	385		positivecontrol1_JCV_REP119	NA	656001	385	319	52.91	2612.18	7673.55	44077.8	1697.32	244.37	35692.2	89.69	5492.88	27643.3	1168.99	9344.05	58.93	30.44	1173.88	393.43	75.99	2071.74	11185	32.78	696.3	25928.3	1514.85	9947.27	30926.2	43491.6	1704.06	41.96	7372.97	33962.6
656001_0213_0127	EXPT_CONTROLS				NLVRDDLPALTSQEI	0	20926429	20926429	127	213		positivecontrol1_JCV_REP12	NA	656001	213	127	48.41	1924.77	5890.62	36340.3	1476.99	1041.07	34694.9	53.27	5675.54	25418.3	1447.55	6694.83	212.35	54.44	454.73	53.53	30.63	1711.56	12730.5	39.2	850.16	23328.2	1338.95	6428.03	23500	31509.4	1239.96	59.4	7739.89	37880.8
656001_0190_0676	EXPT_CONTROLS				NLVRDDLPALTSQEI	0	20926537	20926537	676	190		positivecontrol1_JCV_REP120	NA	656001	190	676	51.14	3393.15	9301.74	48954.6	1747.86	240.39	48653	86.51	6366.67	33658.8	1442.43	8084.39	88.93	90.79	561.97	82.19	50.09	2335.13	11359.5	36.37	773.85	33397.2	2689.3	8824.46	28121.6	42675.3	2343.09	165.67	6607.7	28858
656001_0334_0588	EXPT_CONTROLS				NLVRDDLPALTSQEI	0	20926430	20926430	588	334		positivecontrol1_JCV_REP13	NA	656001	334	588	132.61	3192.42	9158.03	47581.8	1689.23	170.04	40154.3	78.27	5070.61	30792.8	1422.64	7070.91	129.38	31.36	633	42.4	58.69	2575.25	11912.5	750.1	650.01	28370.7	1140.7	7104.12	27788.5	33203.8	2114.61	48.37	5968.65	37045.8
656001_0019_0759	EXPT_CONTROLS				NLVRDDLPALTSQEI	0	20926431	20926431	759	19		positivecontrol1_JCV_REP14	NA	656001	19	759	225.38	1593.83	7375.11	37319.4	1583.75	207.22	34861.3	37.04	5594.49	28617	1485.98	5198.58	185.64	25.13	601.28	39187.9	96.48	2095.13	10660.8	51.27	799.49	22933.5	835.79	9713.96	17810.1	35062.6	2678.64	33.59	4624.81	13384.2
656001_0272_0372	EXPT_CONTROLS				NLVRDDLPALTSQEI	0	20926432	20926432	372	272		positivecontrol1_JCV_REP15	NA	656001	272	372	89.78	2752.04	7411.35	41750.3	1406.65	110.33	40632.4	91.53	5428.85	28597.9	1223.67	7697.37	90.23	30.71	538.35	49.21	47.99	1689.57	12722.8	3134.48	688.71	25150.7	1092.52	7729.66	29759.8	38078.4	1364.24	37.47	5752.68	25944.3
656001_0394_0166	EXPT_CONTROLS				NLVRDDLPALTSQEI	0	20926433	20926433	166	394		positivecontrol1_JCV_REP16	NA	656001	394	166	107.47	1980.93	6766.28	35631.4	1619.62	225.19	44291	243.31	4740.31	26333.3	1210.43	8308.73	454.68	36.43	783.57	150.39	75.41	2066.2	10606.6	43.89	2007.71	20744.2	2666.19	7529.29	25222.8	33376.9	1429.34	33.2	6629.74	33551.7
656001_0151_0567	EXPT_CONTROLS				NLVRDDLPALTSQEI	0	20926434	20926434	567	151		positivecontrol1_JCV_REP17	NA	656001	151	567	77.9	3281.98	9735.07	40779.3	2220.29	301.62	39401.5	54.57	7279.06	31485.8	1370.32	8319.95	82.9	32.97	631.73	134.18	46.91	2740.11	11518.5	39.4	919.03	33962.6	1680.26	7938.03	31203.7	37961.4	1759.41	39.58	7407.72	33072.7
656001_0313_0459	EXPT_CONTROLS				NLVRDDLPALTSQEI	0	20926435	20926435	459	313		positivecontrol1_JCV_REP18	NA	656001	313	459	82.81	3873.42	8515.18	50341.1	1981.12	237.5	45838.6	83.52	6464.84	30292.7	1332.63	8457.19	114.88	68.15	734.15	76.15	44.66	2072.29	10469.1	55.58	626.63	34172.5	1288.01	8617	38506.3	38264.4	1656.71	46.35	6764.93	24292.3
656001_0383_0281	EXPT_CONTROLS				NLVRDDLPALTSQEI	0	20926436	20926436	281	383		positivecontrol1_JCV_REP19	NA	656001	383	281	44	2492.76	7687.61	40677.3	2026.34	138.8	39141.3	72.64	5641.7	33227.2	1172.05	8775.4	61.69	33.13	453.49	81.75	169.06	2074.86	11837	27.96	685.99	27925	1596.73	7879.52	28139.8	42864.4	1565.23	31.51	4883.11	31377.1
656001_0052_0642	EXPT_CONTROLS				NLVRDDLPALTSQEI	0	20926419	20926419	642	52		positivecontrol1_JCV_REP2	NA	656001	52	642	121.8	2386.92	6938.16	36375.2	1545.37	186.95	38626.5	107.87	5652.09	30909.5	1221.87	7319.06	461.81	58.72	612.87	71.21	73.47	1796.43	10065.1	302.8	610.14	23039.2	1203.35	9078.48	22482.2	34374.3	1573.56	112.49	4926.32	20668.3
656001_0412_0526	EXPT_CONTROLS				NLVRDDLPALTSQEI	0	20926437	20926437	526	412		positivecontrol1_JCV_REP20	NA	656001	412	526	112.78	3269.37	9315.36	51173.2	2112.51	1749.52	45332.6	109.35	6671.4	31991.8	1501.27	10254.5	145.09	61.47	661.79	93.53	80.42	2327.07	12610.3	25.96	622.75	34861.3	1532.19	8663.08	29071.3	41203.5	2737.09	59.61	7513.11	34354.8
656001_0154_0144	EXPT_CONTROLS				NLVRDDLPALTSQEI	0	20926438	20926438	144	154		positivecontrol1_JCV_REP21	NA	656001	154	144	54.38	1437.15	5561.52	36182.3	1481.81	719.92	37994.8	92.55	4468.8	25567.2	1325.74	5574.16	94.24	34.07	346.52	60.74	32.44	1677.03	11832.2	35.01	944.64	21592.4	1296.71	7211.83	20229.4	33397.2	1473.36	38.17	5730.68	37453.9
656001_0432_0548	EXPT_CONTROLS				NLVRDDLPALTSQEI	0	20926439	20926439	548	432		positivecontrol1_JCV_REP22	NA	656001	432	548	74.71	2390.1	6943.79	43552	1760.85	379.4	37658	394.2	5658.21	29911.5	1049.54	9477.63	149.85	46.61	484.42	59.85	41.82	2253.32	10822.5	24.8	475.43	26866.8	1296.14	6868.19	27063.5	34764.8	2125.44	30.36	6358.51	25542.9
656001_0224_0066	EXPT_CONTROLS				NLVRDDLPALTSQEI	0	20926440	20926440	66	224		positivecontrol1_JCV_REP23	NA	656001	224	66	138.38	2009.92	6242.63	43722.7	1878.3	173.36	32751.7	102.04	5653.16	29030.6	1129.25	5010.43	145.74	48.2	560.5	66.77	57.57	2093.11	11178	37.69	802.42	13240.3	1324.29	9702.9	27106.4	37045.8	1212.87	64.85	7111.68	32904.9
656001_0258_0488	EXPT_CONTROLS				NLVRDDLPALTSQEI	0	20926441	20926441	488	258		positivecontrol1_JCV_REP24	NA	656001	258	488	134.64	3602.62	9029.34	38234	1873.69	164.15	38814.1	59.55	5684.95	30045.8	1463.9	7383.7	78.4	39.53	617.46	65.61	56.73	1877.79	10708	33.04	553.12	22052.3	1265.54	7281.02	29284.9	33352	1426.48	41.58	6402.09	23722.3
656001_0059_0595	EXPT_CONTROLS				NLVRDDLPALTSQEI	0	20926442	20926442	595	59		positivecontrol1_JCV_REP25	NA	656001	59	595	79.57	2781.96	8222.01	48056.5	1948.26	569.45	44883.5	69.8	6823.82	30484	1116.4	6590.59	119.83	32.29	574.2	100.44	179.23	1880.54	8435.71	31.01	874.96	25916.4	1052.51	6975.15	24812.2	34354.8	1845.58	65.82	5509.32	23286.2
656001_0452_0188	EXPT_CONTROLS				NLVRDDLPALTSQEI	0	20926443	20926443	188	452		positivecontrol1_JCV_REP26	NA	656001	452	188	43.33	1484.93	5957.32	28723.5	1779.47	209.8	29837.6	59.81	5664.24	26535.9	1363.74	7522.21	150.91	31.68	473.51	45.3	181.43	1948.96	12029.3	29.88	718.24	23737.2	1825.31	6220.08	21909.3	32201.3	1112.78	30.25	5377.41	31406.8
656001_0225_0329	EXPT_CONTROLS				NLVRDDLPALTSQEI	0	20926444	20926444	329	225		positivecontrol1_JCV_REP27	NA	656001	225	329	103.16	2820.25	6818.12	37403.5	1238.67	135.86	38326.2	172.46	4970.79	23355.2	1444.92	8729.41	92.11	36.49	730.74	967.71	43.96	2059.7	11304.5	55.04	735.42	25357.3	1251.64	9604.59	31648	42135.5	1418.51	55.58	7295.66	25052.4
656001_0283_0315	EXPT_CONTROLS				NLVRDDLPALTSQEI	0	20926445	20926445	315	283		positivecontrol1_JCV_REP28	NA	656001	283	315	103.76	2671.86	5378.35	30192.1	1548.53	94.03	36059.4	225.1	4117.3	23967	1243.89	6987.13	78.67	27.63	538.08	51.31	83.13	1488.07	9910.66	32.8	588.84	22772.1	1003.84	6977.54	23179.4	30045.8	1196.18	42.34	6369.45	23005.3
656001_0070_0538	EXPT_CONTROLS				NLVRDDLPALTSQEI	0	20926446	20926446	538	70		positivecontrol1_JCV_REP29	NA	656001	70	538	90.8	3133.82	8440.08	40154.3	1690.04	150.72	44143.8	50.15	6912.47	33441.1	972.53	7832.08	106.24	50.09	505.88	76.53	78.21	2466.62	10777.4	30.43	710.14	31614.6	1062.3	7693.12	25768.3	39480.9	1668.92	37.46	6044.82	26769.8
656001_0259_0263	EXPT_CONTROLS				NLVRDDLPALTSQEI	0	20926420	20926420	263	259		positivecontrol1_JCV_REP3	NA	656001	259	263	110.23	2226.49	6973.62	39520	1803.17	190.22	37499.1	188.68	4357.92	25961.2	1336.5	7710.96	112.86	234.57	565.41	55.13	53.99	1732.27	11525.5	30.86	742.84	24292.3	1043.9	7156.41	23628.2	37880.8	7475.07	29.94	6585.32	29089.3
656001_0449_0361	EXPT_CONTROLS				NLVRDDLPALTSQEI	0	20926447	20926447	361	449		positivecontrol1_JCV_REP30	NA	656001	449	361	71.83	2329.57	7930.64	37551.2	1596.55	220.78	41973.2	166.72	5611.13	27907.3	1301.4	7211.83	99.39	62.32	624.53	120.16	67.5	1870.76	10914.4	72.88	1011.38	37731.6	1491.51	7947.83	30792.8	40590.5	3312.65	257.25	5713.47	27521.8
656001_0245_0231	EXPT_CONTROLS				NLVRDDLPALTSQEI	0	20926448	20926448	231	245		positivecontrol1_JCV_REP31	NA	656001	245	231	121.56	2174.94	5992.53	26032.7	1546.2	3203.1	34449.7	46.64	4758.08	24445.6	1139.98	6576.76	381.35	5665.25	513.26	1206.66	367.4	1883.61	10813.1	63.78	987.51	24165.5	808.23	6374.4	22963.5	36985.5	1362.08	32.55	6973.62	29158.4
656001_0306_0204	EXPT_CONTROLS				NLVRDDLPALTSQEI	0	20926449	20926449	204	306		positivecontrol1_JCV_REP32	NA	656001	306	204	51.89	2213.97	6481.64	28958.3	1566.35	142.29	39441	524.81	6036.75	26991.6	1492.59	7287.04	112.73	33.32	553.8	59.39	76.05	2155.44	12650.7	28.28	675.43	25768.3	1161.19	9001.4	25718.9	38626.5	1162.24	81.52	6651.61	30557.1
656001_0086_0012	EXPT_CONTROLS				NLVRDDLPALTSQEI	0	20926450	20926450	12	86		positivecontrol1_JCV_REP33	NA	656001	86	12	335.26	3483.86	4899.41	42476.5	1431.31	162.86	38234	201.29	4097.41	30858.3	1361.93	7746.6	103.15	35.13	668.89	153.82	89.23	2194.99	15044.6	27.14	917.47	12705.4	1233.84	7231.03	19619.6	34324.5	1115.87	36.06	7138.26	32672.4
656001_0176_0094	EXPT_CONTROLS				NLVRDDLPALTSQEI	0	20926451	20926451	94	176		positivecontrol1_JCV_REP34	NA	656001	176	94	94.65	2123.25	5681.81	34394.8	1560.98	104.06	31585.9	113.03	4536.34	26769.8	956.21	7147.89	239.75	44.37	642.11	331.36	80.72	1880.09	12866.6	53.92	1039.11	16362.7	964.09	7385.42	25300.5	34825.4	1324.83	34.86	6904.69	30926.2
656001_0411_0619	EXPT_CONTROLS				NLVRDDLPALTSQEI	0	20926452	20926452	619	411		positivecontrol1_JCV_REP35	NA	656001	411	619	141.5	3537.79	10366.5	58735.4	1836.63	265.95	43722.7	114.88	6386.57	34638.1	1669.27	11297.2	131.26	47.24	630.9	99.73	57.24	2585.16	15511.6	296.51	665.79	38814.1	1421.33	11037.9	34861.3	41155.8	2582.66	42.08	7147.89	29546.5
656001_0126_0504	EXPT_CONTROLS				NLVRDDLPALTSQEI	0	20926453	20926453	504	126		positivecontrol1_JCV_REP36	NA	656001	126	504	161.97	3636.42	9604.59	39929.1	2070.96	259.07	49805.7	87.06	7031.9	31062.8	1235.88	7618.19	92.53	39.97	774.59	69.44	318.83	2399.01	11607.3	78.92	884.41	29647	1116.23	8859.91	33465.7	39231.9	2062.95	52.29	7108.65	29506
656001_0040_0346	EXPT_CONTROLS				NLVRDDLPALTSQEI	0	20926454	20926454	346	40		positivecontrol1_JCV_REP37	NA	656001	40	346	60.24	1753.17	5055.49	38159.9	1541.04	295.45	39929.1	268.69	5046.83	31957.1	1256.93	6069.98	98.36	30.78	644.27	914.81	33.59	2077.05	10381.8	25.07	641.65	24278.3	1430.52	7413.54	22772.1	38886.1	1321.76	40.98	6506.84	23710.1
656001_0025_0619	EXPT_CONTROLS				NLVRDDLPALTSQEI	0	20926455	20926455	619	25		positivecontrol1_JCV_REP38	NA	656001	25	619	1503.24	1981.85	5917.82	42352.8	1693.43	207.9	41489.5	136.46	4820.92	33786.6	1487.56	6175.2	133.35	39.15	489.42	142.73	1344.96	1973.36	9237.42	24.05	678.06	20398.1	836.71	7014.94	19249.8	31991.8	1468.35	33.88	4708.45	18622.6
656001_0061_0023	EXPT_CONTROLS				NLVRDDLPALTSQEI	0	20926456	20926456	23	61		positivecontrol1_JCV_REP39	NA	656001	61	23	104.06	2830.92	4382.88	32155.2	1570.26	182.55	29562	41.27	4388.92	27481.7	1158.02	7536.28	96.25	28.08	668.11	194.91	1909.77	2158.98	13355	162.98	957.36	16702	994.48	6161.94	16971.4	35160.8	15787.7	39.79	6556.97	29837.6
656001_0172_0064	EXPT_CONTROLS				NLVRDDLPALTSQEI	0	20926421	20926421	64	172		positivecontrol1_JCV_REP4	NA	656001	172	64	85.41	1605.62	5445.93	41436.9	1812.78	364.37	28858	97.72	5338.07	26316.3	1122.86	6878.61	85.06	69.37	741.66	45.05	84.9	1536.56	10427.5	32.26	775.88	15088.2	1044.23	6315.47	23750.1	33323.8	1786.41	431.32	6278.52	30720.7
656001_0237_0009	EXPT_CONTROLS				NLVRDDLPALTSQEI	0	20926457	20926457	9	237		positivecontrol1_JCV_REP40	NA	656001	237	9	149.88	1972.71	6390.61	34138.4	1639.57	358.25	31540.3	177.11	6164.33	29050.2	1388.17	5852.97	86.42	59.94	645.91	990.95	66.87	2037.11	10877.9	51.02	2023.77	8980.79	1071.33	7085.28	19639.1	32364.9	1812.24	31.39	6700.82	26118.6
656001_0201_0071	EXPT_CONTROLS				NLVRDDLPALTSQEI	0	20926458	20926458	71	201		positivecontrol1_JCV_REP41	NA	656001	201	71	1307.74	1848.2	5813.29	37581	1214.74	147.39	30125.9	112.91	4651.68	21968	641.88	6397.58	94.33	31.61	404.56	2689.92	68.73	2060.2	9874.7	26.02	1252.79	14662	1167.24	4522.19	20553.1	31696	1093	33.88	5915.38	30292.7
656001_0389_0459	EXPT_CONTROLS				NLVRDDLPALTSQEI	0	20926459	20926459	459	389		positivecontrol1_JCV_REP42	NA	656001	389	459	11007.8	2748.64	7046.97	46143.8	1912.7	175.47	43491.6	646.78	5694.35	29405.9	1144.19	9895.03	87.92	48.35	631.4	83.19	1035.43	1940.34	10653.8	27.27	687.78	33323.8	2240.69	6722.52	29864.6	35868.3	2655.09	122.18	5714.85	26065.9
656001_0351_0469	EXPT_CONTROLS				NLVRDDLPALTSQEI	0	20926460	20926460	469	351		positivecontrol1_JCV_REP43	NA	656001	351	469	164.1	3509.91	8709.25	34666.4	2012.81	241.58	46143.8	109.58	6613.1	27130.4	1435.91	8612.67	380.21	39.07	667.8	62.46	80.06	2738.21	18555.3	2491.35	706.42	32219.5	1300.17	8140.11	34080.4	40677.3	2299.83	102.76	7186.78	32791
656001_0229_0303	EXPT_CONTROLS				NLVRDDLPALTSQEI	0	20926461	20926461	303	229		positivecontrol1_JCV_REP44	NA	656001	229	303	91.89	2557.34	6480.45	34324.5	1522.66	176.73	40237.9	66.49	5126.74	26051.2	1418.16	9625.97	139.25	39.15	561.75	93.19	41.15	1860.76	13078.4	28	718.38	28029.3	2347.17	8059.09	27643.3	38652.9	1791.63	56.24	6457.68	24502.2
656001_0349_0599	EXPT_CONTROLS				NLVRDDLPALTSQEI	0	20926462	20926462	599	349		positivecontrol1_JCV_REP45	NA	656001	349	599	87.17	3390.87	9359.66	45248.1	1982.29	100.91	42077.7	60.1	6623.68	30316.5	1440.37	8419.9	93.26	40.34	647.93	46.43	48.42	2223.55	11567.7	32.03	695.44	32813.2	1320.09	7702.95	32020.8	35933.6	1531.67	57.36	6558.41	32648.2
656001_0159_0439	EXPT_CONTROLS				NLVRDDLPALTSQEI	0	20926463	20926463	439	159		positivecontrol1_JCV_REP46	NA	656001	159	439	54.68	3158.47	6897.06	41625.2	1711.56	144.29	38456.3	73.8	5093.21	26418.1	1526.02	6137.74	104.4	32.83	643.51	101.34	33.05	1892.71	9617.51	28.44	935.08	26885.2	1256.71	6915.45	25974.7	35968.8	1347.21	38.18	6917.18	27183.5
656001_0336_0592	EXPT_CONTROLS				NLVRDDLPALTSQEI	0	20926464	20926464	592	336		positivecontrol1_JCV_REP47	NA	656001	336	592	132.55	3666.1	9772.16	49220.8	1933.89	156.22	42352.8	104.56	5372.03	31540.3	1520.04	8079.91	106.5	40.26	765.96	41.1	55.84	2254.17	12265.6	25.51	815.07	30882.5	1473.69	8592.92	29265.1	35231.4	2662.53	40.63	6406.28	36475.5
656001_0413_0763	EXPT_CONTROLS				NLVRDDLPALTSQEI	0	20926465	20926465	763	413		positivecontrol1_JCV_REP48	NA	656001	413	763	70.65	4332.18	7935.38	38974.1	1994.82	173.5	45248.1	84.84	4982.82	31406.8	1255.52	8082.2	74.71	32.97	725.61	54.36	57.45	2339.39	10869.7	32.29	1044.94	26948.6	1995.09	12710.8	29158.4	40902.4	2832.55	199.81	5175.03	21467.3
656001_0069_0009	EXPT_CONTROLS				NLVRDDLPALTSQEI	0	20926466	20926466	9	69		positivecontrol1_JCV_REP49	NA	656001	69	9	176.96	3182.73	4757.39	35968.8	2378.34	249.31	31485.8	46.53	4105.93	28101.2	1217.93	6354.05	63.72	51.13	785.65	868.13	66.88	2389.2	14612.8	37.12	948.62	13924.1	1579.13	6717.18	22109	33252.7	1101.97	29.9	6389.41	34172.5
656001_0393_0189	EXPT_CONTROLS				NLVRDDLPALTSQEI	0	20926422	20926422	189	393		positivecontrol1_JCV_REP5	NA	656001	393	189	42.88	1976.88	6403.59	33939.2	1463.63	204.63	40301.9	75.29	5044.31	24844.7	1408.51	6156.95	71.54	35.71	312.34	584.32	65.76	1713.35	11474.9	24.04	786.47	21278.2	1233.65	46609.8	24875.5	33732.7	1046.1	407.84	5847.55	24595.8
656001_0119_0675	EXPT_CONTROLS				NLVRDDLPALTSQEI	0	20926467	20926467	675	119		positivecontrol1_JCV_REP50	NA	656001	119	675	749.28	3464.98	8404.41	40962	1894.38	127.68	48272.8	78.13	5761.06	29587.7	4325.63	7418.35	112.79	42.13	640.35	89.52	311.28	2156.18	10231.2	103.65	1001.32	30264.9	1373.55	9394.27	29953	37017.1	1536.07	49.24	6354.05	27880.7
656001_0326_0552	EXPT_CONTROLS				NLVRDDLPALTSQEI	0	20926468	20926468	552	326		positivecontrol1_JCV_REP51	NA	656001	326	552	309.76	3799.39	8898.26	46459.6	2184.43	195.08	46609.8	100.11	6575.59	29691.8	1469.73	8819.16	113.61	45.8	610.01	54.37	46.8	2106.75	13547	31.02	828.59	28986.3	2032.13	7810.95	35577.9	38159.9	1850.13	53.77	6789.9	36610.2
656001_0147_0033	EXPT_CONTROLS				NLVRDDLPALTSQEI	0	20926469	20926469	33	147		positivecontrol1_JCV_REP52	NA	656001	147	33	91.83	2408.98	6069.98	39272.5	1940.08	260.15	32648.2	62.87	5880.7	26400.5	1381.09	5949.75	138.73	84.41	616.39	85.34	53.97	2085.54	12978.6	26	1080.13	11924.4	1174.64	7094.8	19701.9	36182.3	1550.67	26.42	5772.18	26831.5
656001_0279_0461	EXPT_CONTROLS				NLVRDDLPALTSQEI	0	20926470	20926470	461	279		positivecontrol1_JCV_REP53	NA	656001	279	461	132.39	3475.07	8605.74	45488.1	1825.42	161.64	39091.1	145.81	6321.09	29389.1	1295.17	8782.61	124.65	56.74	579.02	124.16	44.76	2184.98	10561	41.42	762.79	21027.5	3182.39	9433	35098.7	42183.4	1562.73	242.64	6940.52	26607.8
656001_0080_0176	EXPT_CONTROLS				NLVRDDLPALTSQEI	0	20926471	20926471	176	80		positivecontrol1_JCV_REP54	NA	656001	80	176	131.35	1939.19	5571.71	41384.9	1742.41	181.97	36375.2	97.12	6764.93	26591.8	1387.5	8069.01	209.36	47.98	662.4	658.53	36.12	2099.68	10003.8	39.13	1202.4	12163.1	1544.63	8748.61	25069.9	40632.4	1840.26	33.08	9109.25	39272.5
656001_0017_0627	EXPT_CONTROLS				NLVRDDLPALTSQEI	0	20926472	20926472	627	17		positivecontrol1_JCV_REP55	NA	656001	17	627	65.32	4587.5	5208.36	38264.4	1566.46	136.42	34202.2	49.65	4179.59	32243.9	1534.62	5552.37	243.21	33.96	1963.46	29.67	277.78	1853.72	8519.4	27.95	1326.69	15919	754.64	7519.19	15268.1	33581.1	1355.47	35.19	4913.55	18294.6
656001_0301_0659	EXPT_CONTROLS				NLVRDDLPALTSQEI	0	20926473	20926473	659	301		positivecontrol1_JCV_REP56	NA	656001	301	659	126.11	3860.43	9399.58	48170.6	1779.19	196.56	48871.7	119.83	6403.59	31036.8	1445.44	8238.64	178.32	35.75	636.03	67.5	39.21	2289.23	14204.6	49.37	671.5	35577.9	1238.1	9229.67	32692.7	38034.2	1390.48	80.41	6901.54	35968.8
656001_0049_0485	EXPT_CONTROLS				NLVRDDLPALTSQEI	0	20926474	20926474	485	49		positivecontrol1_JCV_REP57	NA	656001	49	485	125.98	2972.5	7543.89	42932.9	1480.26	165.01	43103.9	54.35	6762.07	30003.6	1170.36	7658.61	81.34	31.15	445.42	30.77	36.58	1625.88	10279.4	24.12	700.72	29734.9	3061.11	7805.98	21148.3	33658.8	1800.27	32.36	4915.01	20856
656001_0219_0359	EXPT_CONTROLS				NLVRDDLPALTSQEI	0	20926475	20926475	359	219		positivecontrol1_JCV_REP58	NA	656001	219	359	1010.69	2592.21	6714.27	39141.3	1446.87	288.79	38364.2	86.39	5698.26	25015.3	1323.95	8541.59	58.24	46.13	577.02	705.04	80.05	1805.93	11634.5	27.34	696.33	20157.7	1056.11	6781.99	27029.5	37731.6	1609.67	29.72	7790.39	26694.5
656001_0429_0527	EXPT_CONTROLS				NLVRDDLPALTSQEI	0	20926476	20926476	527	429		positivecontrol1_JCV_REP59	NA	656001	429	527	104.25	3324.28	7733.35	47263.8	2157.36	727.66	39782.9	147.19	6298.54	30604.6	1321.81	10762	109.08	41.36	653.68	64.13	104.73	2445.78	11156.2	24.83	620.87	31485.8	1488.17	7714.75	30125.9	40429.7	1748.81	55.79	7733.35	31433.2
656001_0318_0128	EXPT_CONTROLS				NLVRDDLPALTSQEI	0	20926423	20926423	128	318		positivecontrol1_JCV_REP6	NA	656001	318	128	61.21	1861.96	6165.73	29953	1410.28	86.85	33708.1	76.13	4908.5	23673.6	1341.04	5781.4	301.92	30.81	365.45	165.48	35.55	1873.55	12013.3	435.5	916.37	24812.2	1516.13	7605.75	22604.4	31648	1529.41	345.78	6999.21	32052.7
656001_0180_0038	EXPT_CONTROLS				NLVRDDLPALTSQEI	0	20926477	20926477	38	180		positivecontrol1_JCV_REP60	NA	656001	180	38	644.32	2100.94	5647.87	39441	1782.86	881.85	26514.6	65.72	5690.16	26065.9	1278.69	6250.79	169.33	33.6	713.43	26.54	63.11	1577.19	12554.2	295.47	800.99	9916.53	963.65	5051.26	17144.7	37581	1698.38	27.36	6660.17	33760.2
656001_0411_0497	EXPT_CONTROLS				NLVRDDLPALTSQEI	0	20926478	20926478	497	411		positivecontrol1_JCV_REP61	NA	656001	411	497	355.5	3115.89	7689.56	47488	1649.53	638.51	43851.4	128.4	6356.7	31509.4	1810.03	10833.9	117.93	50.05	650.06	86.82	55.62	2047.82	12269.6	26.15	729.66	33352	1295.73	8035.82	30003.6	41327.2	2036.79	77.67	6562.37	29489.1
656001_0390_0770	EXPT_CONTROLS				NLVRDDLPALTSQEI	0	20926479	20926479	770	390		positivecontrol1_JCV_REP62	NA	656001	390	770	60.59	3860.05	8034.58	35692.2	2035.09	98.13	38114.2	62.41	4989.43	27164.7	1112.39	7972.68	68.79	133.11	724.84	65.99	52.17	2198.43	10015.3	24.93	582.62	22408.5	1619.31	10689.7	24717.7	37087.9	3248.09	55.84	5771.24	17939.6
656001_0384_0676	EXPT_CONTROLS				NLVRDDLPALTSQEI	0	20926480	20926480	676	384		positivecontrol1_JCV_REP63	NA	656001	384	676	206.94	2975.21	9131.68	45619.3	2587.31	298.64	40719.4	105.46	6009.33	30237.4	3389.28	9272.6	133.87	56.44	668.24	90.19	74.54	2423.81	15623.4	28.61	696.52	33416	1328.78	9149.81	33441.1	41107.3	2200.22	82.17	6438.32	35396.3
656001_0446_0110	EXPT_CONTROLS				NLVRDDLPALTSQEI	0	20926481	20926481	110	446		positivecontrol1_JCV_REP64	NA	656001	446	110	74.51	1627.84	6121.45	22321.4	1750.8	134.9	30882.5	47.66	3898.94	26470.3	1557.67	6050.64	96.55	31.5	360.41	73.58	36.5	1914.34	10956.5	28.93	737.3	20145.5	1224.58	6268.58	20123	32470.5	1933.66	27.62	5195.21	23146.8
656001_0110_0116	EXPT_CONTROLS				NLVRDDLPALTSQEI	0	20926482	20926482	116	110		positivecontrol1_JCV_REP65	NA	656001	110	116	89.76	1662.74	5108.04	36312.4	1421.68	152.81	28986.3	92.42	5069.9	23862.9	1242.31	7149.32	198.03	46.58	642.57	189.44	54.36	2208.9	10034.1	35.5	848.01	16383.9	1276.45	7650.43	26453.8	36251.1	1575.28	380.71	7396.13	34289.6
656001_0429_0483	EXPT_CONTROLS				NLVRDDLPALTSQEI	0	20926483	20926483	483	429		positivecontrol1_JCV_REP66	NA	656001	429	483	74.5	2471.63	6940.52	41690.4	2011.51	120.59	43605	100.47	6407.69	34394.8	1227.11	10877.9	169.53	50.88	625.5	65.79	59.63	2436.03	11192	27.28	724.98	30292.7	1242.17	6952.39	31281.2	36507.7	1927.35	44.53	6335.18	30003.6
656001_0279_0103	EXPT_CONTROLS				NLVRDDLPALTSQEI	0	20926484	20926484	103	279		positivecontrol1_JCV_REP67	NA	656001	279	103	36.82	1920.25	6196.64	30003.6	1785.24	150.87	32338.7	40.93	6096.47	25525	731.25	5409.43	227.97	91.45	354.88	84.44	44.64	2007.71	13155.1	28.62	900.7	19838.4	1225.66	7265.72	21713	31614.6	1425.52	41.93	7497.28	33489.7
656001_0022_0634	EXPT_CONTROLS				NLVRDDLPALTSQEI	0	20926485	20926485	634	22		positivecontrol1_JCV_REP68	NA	656001	22	634	823.33	1745.65	5370.36	40028.3	1511.78	504.68	37121.8	80.55	6644.39	35198	1362.53	6102.27	896.83	41.49	1586.29	69.42	47.45	2012.81	9711.46	24.41	955.47	18708.6	825.59	7315.51	16288.4	35631.4	1051.65	25.35	4676.61	18708.6
656001_0097_0369	EXPT_CONTROLS				NLVRDDLPALTSQEI	0	20926486	20926486	369	97		positivecontrol1_JCV_REP69	NA	656001	97	369	67.97	2423.81	6075.03	41026.6	1491.11	215.58	46682.7	82.17	5463.62	29616.4	2102	7547.35	140.43	31.09	626.32	84.47	63.32	1988.78	12255	32.53	912.25	30025.2	1355.83	8028.51	31670.5	40154.3	2614.48	43.52	6601.6	29691.8
656001_0422_0704	EXPT_CONTROLS				NLVRDDLPALTSQEI	0	20926424	20926424	704	422		positivecontrol1_JCV_REP7	NA	656001	422	704	96.87	2609.1	6855.13	34638.1	1552.13	118.5	36312.4	192.83	5154.27	27769.3	1210.93	6627.99	111.13	48.61	615.36	115.98	38.91	2413.6	9344.05	27.37	495.34	27684.4	1290.05	9640.2	29506	36538.4	1723.33	31.85	5188.41	22197.5
656001_0101_0197	EXPT_CONTROLS				NLVRDDLPALTSQEI	0	20926487	20926487	197	101		positivecontrol1_JCV_REP70	NA	656001	101	197	71.51	1798.76	5195.21	42233.1	1672.23	174.35	38848.1	45.88	4801.39	30099.8	1364.31	6843.82	70.33	370.36	546.94	74.75	36.45	2003.79	10137.1	39.66	988	14938.9	1597.84	7871.14	21968	36026.2	2266.98	410.91	6950.99	31585.9
656001_0132_0446	EXPT_CONTROLS				NLVRDDLPALTSQEI	0	20926488	20926488	446	132		positivecontrol1_JCV_REP71	NA	656001	132	446	58.68	3100.18	7568.09	52627.5	1649.94	264.26	46746.2	47.21	6394.72	33288.5	1283.4	7954.05	134.25	56.33	628.21	39.51	47.88	2269.03	13389.2	31.62	863.18	33021.3	1105.58	8399.12	35127.1	37403.5	2321.3	52.92	8244.9	29587.7
656001_0006_0568	EXPT_CONTROLS				NLVRDDLPALTSQEI	0	20926489	20926489	568	6		positivecontrol1_JCV_REP72	NA	656001	6	568	413.55	1318.62	6518.26	36401.1	1491.57	785.25	39013.2	143.39	7857.43	31433.2	1181.56	5165.54	58.62	355.67	557.46	65.83	43.45	1904.86	9697.43	27.49	760.6	18680.7	823.7	7486.81	20726	38234	1691.47	31.71	5600.72	19547.1
656001_0005_0719	EXPT_CONTROLS				NLVRDDLPALTSQEI	0	20926490	20926490	719	5		positivecontrol1_JCV_REP73	NA	656001	5	719	48.01	1858.6	6107.3	49805.7	1489.37	167.76	42293.6	54.98	5558.57	31256.7	1328.39	4372.37	47.18	51.31	536.34	4248.78	38.94	2361.06	9475.26	729.71	4094.44	21467.3	707.15	8495.85	18649.1	31433.2	1397.89	32.34	4409.72	18664.9
656001_0415_0133	EXPT_CONTROLS				NLVRDDLPALTSQEI	0	20926491	20926491	133	415		positivecontrol1_JCV_REP74	NA	656001	415	133	317.91	1644.15	5600.72	29546.5	1634.81	124.89	39187.9	91.04	4585	26150.7	1322.29	7596.36	82.14	31.13	4977.86	41.18	39.5	1641.71	10124.7	24.62	657.02	20179.3	1017.26	5642.59	19487.6	34172.5	1142.44	27.28	5949.75	26376.4
656001_0274_0364	EXPT_CONTROLS				NLVRDDLPALTSQEI	0	20926492	20926492	364	274		positivecontrol1_JCV_REP75	NA	656001	274	364	95.74	2831.57	7966.26	40190.3	1374.39	656.18	42604.3	73.25	5234.72	28827.7	1314.56	6617.54	82.35	32.19	544.47	39.59	54.23	1688.95	12777.5	27.6	536.34	24595.8	1467.78	8234.1	27460.9	39824.9	2020.52	35.28	5756.84	25240.7
656001_0192_0698	EXPT_CONTROLS				NLVRDDLPALTSQEI	0	20926493	20926493	698	192		positivecontrol1_JCV_REP76	NA	656001	192	698	289.62	4089.14	9192.59	51887.6	1838.62	251.93	54292.3	86.75	6065.47	31648	1523.62	9446.03	183.39	52.74	695.61	66.98	62.06	2387.14	11929.2	42.57	1076.17	39013.2	1455.36	9839.02	33376.9	44143.8	2036.62	59.8	6310.37	27013.7
656001_0179_0125	EXPT_CONTROLS				NLVRDDLPALTSQEI	0	20926494	20926494	125	179		positivecontrol1_JCV_REP77	NA	656001	179	125	53.87	1588.27	5496.85	33849.3	1839.58	167.69	36682.6	295.55	4928.88	27628	1481.3	6007.25	152.07	39.67	519.12	82.73	302.99	1605.21	9517.41	37.03	1045.51	19672.1	1203.56	7569.94	21018.3	34638.1	1416.19	32.83	5897.44	31899.7
656001_0072_0588	EXPT_CONTROLS				NLVRDDLPALTSQEI	0	20926495	20926495	588	72		positivecontrol1_JCV_REP78	NA	656001	72	588	193.59	3140.82	8313.92	42077.7	1888.22	192.82	40378.4	75.83	6975.15	32096.7	1248.32	6419.83	122	36.92	680.21	105.87	61.27	2121.01	9012.54	26.73	711.51	27895.7	1145.23	6516.08	25928.3	34513.6	1572.17	49.1	5858.52	24685.4
656001_0321_0129	EXPT_CONTROLS				NLVRDDLPALTSQEI	0	20926496	20926496	129	321		positivecontrol1_JCV_REP79	NA	656001	321	129	42.02	1903.45	5785.68	28878.8	1370.45	135.61	32955.9	89.11	4941.94	24762.4	1345.78	5741.54	145.06	32.67	430.31	47.33	34.27	1798.38	12169.5	28.47	3128.77	24903.3	1162.4	7075.86	21883	31377.1	1279.74	73.09	6650.4	31540.3
656001_0415_0055	EXPT_CONTROLS				NLVRDDLPALTSQEI	0	20926425	20926425	55	415		positivecontrol1_JCV_REP8	NA	656001	415	55	107.03	1631.34	6224.11	24555	1309.84	149.32	26346.8	69.54	4439.86	25850.1	1223.99	8244.9	87.89	35.45	529.73	48.39	41.91	2372.86	10887	29.72	940.47	16580.2	1312.88	5660.11	20938.4	35098.7	1522.16	29.28	6129.87	26360.4
656001_0317_0311	EXPT_CONTROLS				NLVRDDLPALTSQEI	0	20926497	20926497	311	317		positivecontrol1_JCV_REP80	NA	656001	317	311	87.92	2800.21	6583.87	34550.2	1718.89	144.12	40486.8	45.56	5109.78	28901.7	922.43	7840.63	107.53	41.38	469.77	60.94	51.45	1680.05	11252.1	26.46	782.73	24875.5	1064.54	7822.19	30767.7	40779.3	1807.08	236.55	6823.82	30988.2
656001_0153_0683	EXPT_CONTROLS				NLVRDDLPALTSQEI	0	20926498	20926498	683	153		positivecontrol1_JCV_REP81	NA	656001	153	683	698.83	3373.16	8932.49	43969.2	1738.16	360.25	44379.7	48.14	5398.94	31842.2	1282.41	8095.23	225.77	39.92	598.44	133.38	40.63	2195.75	10815.5	29.34	828.62	29199.5	1145.53	8709.25	29008.4	34981.8	1822.85	30.04	5636.72	27544.4
656001_0330_0170	EXPT_CONTROLS				NLVRDDLPALTSQEI	0	20926499	20926499	170	330		positivecontrol1_JCV_REP82	NA	656001	330	170	179.78	1775.19	6491.13	34108.5	1831.65	166.54	30746.1	45.43	4759.84	24524.2	1554.79	7638.27	118.36	42.16	445.78	32.13	46.86	1990.42	11953.6	220.6	708.04	26573.4	1467.6	7663.93	26694.5	34449.7	1525	29.58	6798.93	31347.7
656001_0305_0391	EXPT_CONTROLS				NLVRDDLPALTSQEI	0	20926500	20926500	391	305		positivecontrol1_JCV_REP83	NA	656001	305	391	147.02	3005.37	8011.56	42975.7	1717.74	213.96	37912.6	71.19	5037.48	26195.3	1347.44	7050.09	94.95	39.74	513.02	88.36	48.44	1911.07	11219.7	29.75	657.82	26607.8	806.81	8706.91	29199.5	42740.8	1215.64	40.34	6020.46	28765.6
656001_0451_0033	EXPT_CONTROLS				NLVRDDLPALTSQEI	0	20926501	20926501	33	451		positivecontrol1_JCV_REP84	NA	656001	451	33	81.82	1702.42	6332.19	27861.5	1660.59	186.51	29785.1	106.34	14469.8	28574.6	1568.53	9978.75	354.22	54.77	846.47	102.46	60.44	2308.33	11202	29.01	617.1	14286.5	1659.66	6279.93	17112.5	35127.1	1203.27	30.85	5879.81	29242.2
656001_0274_0384	EXPT_CONTROLS				NLVRDDLPALTSQEI	0	20926502	20926502	384	274		positivecontrol1_JCV_REP85	NA	656001	274	384	104.38	2469.27	7438.7	38456.3	1465.93	201.9	36282.5	105.93	5606.31	28701.4	1204.91	7495.43	77.28	73.09	468.76	38.97	50.57	2159.94	12569.2	895.59	653.3	24370.1	2055.22	8500.84	27628	36401.1	1820.06	26.37	5955.79	27972.7
656001_0371_0185	EXPT_CONTROLS				NLVRDDLPALTSQEI	0	20926503	20926503	185	371		positivecontrol1_JCV_REP86	NA	656001	371	185	105.25	1893.5	6853.86	27701	1735.47	268.63	39480.9	190.69	5317.03	24607.9	1477.81	7754.21	125.38	46.15	684.73	75.39	97.52	2397.49	12328.8	34.37	773.28	29489.1	1463.46	8001.41	22662.6	32096.7	1373.44	32.72	6864.89	32617.1
656001_0115_0273	EXPT_CONTROLS				NLVRDDLPALTSQEI	0	20926504	20926504	273	115		positivecontrol1_JCV_REP87	NA	656001	115	273	69.17	1680.17	5466.21	26769.8	1322.84	105.83	38974.1	624.33	5242.1	22758.7	1066.59	5354.41	131.07	47.83	515.56	69.57	105.16	1545.06	13200.2	69.65	965.68	17094.9	1116.35	6913.82	23967	35306.2	1399.31	37.83	5741.54	26470.3
656001_0365_0769	EXPT_CONTROLS				NLVRDDLPALTSQEI	0	20926505	20926505	769	365		positivecontrol1_JCV_REP88	NA	656001	365	769	65.92	3265.09	8088.15	43910.7	1550.93	68.57	41155.8	95.44	7099.51	27460.9	1212.42	7222.48	79.5	36.92	568.16	94.23	49.94	2294.23	11688.8	25.98	553.56	25170.8	1662.83	9800.81	26769.8	38204	2431.42	74.03	5649	18416.2
656001_0190_0266	EXPT_CONTROLS				NLVRDDLPALTSQEI	0	20926506	20926506	266	190		positivecontrol1_JCV_REP89	NA	656001	190	266	184.7	1626.78	6004.26	31585.9	1380.52	92.41	32073.8	105.38	4566.61	24515.8	1241.39	6706.27	111.49	33.76	594.36	65.27	49.36	1657.08	11026.6	32.17	856.23	21630.1	1046.51	6094.05	23646.1	36794.8	1222.98	31.31	6485.69	19768.7
656001_0362_0162	EXPT_CONTROLS				NLVRDDLPALTSQEI	0	20926426	20926426	162	362		positivecontrol1_JCV_REP9	NA	656001	362	162	30.81	1868.87	6789.9	33180.1	1430.62	272.71	36720.7	89.22	5346.69	25502.7	1196.18	7207.07	138.14	31.02	424.14	160.01	52.67	2075.96	12875.1	25.68	833.69	27701	1194.96	6786.61	23935.5	31842.2	1698.61	146.71	6750.92	34583.9
656001_0365_0463	EXPT_CONTROLS				NLVRDDLPALTSQEI	0	20926507	20926507	463	365		positivecontrol1_JCV_REP90	NA	656001	365	463	104.49	5572.83	9294.08	46543.8	2590.19	198.89	55598.2	104.63	7966.26	30455.3	1397.89	11078.1	238.62	57.92	829.55	146.94	69.08	2638.43	16362.7	2910.56	944.41	36340.3	1526.1	9175.12	38264.4	42975.7	2467.8	41.98	7980.01	40962
656001_0010_0196	EXPT_CONTROLS				NLVRDDLPALTSQEI	0	20926508	20926508	196	10		positivecontrol1_JCV_REP91	NA	656001	10	196	159.18	1603.41	5488.39	27769.3	1472.57	303.88	36538.4	138.1	6957.35	28723.5	1761.98	6747.73	100.07	33.84	648.94	58.58	55.29	2409.64	13434.8	27.14	1211.73	13434.8	1124.52	7748.48	21561.6	37994.8	1635.31	59.27	6894.92	25015.3
656001_0221_0627	EXPT_CONTROLS				NLVRDDLPALTSQEI	0	20926509	20926509	627	221		positivecontrol1_JCV_REP92	NA	656001	221	627	154.38	3670.04	9184.08	46746.2	1665.1	181.9	46900.9	68.77	7198.54	31614.6	1267.54	7543.89	86.66	515.38	619.42	49.33	59.69	2007.59	11545.8	27.22	632.31	21918.6	1155.48	9534.33	30557.1	37121.8	1258.67	2042.81	5953.19	31157.2
656001_0193_0765	EXPT_CONTROLS				NLVRDDLPALTSQEI	0	20926510	20926510	765	193		positivecontrol1_JCV_REP93	NA	656001	193	765	71.42	3563.3	8073.4	48781	1640.65	873.3	48363.8	79.81	7554.2	31816.5	1353.44	7630.41	37.05	42.01	665.11	43.44	100.83	2348.35	13164.8	28.79	658.19	24230	1301.99	7980.01	19537.7	34583.9	1274.01	31.9	4741.23	16595.7
656001_0092_0062	EXPT_CONTROLS				NLVRDDLPALTSQEI	0	20926511	20926511	62	92		positivecontrol1_JCV_REP94	NA	656001	92	62	138.17	2260.92	5839.77	35098.7	1738.45	288.59	30960.5	74.44	4582.24	30746.1	1205.38	7460.8	147.71	113.14	644.78	367.14	156.01	1877.65	12259.7	80.91	940.41	14671.8	1073.94	9048.93	19592.5	35659.1	1580.09	29.36	8222.01	35267.1
656001_0455_0163	EXPT_CONTROLS				NLVRDDLPALTSQEI	0	20926512	20926512	163	455		positivecontrol1_JCV_REP95	NA	656001	455	163	79.99	1394.7	6433.38	28284	1738.7	99.81	32813.2	103.23	6389.41	29864.6	1275.05	10502.5	92.77	34.3	696.67	74.97	48.67	1818.8	12226.9	28.45	719.07	27404	1114.18	5864.56	26752.4	34138.4	2889.53	38.73	6516.08	32310.1
656001_0297_0679	EXPT_CONTROLS				NLVRDDLPALTSQEI	0	20926513	20926513	679	297		positivecontrol1_JCV_REP96	NA	656001	297	679	132.53	3388.38	9202.62	48871.7	1770.4	166.44	44981.4	123.6	6319.77	30960.5	1355.73	8526.88	87.35	46.38	721.29	50.57	38.52	2043.49	13439.7	29.82	627.59	36251.1	1379.39	9083.56	29734.9	39744	1641.05	60.51	5891.65	31816.5
656001_0067_0765	EXPT_CONTROLS				NLVRDDLPALTSQEI	0	20926514	20926514	765	67		positivecontrol1_JCV_REP97	NA	656001	67	765	1240.64	1839.95	6448.17	45546.7	1429.48	222.19	40028.3	1214.29	5709.26	29306.3	1260.01	5324.18	250.14	121.37	807.36	60	143.37	2312.57	10237.4	35.92	805.78	24997	1474.54	10180.2	14866.6	33682.1	1790.34	46.62	4555.39	13830.3
656001_0248_0402	EXPT_CONTROLS				NLVRDDLPALTSQEI	0	20926515	20926515	402	248		positivecontrol1_JCV_REP98	NA	656001	248	402	64.29	2926.81	7505.08	43038	1455.06	254.86	35770	102.24	5304.33	29136.8	1432	8037.49	86.39	73.04	502.02	39.02	64.14	1900.55	12163.1	29.59	597.39	23005.3	973.53	8158.99	29136.8	36375.2	1982.29	32.34	6141.29	27823
656001_0158_0636	EXPT_CONTROLS				NLVRDDLPALTSQEI	0	20926516	20926516	636	158		positivecontrol1_JCV_REP99	NA	656001	158	636	144.93	2873.36	9386.59	45838.6	1747.6	228.16	49502.7	59.61	7411.35	33991.5	1546.76	7764.18	201.24	77.06	651.56	49.48	55.4	3142.57	13050	119.28	940.51	32310.1	1034.7	9280.47	31433.2	38928.8	1416.73	55.25	7466.34	28782.2
																Average:	304.033	2658.52	7281.87	39644.4	1702.09	357.649	39285.6	124.39	5721.04	29008.4	1359.07	7587.65	144.977	104.744	672.818	521.988	111.067	2083.01	11619.5	184.226	902.15	24792.5	1326.42	8272.01	26174.6	36861	1952.76	129.788	6353.33	28074.3
														% positive:	0.433333

## Sheet: PC2 EBV peptide 1
																	JCV-20	2015_48	JCV-46	JCV-05	2015_338	JCV-15	JCV-49	JCV-04	JCV-50	JCV-07	JCV-10	2015_330	2015_549	2015_499	2015_587	JCV-47	JCV-02	JCV-19	JCV-08	JCV-14	JCV-12	JCV-13	JCV-03	JCV-18	JCV-09	JCV-06	JCV-28	JCV-16	JCV-11	JCV-17
PROBE_DESIGN_ID	CONTAINER	DESIGN_NOTE	SELECTION_CRITERIA	SEQ_ID	PROBE_SEQUENCE	MISMATCH	MATCH_INDEX	FEATURE_ID	ROW_NUM	COL_NUM	PROBE_CLASS	PROBE_ID	POSITION	DESIGN_ID	X	Y	217591_IgG_635_A02.dat	217591_IgG_635_A03.dat	217591_IgG_635_A05.dat	217591_IgG_635_A06.dat	217591_IgG_635_A07.dat	217591_IgG_635_A08.dat	217591_IgG_635_A09.dat	217591_IgG_635_A10.dat	217591_IgG_635_A11.dat	217591_IgG_635_A12.dat	217701_IgG_635_A02.dat	217701_IgG_635_A03.dat	217701_IgG_635_A04.dat	217701_IgG_635_A05.dat	217701_IgG_635_A06.dat	217701_IgG_635_A07.dat	217701_IgG_635_A08.dat	217701_IgG_635_A09.dat	217701_IgG_635_A10.dat	217701_IgG_635_A11.dat	217701_IgG_635_A12.dat	217702_IgG_635_A04.dat	217702_IgG_635_A05.dat	217702_IgG_635_A06.dat	217702_IgG_635_A07.dat	217702_IgG_635_A08.dat	217702_IgG_635_A09.dat	217702_IgG_635_A10.dat	217702_IgG_635_A11.dat	217702_IgG_635_A12.dat
656001_0032_0432	EXPT_CONTROLS				PGRRPFFHPVGEADY	0	20926538	20926538	432	32		positivecontrol2_EBV_peptide_1_REP1	NA	656001	32	432	27895.7	750.55	12339.1	34374.3	31614.6	21018.3	2674.71	293.28	32181.8	41750.3	31406.8	14326.9	11561.2	15834.8	28261.8	30882.5	371.04	14154.2	27013.7	18033	9499.14	22382.6	5354.41	17773.1	25850.1	5449.8	29524.5	3795.2	6734	26270.3
656001_0199_0063	EXPT_CONTROLS				PGRRPFFHPVGEADY	0	20926547	20926547	63	199		positivecontrol2_EBV_peptide_1_REP10	NA	656001	199	63	27239.6	546.43	12091.2	32496.4	27972.7	21492.6	1819.2	438.92	25319.8	27310.9	20263.7	16854.3	11744.7	16335	27201.8	27218.7	716.73	14453.1	29425.8	21810.1	9243.15	9481.23	10166	43296.6	19934.2	5151.51	16499.4	2737.09	7456.99	34861.3
656001_0175_0193	EXPT_CONTROLS				PGRRPFFHPVGEADY	0	20926637	20926637	193	175		positivecontrol2_EBV_peptide_1_REP100	NA	656001	175	193	27842.6	691.64	11787.1	31301.7	30383.7	25052.4	1699.47	551.73	22963.5	33323.8	30409.4	14003.5	12013.3	12866.6	30579.3	29929.6	547.62	19450.1	41436.9	22280.8	8469.53	15758.1	5023.86	16096.2	25487.2	6376.02	21135.4	3264.71	8180.37	38506.3
656001_0099_0419	EXPT_CONTROLS				PGRRPFFHPVGEADY	0	20926638	20926638	419	99		positivecontrol2_EBV_peptide_1_REP101	NA	656001	99	419	30579.3	1057.01	17638.4	39050	44727.1	31227.8	2773.65	367.66	37214.6	38456.3	25585.1	19838.4	12091.2	13466.2	28370.7	34916.4	443.48	15377.2	36682.6	25974.7	9215.44	21512.9	5484.87	22221.9	35903.3	5601.88	34889.4	4323.84	8030.61	35692.2
656001_0230_0374	EXPT_CONTROLS				PGRRPFFHPVGEADY	0	20926639	20926639	374	230		positivecontrol2_EBV_peptide_1_REP102	NA	656001	230	374	29616.4	1071.83	14810.6	33886.4	28531.4	24487.1	1950.6	445.64	31585.9	35369.7	35098.7	21799.6	12310.4	17755.4	34825.4	25701.1	475.19	14980.9	37359.5	22303.8	8107.62	18294.6	5343.3	13016.6	27013.7	5489.9	34138.4	3324.28	9078.48	30960.5
656001_0327_0387	EXPT_CONTROLS				PGRRPFFHPVGEADY	0	20926640	20926640	387	327		positivecontrol2_EBV_peptide_1_REP103	NA	656001	327	387	23264.9	1017.49	15702.4	32120.7	50009.8	24230	2195.41	431.8	33441.1	44291	36850.8	25240.7	15342.5	20813.4	33072.7	30960.5	2507.21	17422.3	35340.3	27578.9	7974.5	24685.4	4138	19048.1	34513.6	5897.44	37359.5	4442.48	8215.15	32769.8
656001_0010_0148	EXPT_CONTROLS				PGRRPFFHPVGEADY	0	20926641	20926641	148	10		positivecontrol2_EBV_peptide_1_REP104	NA	656001	10	148	33708.1	684.53	9259.24	25052.4	34449.7	21327.6	7234.76	626.16	25599	33072.7	30649.1	29929.6	14350.2	14532.4	35098.7	27521.8	370.25	19429.5	31325.5	23383.5	9744.21	12301.1	5176.08	13566.7	18671.7	5325.83	26514.6	3916.15	9744.21	31929
656001_0074_0118	EXPT_CONTROLS				PGRRPFFHPVGEADY	0	20926642	20926642	118	74		positivecontrol2_EBV_peptide_1_REP105	NA	656001	74	118	28701.4	500.04	9356.2	28858	30071.5	19121.1	8478.78	380.45	26346.8	31157.2	26346.8	16335	15602.6	14874.3	30409.4	29983.7	403.48	14606.6	25883.5	25319.8	8614.43	12632.4	4714.3	14332.9	22678.2	5100.84	25085.8	3415.73	9897.23	45695.4
656001_0050_0288	EXPT_CONTROLS				PGRRPFFHPVGEADY	0	20926643	20926643	288	50		positivecontrol2_EBV_peptide_1_REP106	NA	656001	50	288	26625.2	482.24	13509.7	28302.9	38775.5	22330.8	2231.3	497.56	26752.4	39520	28504.2	12287.4	14866.6	12573.2	35160.8	28029.3	415.06	17845.1	24399.4	20229.4	8634.63	22893.1	5094.4	16260.9	26418.1	35806.1	25768.3	4263.81	9237.42	28302.9
656001_0036_0738	EXPT_CONTROLS				PGRRPFFHPVGEADY	0	20926644	20926644	738	36		positivecontrol2_EBV_peptide_1_REP107	NA	656001	36	738	21062.7	700.23	15088.2	41801.7	48653	20039.9	2660.96	340.2	33397.2	35933.6	30579.3	14258.4	9558.47	13126	34138.4	29425.8	581.47	20744.2	27628	19601.2	7542.71	20646	55598.2	20801.9	23767	5976.6	25339.4	4334.65	5843.69	23051.4
656001_0384_0174	EXPT_CONTROLS				PGRRPFFHPVGEADY	0	20926645	20926645	174	384		positivecontrol2_EBV_peptide_1_REP108	NA	656001	384	174	25525	754.86	14980.9	29892.1	38589.6	29449.6	2430.36	816.98	33962.6	36475.5	33581.1	21821.9	10180.2	19087.7	24886.3	32120.7	771.39	18314	42476.5	25357.3	8693.72	17755.4	6496.26	18033	27045.6	4950.82	22580.1	3873.42	8429.08	39050
656001_0060_0510	EXPT_CONTROLS				PGRRPFFHPVGEADY	0	20926646	20926646	510	60		positivecontrol2_EBV_peptide_1_REP109	NA	656001	60	510	30767.7	772.14	16713.5	32073.8	34202.2	27907.3	2429.5	335.07	39824.9	40112.8	26270.3	21700.8	13184.5	13800.1	25269.7	25319.8	1028.01	14275	24717.7	23328.2	6177.56	23889.8	5729.57	15900.9	27595.4	5646.9	27029.5	3937.26	8359.87	23602.1
656001_0397_0185	EXPT_CONTROLS				PGRRPFFHPVGEADY	0	20926548	20926548	185	397		positivecontrol2_EBV_peptide_1_REP11	NA	656001	397	185	30045.8	670.05	14026.2	29050.2	38626.5	26931	2571.92	495.01	29616.4	32020.8	35770	21630.1	10272.5	18243.9	21027.5	30626.5	777.51	40486.8	37658	21918.6	8371.3	15511.6	6464.84	16176.8	25269.7	5083.3	23519.1	6523.82	6776.51	35659.1
656001_0075_0671	EXPT_CONTROLS				PGRRPFFHPVGEADY	0	20926647	20926647	671	75		positivecontrol2_EBV_peptide_1_REP110	NA	656001	75	671	31509.4	1704.06	17273.5	42135.5	42135.5	26769.8	3167.16	456.86	37121.8	46044.2	33886.4	21088.9	16397.2	20846.4	35501.9	31460.4	382.93	17780.7	35770	25300.5	9026.74	21602.1	6983.68	19758	35999.4	6523.82	35999.4	5471.11	9665.73	30626.5
656001_0400_0734	EXPT_CONTROLS				PGRRPFFHPVGEADY	0	20926648	20926648	734	400		positivecontrol2_EBV_peptide_1_REP111	NA	656001	400	734	24278.3	921.91	13034.9	37838.6	37045.8	22029.8	2415.13	1051.87	34916.4	40548	30149.6	20511.4	11616.1	23815.3	38264.4	33849.3	784.58	20086.2	35692.2	19683	8715.55	24112.4	7727.92	19507.7	35267.1	5774.45	35606.7	5030.44	8149.32	24430.9
656001_0253_0523	EXPT_CONTROLS				PGRRPFFHPVGEADY	0	20926649	20926649	523	253		positivecontrol2_EBV_peptide_1_REP112	NA	656001	253	523	37359.5	1251.33	20715.2	39782.9	43417.9	27149.9	2325.29	473.34	34889.4	41155.8	36649.4	22746.8	13302.6	21241	39272.5	33043.2	384.12	19942.8	34394.8	28553.6	8643.53	23438.7	6590.59	19382.8	34550.2	6278.52	35127.1	4497.78	10017.9	36649.4
656001_0170_0658	EXPT_CONTROLS				PGRRPFFHPVGEADY	0	20926650	20926650	658	170		positivecontrol2_EBV_peptide_1_REP113	NA	656001	170	658	34825.4	942.56	20616	44579.4	43722.7	25804.8	2841.26	449.7	41107.3	43552	28196.6	21415.4	12278.1	19192.2	28284	31737.2	424.44	20715.2	45763.3	25613.8	8189.94	25900.1	5777.66	20457.5	32992.9	6164.33	47044.5	4955.63	10013.5	36682.6
656001_0255_0335	EXPT_CONTROLS				PGRRPFFHPVGEADY	0	20926651	20926651	335	255		positivecontrol2_EBV_peptide_1_REP114	NA	656001	255	335	32219.5	838.28	16015.1	35501.9	37994.8	24997	2031.8	788.26	29425.8	39441	40429.7	20471.3	11627.3	21389.7	36538.4	29284.9	509.54	14601	38886.1	24259.3	7682	20902.6	8313.92	19273.1	28261.8	6350.89	37159.4	3680.42	9416.08	33155.4
656001_0142_0350	EXPT_CONTROLS				PGRRPFFHPVGEADY	0	20926652	20926652	350	142		positivecontrol2_EBV_peptide_1_REP115	NA	656001	142	350	35340.3	856.09	11252.1	24445.6	35369.7	21424.6	1847.05	439.23	26573.4	30836.3	30071.5	15082.1	11700.9	16895.4	35340.3	26216.9	6712.65	17388.2	34138.4	21956.8	8043.28	26180	4823.13	10593.7	27164.7	5177.5	33658.8	4561.53	7970.29	38264.4
656001_0296_0076	EXPT_CONTROLS				PGRRPFFHPVGEADY	0	20926653	20926653	76	296		positivecontrol2_EBV_peptide_1_REP116	NA	656001	296	76	32648.2	851.13	13998.2	32648.2	42801.2	23468.2	2457.65	411.09	34257.8	35034.8	28597.9	22823.2	13977.4	14671.8	28922.9	38204	3443.92	21810.1	43296.6	25222.8	9586.52	21196.3	5707.47	15435.2	27079.4	5237.53	20823.1	2852.45	8954.35	47044.5
656001_0377_0223	EXPT_CONTROLS				PGRRPFFHPVGEADY	0	20926654	20926654	223	377		positivecontrol2_EBV_peptide_1_REP117	NA	656001	377	223	28878.8	774.85	16293.2	27544.4	38159.9	22976.1	4336.55	310.45	34861.3	34796.5	38034.2	25944.3	12849.8	14730.6	26831.5	27842.6	448.42	17973	35659.1	23039.2	7607.6	23468.2	6798.93	17003.3	28427.2	5439.04	30836.3	3133.03	7575.64	38814.1
656001_0214_0270	EXPT_CONTROLS				PGRRPFFHPVGEADY	0	20926655	20926655	270	214		positivecontrol2_EBV_peptide_1_REP118	NA	656001	214	270	28827.7	4996.71	13021.6	30025.2	35501.9	17542.1	1973.96	311.5	22512.7	34108.5	34666.4	18459	10894.7	13701.8	32155.2	26500.8	981.3	13509.7	37214.6	21367.3	8254.04	31062.8	5744.79	17375.2	25502.7	6794.11	22963.5	3791.71	7387.37	23660.3
656001_0411_0439	EXPT_CONTROLS				PGRRPFFHPVGEADY	0	20926656	20926656	439	411		positivecontrol2_EBV_peptide_1_REP119	NA	656001	411	439	28409.5	942.04	16335	37961.4	48056.5	26360.4	2399.84	414.86	36182.3	39973.9	27880.7	24356.3	12906	19740.1	39231.9	35340.3	509.7	16132.7	32496.4	20086.2	6616.01	27255.1	5709.26	17630	38364.2	6294.72	45838.6	5207.14	8872.96	37246.5
656001_0035_0557	EXPT_CONTROLS				PGRRPFFHPVGEADY	0	20926549	20926549	557	35		positivecontrol2_EBV_peptide_1_REP12	NA	656001	35	557	27045.6	624.86	14246.9	35160.8	41066.7	25961.2	2377.7	358.85	37017.1	42352.8	29809.1	15542	12762.3	15879.3	19007.3	24875.5	603.12	16940	28462.8	24077.5	8333.23	18921.1	4821.65	19692.3	18435	15952.9	27460.9	3723.07	7616.69	25170.8
656001_0182_0242	EXPT_CONTROLS				PGRRPFFHPVGEADY	0	20926657	20926657	242	182		positivecontrol2_EBV_peptide_1_REP120	NA	656001	182	242	32725.3	14068.5	12866.6	26535.9	39013.2	25861	1856.35	403.53	23767	34449.7	28678.1	17003.3	13099.9	16362.7	39973.9	30025.2	2472.11	15900.9	36312.4	28782.2	9267.6	21821.9	5344.48	17738.3	34108.5	6073.6	22109	3634.93	9149.81	36340.3
656001_0088_0040	EXPT_CONTROLS				PGRRPFFHPVGEADY	0	20926550	20926550	40	88		positivecontrol2_EBV_peptide_1_REP13	NA	656001	88	40	37581	760.73	11411	28597.9	35267.1	25542.9	2536.36	369.97	25737.4	34080.4	31991.8	32648.2	14520.4	16624	33551.7	28827.7	582.5	15260.2	39316	25400.8	9140.05	10941	5408.02	17457.1	18196.7	4975.42	22630.7	2537.43	8775.4	35459.7
656001_0053_0081	EXPT_CONTROLS				PGRRPFFHPVGEADY	0	20926551	20926551	81	53		positivecontrol2_EBV_peptide_1_REP14	NA	656001	53	81	32992.9	754.74	10239.9	28323.2	45838.6	20591.8	2787.23	347.21	28617	35999.4	31325.5	16272.5	11596	16236.2	36950.8	29030.6	907.66	13706.4	41690.4	23212	9038.64	10112.9	5792.38	15408.1	20356	5016.56	24325.2	3951.96	9426.02	44727.1
656001_0194_0674	EXPT_CONTROLS				PGRRPFFHPVGEADY	0	20926552	20926552	674	194		positivecontrol2_EBV_peptide_1_REP15	NA	656001	194	674	32417.8	1208.44	21492.6	43245.6	46792.5	31899.7	5131.84	497.07	41436.9	44981.4	32219.5	24059.7	14286.5	23587.9	36850.8	34732.4	486.21	21981	35577.9	26292.5	9096.76	28936.1	6470.11	19768.7	33849.3	7233.06	44981.4	5792.38	8788.42	36026.2
656001_0192_0008	EXPT_CONTROLS				PGRRPFFHPVGEADY	0	20926553	20926553	8	192		positivecontrol2_EBV_peptide_1_REP16	NA	656001	192	8	33939.2	660.67	12406.6	31406.8	40486.8	29562	1978.42	296.54	26099.5	30941.5	27201.8	15609.5	11876	15178.5	32338.7	28531.4	426.74	18640.8	41587.5	17493.8	10724.9	10574.4	4653.91	14595	15328	4791.34	19192.2	3055.66	6683.34	36850.8
656001_0276_0496	EXPT_CONTROLS				PGRRPFFHPVGEADY	0	20926554	20926554	496	276		positivecontrol2_EBV_peptide_1_REP17	NA	656001	276	496	30192.1	953.11	18981.3	31104.8	42027.4	24917.1	1640.32	266.52	30361.1	35537.8	31377.1	17890.7	11138.5	16199	38294.8	29389.1	448.17	14399.7	35098.7	21171.3	6740.49	18794.8	5380.98	16147.8	30316.5	5831.75	33288.5	5553.18	8382.88	26195.3
656001_0412_0398	EXPT_CONTROLS				PGRRPFFHPVGEADY	0	20926555	20926555	398	412		positivecontrol2_EBV_peptide_1_REP18	NA	656001	412	398	25928.3	835.93	16686	36794.8	47665	22197.5	2311.47	2262.02	34952.3	40154.3	31227.8	24780.5	12191.8	20638.5	38234	32692.7	407	33441.1	34889.4	21570.7	7611.02	27861.5	5213.54	17956.3	30170.9	7975.99	40719.4	4767.88	7311.57	30435.3
656001_0236_0556	EXPT_CONTROLS				PGRRPFFHPVGEADY	0	20926556	20926556	556	236		positivecontrol2_EBV_peptide_1_REP19	NA	656001	236	556	36985.5	1172.63	20123	38326.2	38974.1	31083.5	1809.88	560.84	38078.4	41912.2	33962.6	21367.3	12255	16449	37880.8	30909.5	379.42	14137.2	38159.9	24370.1	7684.06	21088.9	5131.84	17865.3	33962.6	6422.58	34694.9	4126	9329.29	34608
656001_0290_0702	EXPT_CONTROLS				PGRRPFFHPVGEADY	0	20926539	20926539	702	290		positivecontrol2_EBV_peptide_1_REP2	NA	656001	290	702	37499.1	1170.41	20766.9	42864.4	51306.8	26032.7	2940.76	536.02	42352.8	40779.3	35903.3	24092	13740.5	20990.8	39888.6	35659.1	335.17	23328.2	52627.5	29284.9	8263.23	28574.6	7282.73	20668.3	35369.7	6517.18	54895.7	5720.14	8942.82	34796.5
656001_0274_0498	EXPT_CONTROLS				PGRRPFFHPVGEADY	0	20926557	20926557	498	274		positivecontrol2_EBV_peptide_1_REP20	NA	656001	274	498	30746.1	1041.93	19033.1	33523.7	40301.9	25240.7	1736.31	935.83	32052.7	35868.3	33043.2	17531	10953.7	17112.5	37695.4	30264.9	377.88	14612.8	34666.4	22758.7	10295.1	19740.1	5753.63	16977.3	31301.7	6385.31	33416	4345.62	8389.26	27595.4
656001_0170_0478	EXPT_CONTROLS				PGRRPFFHPVGEADY	0	20926558	20926558	478	170		positivecontrol2_EBV_peptide_1_REP21	NA	656001	170	478	34861.3	1074.87	19111.4	34608	49502.7	29217.4	2283.25	396.97	41543.4	41203.5	33628.4	26360.4	14606.6	21713	40632.4	33682.1	824.04	20902.6	36220.1	29265.1	10031.2	24966.7	5708.44	20123	39782.9	6326.62	42183.4	3845.04	12069.2	41801.7
656001_0172_0104	EXPT_CONTROLS				PGRRPFFHPVGEADY	0	20926559	20926559	104	172		positivecontrol2_EBV_peptide_1_REP22	NA	656001	172	104	34324.5	735.94	12145.9	27613.9	36375.2	21821.9	2244.52	439.78	26647.4	33732.7	27130.4	19768.7	16957.6	17965.6	34732.4	30336.8	365.54	20561.2	39888.6	25502.7	9160.47	14080	5916.72	15564	25634.3	5680.83	25900.1	3800.45	9129.04	38364.2
656001_0109_0733	EXPT_CONTROLS				PGRRPFFHPVGEADY	0	20926560	20926560	733	109		positivecontrol2_EBV_peptide_1_REP23	NA	656001	109	733	29506	11845.9	16666.5	36985.5	47263.8	27544.4	4548.7	404.17	35659.1	41973.2	32096.7	21674.4	13011.9	20027	40779.3	35933.6	1264.36	24658.8	31509.4	23710.1	8430.9	18070	6430.93	19240.2	35010.1	5826.3	41587.5	3942.92	7536.28	22512.7
656001_0100_0042	EXPT_CONTROLS				PGRRPFFHPVGEADY	0	20926561	20926561	42	100		positivecontrol2_EBV_peptide_1_REP24	NA	656001	100	42	37159.4	8011.56	11541.9	32955.9	34044.6	28196.6	1905.91	425.54	26470.3	34513.6	30192.1	17182.7	15553.7	15362.6	34225.6	29809.1	382.7	15024.6	33323.8	24310.5	8805.15	10836.6	6573.81	14827.4	18251.6	5014.85	20471.3	2570.95	8003.26	38034.2
656001_0137_0649	EXPT_CONTROLS				PGRRPFFHPVGEADY	0	20926562	20926562	649	137		positivecontrol2_EBV_peptide_1_REP25	NA	656001	137	649	31714.8	1087.26	20066.2	41107.3	40237.9	28723.5	3657.83	386.33	44981.4	43417.9	34952.3	26500.8	13365.2	23039.2	28986.3	33708.1	456.19	19903.1	31301.7	23722.3	11326.2	26346.8	6454.2	20324.8	36538.4	6503.87	40779.3	5176.99	10061.6	41155.8
656001_0212_0556	EXPT_CONTROLS				PGRRPFFHPVGEADY	0	20926563	20926563	556	212		positivecontrol2_EBV_peptide_1_REP26	NA	656001	212	556	41203.5	1155.37	23005.3	40429.7	53535.7	34044.6	2067.22	543.37	45695.4	47338.7	36401.1	23876.6	13665.4	18531.2	44143.8	35731	781.86	19863.1	38545.6	29030.6	10143.7	25447.5	5924.7	21512.9	45185.3	6056.77	42740.8	5186.89	9046.49	31013
656001_0097_0389	EXPT_CONTROLS				PGRRPFFHPVGEADY	0	20926564	20926564	389	97		positivecontrol2_EBV_peptide_1_REP27	NA	656001	97	389	26866.8	819.18	13784.8	30484	35999.4	31062.8	2513.27	701.2	33886.4	35340.3	31013	18285.7	15150.4	18523.9	31184.1	30455.3	503.37	19601.2	30192.1	25883.5	27293.2	20568.8	5166.45	17267.5	30836.3	5515.87	38775.5	4408.16	8318.37	33376.9
656001_0407_0097	EXPT_CONTROLS				PGRRPFFHPVGEADY	0	20926565	20926565	97	407		positivecontrol2_EBV_peptide_1_REP28	NA	656001	407	97	27347.9	652.39	14032.2	21433.1	34861.3	19231.3	2719.84	202.18	22823.2	36538.4	28765.6	19883.8	9856.76	14318.9	28640.4	25836.3	745.15	16758.1	33252.7	19528.9	7550.6	15590	5742.69	14246.9	24243.9	5090.33	17448.7	13405.2	7044.08	29929.6
656001_0315_0437	EXPT_CONTROLS				PGRRPFFHPVGEADY	0	20926566	20926566	437	315		positivecontrol2_EBV_peptide_1_REP29	NA	656001	315	437	33441.1	1047.67	17588.5	39187.9	50545	28811.9	2340.18	323.34	37159.4	42293.6	33227.2	26136.9	14540.3	18496.2	44018.8	32364.9	2550.83	16390.5	36401.1	26573.4	9378.3	25816.7	4879.1	19182.4	38114.2	6205.28	44018.8	4776.22	8162.9	33397.2
656001_0370_0018	EXPT_CONTROLS				PGRRPFFHPVGEADY	0	20926540	20926540	18	370		positivecontrol2_EBV_peptide_1_REP3	NA	656001	370	18	31301.7	755.14	12523.1	21674.4	34324.5	20250.5	3444.33	414.45	26150.7	38034.2	35841	21776.8	11994	15911.9	31696	27943.2	424.49	20948.9	42027.4	21433.1	9491	9925.89	4849.36	13538.2	21433.1	4880.06	17154	3375.18	8226.23	28878.8
656001_0123_0629	EXPT_CONTROLS				PGRRPFFHPVGEADY	0	20926567	20926567	629	123		positivecontrol2_EBV_peptide_1_REP30	NA	656001	123	629	30792.8	943.65	21446.6	37621.4	48781	28370.7	2360.63	411.89	42077.7	43851.4	32617.1	25115.6	14683.6	19611.3	36649.4	34889.4	428.02	16996.1	30960.5	26099.5	9046.49	25599	5830.76	19056.7	39929.1	7855.5	43851.4	4393.05	9494.06	37731.6
656001_0435_0679	EXPT_CONTROLS				PGRRPFFHPVGEADY	0	20926568	20926568	679	435		positivecontrol2_EBV_peptide_1_REP31	NA	656001	435	679	28238.2	724.43	17531	40112.8	44981.4	23051.4	6250.79	464.33	39665.3	40590.5	25836.3	23815.3	8641.01	23239.9	36574	41436.9	454.14	21075.8	34374.3	21229.7	7709.51	24502.2	7169.17	20766.9	32417.8	5765.66	35577.9	4040.96	8632.43	30882.5
656001_0335_0063	EXPT_CONTROLS				PGRRPFFHPVGEADY	0	20926569	20926569	63	335		positivecontrol2_EBV_peptide_1_REP32	NA	656001	335	63	31563.1	1330.8	12958.4	28427.2	40719.4	26625.2	2171.53	356.18	33465.7	38159.9	29616.4	18160.5	12039.5	19078.3	31377.1	36182.3	468.79	14696.2	36507.7	23468.2	9362.19	16441.8	5851.89	13715	24278.3	5428.85	20438	2398.54	8553.57	38589.6
656001_0047_0595	EXPT_CONTROLS				PGRRPFFHPVGEADY	0	20926570	20926570	595	47		positivecontrol2_EBV_peptide_1_REP33	NA	656001	47	595	29306.3	797.96	15968.5	35841	39401.5	23424.8	2402.67	392.86	44655	42077.7	28701.4	18724.9	16064.9	19683	35231.4	28858	432.13	18136.9	28765.6	25525	7655.22	21799.6	5428.85	19330.8	30099.8	5038.17	27293.2	3966.43	7081.6	28196.6
656001_0308_0336	EXPT_CONTROLS				PGRRPFFHPVGEADY	0	20926571	20926571	336	308		positivecontrol2_EBV_peptide_1_REP34	NA	656001	308	336	27544.4	880.37	13355	35431.6	41625.2	25768.3	2419.7	438.63	29389.1	41625.2	30264.9	23500	13945.2	21932.9	37359.5	23967	2045.24	14042.8	36720.7	19099.7	7662.22	19942.8	5084.83	17559.5	33581.1	6085.21	34796.5	9874.7	7748.48	31325.5
656001_0151_0741	EXPT_CONTROLS				PGRRPFFHPVGEADY	0	20926572	20926572	741	151		positivecontrol2_EBV_peptide_1_REP35	NA	656001	151	741	24622.6	1015.55	17655	36145.8	40112.8	24875.5	2523.01	1320.63	34044.6	41587.5	28284	17360.3	12043.3	21050.1	35968.8	31256.7	473.25	19661.8	32751.7	22919.9	9652.69	18909	6560.86	20448.3	35034.8	5400.58	36251.1	4021.47	6377.7	27130.4
656001_0386_0570	EXPT_CONTROLS				PGRRPFFHPVGEADY	0	20926573	20926573	570	386		positivecontrol2_EBV_peptide_1_REP36	NA	656001	386	570	30604.6	913.87	18504.7	40336.4	46375.4	27823	2438.57	365.09	48871.7	41107.3	32751.7	24230	9998.53	17999.2	37403.5	36794.8	501.17	20279.3	37403.5	27310.9	8731.43	21713	6705.11	18337.6	33155.4	5888.74	44655	5021.96	8785.79	40590.5
656001_0164_0278	EXPT_CONTROLS				PGRRPFFHPVGEADY	0	20926574	20926574	278	164		positivecontrol2_EBV_peptide_1_REP37	NA	656001	164	278	34796.5	1124.65	14366.4	31083.5	39929.1	22837.2	2171.91	329.83	30383.7	38848.1	32648.2	22694.8	13886.9	16977.3	33227.2	33288.5	638.7	35160.8	37246.5	26051.2	10186.4	17531	5221.89	18854	31460.4	7094.8	25115.6	4265.77	8011.56	31203.7
656001_0067_0363	EXPT_CONTROLS				PGRRPFFHPVGEADY	0	20926575	20926575	363	67		positivecontrol2_EBV_peptide_1_REP38	NA	656001	67	363	22868.6	926.26	12692.8	38732.5	34889.4	28238.2	2922.61	302.49	29837.6	38928.8	32417.8	21433.1	15481.2	16213.6	31957.1	28504.2	387.85	15547.5	31816.5	22429.1	8980.79	16977.3	6855.13	17112.5	27149.9	6046.06	29711.2	3869.33	8075.3	22648.8
656001_0370_0336	EXPT_CONTROLS				PGRRPFFHPVGEADY	0	20926576	20926576	336	370		positivecontrol2_EBV_peptide_1_REP39	NA	656001	370	336	22440.3	752.14	14080	28341.5	51431.2	19758	1643.77	402.97	26717.4	36829.1	36507.7	25170.8	11445.3	15335	28936.1	27149.9	660.54	14058	32020.8	23146.8	7951.75	24859.1	4689.92	17160.2	33252.7	5466.21	44579.4	3412.21	7662.22	22823.2
656001_0061_0561	EXPT_CONTROLS				PGRRPFFHPVGEADY	0	20926541	20926541	561	61		positivecontrol2_EBV_peptide_1_REP4	NA	656001	61	561	30720.7	975.08	20387.5	45695.4	44018.8	25339.4	2959.34	570.4	45185.3	45488.1	33939.2	26251.8	14774.8	21183.4	39441	27386.7	4788.34	23179.4	31406.8	25787.3	9470.06	26292.5	6147.64	20543.9	32496.4	6649.11	57325.3	4881.17	8082.2	30604.6
656001_0324_0342	EXPT_CONTROLS				PGRRPFFHPVGEADY	0	20926577	20926577	342	324		positivecontrol2_EBV_peptide_1_REP40	NA	656001	324	342	28936.1	4910.01	15111.3	33441.1	39712.8	20448.3	2421.22	2158.98	31957.1	37802.8	34583.9	23371.9	12722.8	21502.3	37121.8	27742.1	930.73	42293.6	33203.8	28640.4	7760.28	21994.2	5649	16886.2	34825.4	6297.43	37499.1	4503.28	8580.82	24997
656001_0398_0046	EXPT_CONTROLS				PGRRPFFHPVGEADY	0	20926578	20926578	46	398		positivecontrol2_EBV_peptide_1_REP41	NA	656001	398	46	23300.8	634.03	10777.4	19953.7	40590.5	17901	1622.13	361.64	20110.9	35770	28811.9	18485.9	12901	14988.3	31585.9	28219.3	378.07	21183.4	33416	22004.9	8007.6	14378.2	6658.92	13476.1	21932.9	5523.41	18708.6	3397.18	8790.69	35731
656001_0076_0680	EXPT_CONTROLS				PGRRPFFHPVGEADY	0	20926579	20926579	680	76		positivecontrol2_EBV_peptide_1_REP42	NA	656001	76	680	28661.2	1050.67	17472.6	39480.9	40677.3	28139.8	2838	566.92	33089.4	46746.2	35267.1	17120.6	22963.5	18077.9	35770	31036.8	434.4	18614.6	35501.9	28445.3	13542.4	21666.3	6786.61	19639.1	35841	6623.68	38114.2	4727.56	10416.1	29425.8
656001_0440_0716	EXPT_CONTROLS				PGRRPFFHPVGEADY	0	20926580	20926580	716	440		positivecontrol2_EBV_peptide_1_REP43	NA	656001	440	716	16609.4	4238.39	13617.7	24474.1	37621.4	20145.5	1454.9	343.97	29265.1	34225.6	26831.5	19639.1	6894.92	18887.9	30237.4	33252.7	1069.55	16618.6	26251.8	18007.6	5784.77	17167	26150.7	17381.7	28574.6	5086.74	33786.6	3053.31	5866.45	21340.2
656001_0073_0767	EXPT_CONTROLS				PGRRPFFHPVGEADY	0	20926581	20926581	767	73		positivecontrol2_EBV_peptide_1_REP44	NA	656001	73	767	13583.9	928.66	14839.2	37658	36026.2	22145.3	2265.48	342.21	33155.4	33252.7	29489.1	15583	8099.7	19872.1	35933.6	21619.5	372.19	19351.8	29711.2	28101.2	7277.92	17252.6	6583.87	18697.2	16236.2	5335.49	26607.8	4428.87	7261.97	15644.4
656001_0393_0039	EXPT_CONTROLS				PGRRPFFHPVGEADY	0	20926582	20926582	39	393		positivecontrol2_EBV_peptide_1_REP45	NA	656001	393	39	23767	5138.51	10515.4	21467.3	43851.4	20377.6	2246.19	464.61	22344.3	36145.8	29864.6	20356	3999.13	16551.2	34449.7	27769.3	386.87	21171.3	35903.3	22361	7949.5	13341.2	7210.18	32904.9	20238	5806.8	18496.2	3309.19	8832.79	34449.7
656001_0280_0508	EXPT_CONTROLS				PGRRPFFHPVGEADY	0	20926583	20926583	508	280		positivecontrol2_EBV_peptide_1_REP46	NA	656001	280	508	31128.5	896.03	20874.9	31614.6	43342	28284	1778.93	507.97	34666.4	37214.6	32389.5	17901	11261.8	17281.9	37838.6	31281.2	649.19	16383.9	35606.7	21894	7350.67	21367.3	5805.94	17605.8	44808.4	6537.43	31406.8	4534.43	8426.64	26991.6
656001_0429_0463	EXPT_CONTROLS				PGRRPFFHPVGEADY	0	20926584	20926584	463	429		positivecontrol2_EBV_peptide_1_REP47	NA	656001	429	463	20377.6	1063.33	16104	30125.9	44077.8	22093.8	1915.3	469.59	36251.1	36610.2	29647	28782.2	14507.5	19111.4	32791	29953	449.58	19934.2	30455.3	22498.5	8546.07	24540.2	6690.08	15689.2	30237.4	5800.62	44438.2	5783.53	8763.99	35127.1
656001_0072_0268	EXPT_CONTROLS				PGRRPFFHPVGEADY	0	20926585	20926585	268	72		positivecontrol2_EBV_peptide_1_REP48	NA	656001	72	268	23571.6	566.38	14887	27013.7	33155.4	21196.3	2538.89	1226.38	25284.7	37880.8	33376.9	14303.3	14945.9	12033.8	31347.7	20568.8	402.45	16957.6	32219.5	24607.9	11061.5	13945.2	6007.25	14460.4	18762	5202.8	25701.1	7260.58	9172.46	28409.5
656001_0395_0191	EXPT_CONTROLS				PGRRPFFHPVGEADY	0	20926586	20926586	191	395		positivecontrol2_EBV_peptide_1_REP49	NA	656001	395	191	27628	609.42	13892.3	28139.8	34694.9	26752.4	2163.11	360.67	31184.1	32561.2	34108.5	17799.7	9496.99	16971.4	19249.8	29158.4	517.17	15169.5	36829.1	20289.1	8502.95	14994	6212.58	15518	24555	5054.52	22392.7	2979.14	6531.23	29284.9
656001_0102_0500	EXPT_CONTROLS				PGRRPFFHPVGEADY	0	20926542	20926542	500	102		positivecontrol2_EBV_peptide_1_REP5	NA	656001	102	500	32931.5	2068.8	18187.3	40719.4	37246.5	33523.7	2653.63	395.21	40486.8	45421.1	30673.6	21018.3	13307	20856	32496.4	34449.7	734.37	17273.5	33849.3	29306.3	10713.1	25634.3	5247.51	17719.8	34796.5	6314.25	41107.3	4522.63	9022.49	38974.1
656001_0335_0053	EXPT_CONTROLS				PGRRPFFHPVGEADY	0	20926587	20926587	53	335		positivecontrol2_EBV_peptide_1_REP50	NA	656001	335	53	28302.9	851.99	12150.6	27842.6	41436.9	28008.2	1910.06	476.63	31104.8	36340.3	26032.7	17956.3	9811.37	16816	33760.2	32791	397.95	13747.2	35160.8	20207.8	8838.19	16191.4	5514.92	12642.5	21947.3	4860.75	24181.6	2466.22	7507.28	30579.3
656001_0120_0118	EXPT_CONTROLS				PGRRPFFHPVGEADY	0	20926588	20926588	118	120		positivecontrol2_EBV_peptide_1_REP51	NA	656001	120	118	31737.2	23825.7	12107.8	31648	32841.6	22662.6	1843.33	527.61	27788.5	31347.7	31540.3	19555.9	13701.8	19701.9	31991.8	31790.3	404.41	17079.4	32181.8	27724.4	10972.2	13753.3	5769.99	15424.9	28782.2	5499.14	25787.3	3450.38	9384.18	39141.3
656001_0134_0104	EXPT_CONTROLS				PGRRPFFHPVGEADY	0	20926589	20926589	104	134		positivecontrol2_EBV_peptide_1_REP52	NA	656001	134	104	30336.8	725	12811	32588.1	33021.3	27386.7	2070.6	589.92	34138.4	36401.1	27440.3	20867.4	15130.8	21909.3	36895	32442.3	503.68	16849.5	27701	27701	10653.8	11908.5	5427.38	15542	25137.5	5465.44	22731.9	4448.21	9015.44	39929.1
656001_0037_0351	EXPT_CONTROLS				PGRRPFFHPVGEADY	0	20926590	20926590	351	37		positivecontrol2_EBV_peptide_1_REP53	NA	656001	37	351	22482.2	2129.85	11401.9	31670.5	35396.3	20110.9	10894.7	177.54	27684.4	39929.1	39231.9	16744	11477.8	13759	33352	43296.6	318.14	15255	29367.5	18305.1	8256.27	17655	6291.96	15807.2	23383.5	5528.25	24112.4	3863.77	9572.35	29217.4
656001_0276_0720	EXPT_CONTROLS				PGRRPFFHPVGEADY	0	20926591	20926591	720	276		positivecontrol2_EBV_peptide_1_REP54	NA	656001	276	720	27742.1	2909.25	20356	43342	45332.6	21981	2500.83	624.5	33323.8	38294.8	31614.6	24949	14188.5	23179.4	46143.8	33155.4	576.56	18531.2	38034.2	27498.3	8625.6	25737.4	6350.89	20086.2	35933.6	6005.1	48363.8	5423.46	8368.65	34952.3
656001_0189_0411	EXPT_CONTROLS				PGRRPFFHPVGEADY	0	20926592	20926592	411	189		positivecontrol2_EBV_peptide_1_REP55	NA	656001	189	411	22429.1	853.53	13845.8	32219.5	36282.5	27440.3	8135.29	553.16	30746.1	38814.1	31957.1	22718.8	14303.3	18734.8	39782.9	31406.8	356.79	16236.2	30836.3	21713	8128.98	18539.9	4370.51	17981.3	27806.9	5182.25	31433.2	2834.74	8251.31	31128.5
656001_0405_0443	EXPT_CONTROLS				PGRRPFFHPVGEADY	0	20926593	20926593	443	405		positivecontrol2_EBV_peptide_1_REP56	NA	656001	405	443	26661.9	991.84	17999.2	37731.6	53103.2	28574.6	2671.11	403.05	40112.8	41489.5	27724.4	27274.6	12265.6	22158.6	41066.7	35841	533.2	18450.2	34044.6	22662.6	7217.64	27943.2	5174.16	18213.8	33227.2	5986.64	47139.9	5013.23	8952.24	38545.6
656001_0011_0109	EXPT_CONTROLS				PGRRPFFHPVGEADY	0	20926594	20926594	109	11		positivecontrol2_EBV_peptide_1_REP57	NA	656001	11	109	33962.6	616.57	12230.5	30858.3	33323.8	21446.6	4365.48	580.47	34013.1	30673.6	27628	34952.3	12383.2	12717.2	37182.6	25069.9	395.1	16104	33489.7	26346.8	11043.6	11850.1	5370.36	15828.6	19192.2	5940.57	25300.5	3775.84	9912.87	39557.3
656001_0045_0661	EXPT_CONTROLS				PGRRPFFHPVGEADY	0	20926595	20926595	661	45		positivecontrol2_EBV_peptide_1_REP58	NA	656001	45	661	22837.2	834.3	11521.7	27742.1	32120.7	20492.1	2201.9	1214.8	34638.1	39272.5	28370.7	18604.2	12741.8	18573.9	34108.5	25883.5	511.94	16454.6	26573.4	20823.1	7588.9	17026.2	15652.9	17079.4	26216.9	5481.81	27164.7	4089.64	5581.23	21477.8
656001_0362_0756	EXPT_CONTROLS				PGRRPFFHPVGEADY	0	20926596	20926596	756	362		positivecontrol2_EBV_peptide_1_REP59	NA	656001	362	756	34422.5	912.58	17559.5	37246.5	41256.3	20561.2	2081.5	465.04	25961.2	38652.9	32813.2	17915.8	11252.1	23906.7	43851.4	41489.5	398.89	24338.1	39441	24415.6	12021.8	23146.8	7380.43	20492.1	33489.7	6791.2	36145.8	5133.59	7085.28	25085.8
656001_0414_0210	EXPT_CONTROLS				PGRRPFFHPVGEADY	0	20926543	20926543	210	414		positivecontrol2_EBV_peptide_1_REP6	NA	656001	414	210	26809.7	685.75	15394.4	25974.7	46459.6	20356	2267.18	334.97	34732.4	38775.5	32769.8	25487.2	10058.7	17105.5	30649.1	30649.1	439.8	16227.8	33962.6	24388.8	7394.64	19231.3	6374.4	15661.2	24197.4	5470.33	23339.6	2857.28	7409.68	40301.9
656001_0353_0159	EXPT_CONTROLS				PGRRPFFHPVGEADY	0	20926597	20926597	159	353		positivecontrol2_EBV_peptide_1_REP60	NA	656001	353	159	21492.6	8683.6	13897.3	26733.8	38264.4	22963.5	1855.8	302.57	27823	35098.7	31157.2	21534.5	11953.6	15328	26482.2	28196.6	6064.25	17233.8	34324.5	19872.1	9617.51	23683.8	5936.08	12815.2	25585.1	5021.15	19964.9	3146.37	8773.81	39520
656001_0075_0133	EXPT_CONTROLS				PGRRPFFHPVGEADY	0	20926598	20926598	133	75		positivecontrol2_EBV_peptide_1_REP61	NA	656001	75	133	33043.2	643.93	10039.7	29008.4	31509.4	20715.2	1582.93	475.25	25052.4	30435.3	26136.9	16686	17160.2	13105.2	35731	29008.4	419.85	12730.5	21883	24812.2	8114.12	12154.8	5252.16	15583	20778.6	4976.32	28427.2	3678.16	9539.27	43910.7
656001_0375_0263	EXPT_CONTROLS				PGRRPFFHPVGEADY	0	20926599	20926599	263	375		positivecontrol2_EBV_peptide_1_REP62	NA	656001	375	263	26292.5	900.87	16609.4	32470.5	36538.4	25567.2	2231.8	1510.07	28811.9	39480.9	27149.9	23537.5	9359.66	18614.6	29929.6	32617.1	482.56	17197	35459.7	23300.8	8531.35	22948.6	5829.55	18270.6	31036.8	6569.69	34638.1	3920.1	7928.71	33991.5
656001_0059_0003	EXPT_CONTROLS				PGRRPFFHPVGEADY	0	20926600	20926600	3	59		positivecontrol2_EBV_peptide_1_REP63	NA	656001	59	3	34394.8	1094.61	12917.8	33609.6	46746.2	34172.5	6709.72	514.13	21932.9	32588.1	27045.6	22620.9	15677.1	19284.2	51887.6	29449.6	616.24	20238	39557.3	25737.4	10095.6	13623.9	7126.19	16064.9	28701.4	5094.4	18154.2	3519.53	8550.83	44883.5
656001_0415_0475	EXPT_CONTROLS				PGRRPFFHPVGEADY	0	20926601	20926601	475	415		positivecontrol2_EBV_peptide_1_REP64	NA	656001	415	475	24130	2978.5	14619.3	35369.7	37581	22988.4	2334.71	402.59	37658	39557.3	27218.7	23646.1	14810.6	20833	33820.3	34394.8	481.23	17615.2	31991.8	19507.7	8891.54	20668.3	5586.21	17011.1	29562	5989.94	50545	5187.55	7438.7	37912.6
656001_0173_0507	EXPT_CONTROLS				PGRRPFFHPVGEADY	0	20926602	20926602	507	173		positivecontrol2_EBV_peptide_1_REP65	NA	656001	173	507	34732.4	1025.5	21124.8	31842.2	55037.8	34080.4	2299.2	420.92	34550.2	45332.6	36432.8	27347.9	14047.2	22868.6	38407.4	32243.9	854.24	22853.6	22868.6	28723.5	9552.58	28484.9	6468.65	19911.8	37499.1	6669.77	39013.2	4947.92	9541.62	36220.1
656001_0342_0540	EXPT_CONTROLS				PGRRPFFHPVGEADY	0	20926603	20926603	540	342		positivecontrol2_EBV_peptide_1_REP66	NA	656001	342	540	39626.2	18649.1	20756.8	42675.3	60987.2	32868.6	2563.84	401.54	44579.4	46543.8	36475.5	30409.4	15813.8	22662.6	48452.6	39050	571.39	21160.6	51636.6	28462.8	11089.5	26514.6	6762.07	20005.7	41256.3	6513.26	50341.1	5042.37	10636.4	42932.9
656001_0168_0208	EXPT_CONTROLS				PGRRPFFHPVGEADY	0	20926604	20926604	208	168		positivecontrol2_EBV_peptide_1_REP67	NA	656001	168	208	27130.4	2748.14	12301.1	30882.5	34374.3	27613.9	2012.99	340.06	26418.1	34422.5	31714.8	15470.7	12087.1	14520.4	30504.3	27992.5	355.55	17588.5	34354.8	24859.1	9158.03	20693.8	5336.94	16572.4	29110.3	5413	21415.4	3538.82	9489	37994.8
656001_0026_0138	EXPT_CONTROLS				PGRRPFFHPVGEADY	0	20926605	20926605	138	26		positivecontrol2_EBV_peptide_1_REP68	NA	656001	26	138	34080.4	703.72	9660.74	29284.9	34394.8	19517.3	1753.03	514.84	31790.3	39141.3	29008.4	14601	12560.2	17375.2	33441.1	28617	413.69	12514.7	45421.1	22084.1	10465.9	11766.7	5327.6	15150.4	17367.3	12753.6	26292.5	3294.55	8669.53	43791.3
656001_0376_0218	EXPT_CONTROLS				PGRRPFFHPVGEADY	0	20926606	20926606	218	376		positivecontrol2_EBV_peptide_1_REP69	NA	656001	376	218	31036.8	711.96	16118.1	25447.5	39480.9	22321.4	2489.29	358.9	39480.9	34172.5	37777.6	25033.5	13105.2	16666.5	27943.2	28341.5	609.86	22303.8	35062.6	24515.8	7515.07	21318.2	6685.01	16551.2	28811.9	5771.24	24555	5193.22	9291.53	37581
656001_0041_0193	EXPT_CONTROLS				PGRRPFFHPVGEADY	0	20926544	20926544	193	41		positivecontrol2_EBV_peptide_1_REP7	NA	656001	41	193	32769.8	714.95	8538.93	24812.2	37017.1	26470.3	1673.19	415.03	28196.6	33203.8	26418.1	13706.4	9178.09	12549	30170.9	23683.8	878.3	12677.9	27079.4	19132.2	8904.2	10617.6	5309.05	13851.5	20250.5	5029.64	24595.8	3201.2	8107.62	34013.1
656001_0438_0530	EXPT_CONTROLS				PGRRPFFHPVGEADY	0	20926607	20926607	530	438		positivecontrol2_EBV_peptide_1_REP70	NA	656001	438	530	26150.7	797.14	16454.6	36895	52483.3	25185.7	2071.74	368.37	39401.5	41690.4	30701.8	27521.8	13972.7	24762.4	31227.8	35868.3	528.16	21832.1	33939.2	20221.6	7940.18	31128.5	6492.35	16618.6	35659.1	6732.42	39520	5224.79	9529.93	34550.2
656001_0350_0018	EXPT_CONTROLS				PGRRPFFHPVGEADY	0	20926608	20926608	18	350		positivecontrol2_EBV_peptide_1_REP71	NA	656001	350	18	30125.9	617.1	12043.3	25269.7	31899.7	23005.3	2723.33	340.46	28085.6	32529.4	32310.1	20948.9	12677.9	14114.6	32364.9	27013.7	493.91	18160.5	33820.3	26150.7	8517.13	10765.2	9012.54	19302.1	18263.1	5793.35	15162.9	2550.34	7154.86	27742.1
656001_0161_0187	EXPT_CONTROLS				PGRRPFFHPVGEADY	0	20926609	20926609	187	161		positivecontrol2_EBV_peptide_1_REP72	NA	656001	161	187	23935.5	2870.18	12121.8	34981.8	30484	22620.9	1526.02	9165.21	25387	34202.2	29892.1	16911.5	12195.2	13834.9	25431.9	24370.1	328.96	16221.6	35231.4	22158.6	7559.73	17414.9	5341.53	13907.8	27201.8	5607.15	21994.2	3296.53	8345.25	38775.5
656001_0376_0772	EXPT_CONTROLS				PGRRPFFHPVGEADY	0	20926610	20926610	772	376		positivecontrol2_EBV_peptide_1_REP73	NA	656001	376	772	22809.4	951.81	17949.5	36220.1	37499.1	11256.3	2449.08	497.94	23967	34916.4	28858	19672.1	13143.9	20703.4	31563.1	40237.9	544.03	18664.9	32725.3	23554.4	6370.47	17890.7	7813.39	19564.8	26360.4	5429.81	32648.2	4791.34	7248.2	20221.6
656001_0385_0139	EXPT_CONTROLS				PGRRPFFHPVGEADY	0	20926611	20926611	139	385		positivecontrol2_EBV_peptide_1_REP74	NA	656001	385	139	31406.8	714.77	15408.1	29345.8	44808.4	30045.8	2625.66	386.92	30264.9	35631.4	30720.7	23571.6	11623.2	16902.8	32201.3	38456.3	423.18	17981.3	32243.9	23225	8657.29	17136.3	6296.57	15456	24310.5	5132.83	26752.4	1896.47	7804	35198
656001_0364_0198	EXPT_CONTROLS				PGRRPFFHPVGEADY	0	20926612	20926612	198	364		positivecontrol2_EBV_peptide_1_REP75	NA	656001	364	198	25668.1	3207.55	14344.8	25371	49587	24966.7	3640.57	318.28	31737.2	31670.5	34354.8	17949.5	11491.9	16864.3	29489.1	25371	587.06	19141.2	38814.1	26769.8	7383.7	22482.2	7052.87	16810.5	27925	5362.2	23005.3	3683.59	8099.7	43552
656001_0244_0248	EXPT_CONTROLS				PGRRPFFHPVGEADY	0	20926613	20926613	248	244		positivecontrol2_EBV_peptide_1_REP76	NA	656001	244	248	25468	1643.77	13522.2	26809.7	35127.1	23781.7	1989.42	253.21	24903.3	35062.6	35127.1	21502.3	13430.3	16786.3	31301.7	23853.5	734.03	18688.3	36794.8	22374.3	8037.49	21700.8	4159.02	16267.4	26333.3	6304.18	24460.8	3594	8353.81	34138.4
656001_0304_0668	EXPT_CONTROLS				PGRRPFFHPVGEADY	0	20926614	20926614	668	304		positivecontrol2_EBV_peptide_1_REP77	NA	656001	304	668	35396.3	1017.76	20790.7	39744	46143.8	24325.2	2460.16	363.75	39744	43103.9	32992.9	27663.7	14121.7	22330.8	38159.9	31991.8	573.44	19464	44143.8	27907.3	8454.86	29405.9	6404.94	18180	36182.3	6394.72	41203.5	5409.43	8442.63	44143.8
656001_0166_0378	EXPT_CONTROLS				PGRRPFFHPVGEADY	0	20926615	20926615	378	166		positivecontrol2_EBV_peptide_1_REP78	NA	656001	166	378	33397.2	4536.34	16377.4	37695.4	45185.3	30170.9	2534.03	2768.25	38294.8	36950.8	32442.3	23328.2	17073.6	20927.9	39520	36610.2	439.56	19547.1	40677.3	25804.8	9350.62	25256.6	5879.81	16272.5	38687.4	6058.08	44077.8	4706.08	9798.16	45248.1
656001_0081_0253	EXPT_CONTROLS				PGRRPFFHPVGEADY	0	20926616	20926616	253	81		positivecontrol2_EBV_peptide_1_REP79	NA	656001	81	253	24217	629.52	13330.8	28445.3	33908.4	20979.9	2335.73	375.82	27368.6	32155.2	37283.5	20198.2	14817.3	13747.2	30792.8	33416	594.6	15820.9	38364.2	22482.2	10482.3	11763.4	6934	15356.7	22429.1	5790.45	18680.7	4282.82	9583.44	30336.8
656001_0205_0655	EXPT_CONTROLS				PGRRPFFHPVGEADY	0	20926545	20926545	655	205		positivecontrol2_EBV_peptide_1_REP8	NA	656001	205	655	34202.2	1208.5	21523.5	53250.6	55785.2	32617.1	2891.17	534.32	41489.5	47488	28101.2	25768.3	14988.3	25339.4	44216.1	38506.3	582.88	39316	37777.6	27201.8	10381.8	30455.3	6386.57	20938.4	43552	6455.67	42476.5	5441.88	10098.2	48561.4
656001_0036_0168	EXPT_CONTROLS				PGRRPFFHPVGEADY	0	20926617	20926617	168	36		positivecontrol2_EBV_peptide_1_REP80	NA	656001	36	168	37283.5	5742.69	15481.2	26831.5	31460.4	19828.6	2033.27	1197.39	30792.8	33939.2	28139.8	18981.3	11430	17053.7	37994.8	25137.5	437.07	16213.6	37017.1	21534.5	9951.79	10370	15801.3	16580.2	21666.3	4991.1	23484.3	3681.32	8536.25	40837
656001_0427_0163	EXPT_CONTROLS				PGRRPFFHPVGEADY	0	20926618	20926618	163	427		positivecontrol2_EBV_peptide_1_REP81	NA	656001	427	163	31540.3	1717.74	12682.8	28409.5	42932.9	25371	2496.57	33581.1	31281.2	37319.4	33352	26591.8	11282.1	17352.3	30099.8	32201.3	501.78	16007	41854.8	21208.8	7549.27	22197.5	6616.01	17615.2	29892.1	6338.68	18742.4	3608.97	6135.38	34666.4
656001_0238_0740	EXPT_CONTROLS				PGRRPFFHPVGEADY	0	20926619	20926619	740	238		positivecontrol2_EBV_peptide_1_REP82	NA	656001	238	740	24997	869.87	17605.8	37214.6	38687.4	21477.8	2362.45	432.18	27274.6	39050	31104.8	20039.9	14551.8	22620.9	37045.8	26360.4	676.95	19528.9	36026.2	25418.3	10813.1	22919.9	6229.01	19408.2	31696	5062.36	42352.8	5330.5	7178.89	27149.9
656001_0440_0082	EXPT_CONTROLS				PGRRPFFHPVGEADY	0	20926620	20926620	82	440		positivecontrol2_EBV_peptide_1_REP83	NA	656001	440	82	30701.8	590.87	9507.14	30701.8	42740.8	14582	1376.58	553.59	26435.4	31737.2	30858.3	18154.2	9440.89	14526.1	32389.5	26514.6	521.63	23005.3	34108.5	21340.2	6911.15	15481.2	5758.86	14804.5	24430.9	5478.74	29367.5	3648.81	6932.66	28678.1
656001_0060_0368	EXPT_CONTROLS				PGRRPFFHPVGEADY	0	20926621	20926621	368	60		positivecontrol2_EBV_peptide_1_REP84	NA	656001	60	368	22293.3	1074.01	11631	38407.4	34013.1	29506	2736.03	2478.72	33416	37246.5	30213	18531.2	13593.3	14326.9	33203.8	26150.7	407.87	15389.1	28958.3	21050.1	8617	16260.9	6282.13	17685.5	25085.8	5839.77	28355.4	3743.09	7448.85	20532.5
656001_0389_0337	EXPT_CONTROLS				PGRRPFFHPVGEADY	0	20926622	20926622	337	389		positivecontrol2_EBV_peptide_1_REP85	NA	656001	389	337	22018	808.19	22905.8	33489.7	48363.8	24812.2	1616.06	425.22	34324.5	35692.2	26051.2	23949.5	12328.8	15497.3	23921.1	30988.2	534.3	19016.2	31433.2	24217	8277.96	18854	5654.28	18154.2	29809.1	6165.73	36475.5	3483.86	7376.76	25613.8
656001_0014_0326	EXPT_CONTROLS				PGRRPFFHPVGEADY	0	20926623	20926623	326	14		positivecontrol2_EBV_peptide_1_REP86	NA	656001	14	326	25836.3	490.22	12383.2	27788.5	33939.2	22809.4	1792.23	333.16	26166.1	35306.2	29734.9	14540.3	10251.6	15443	33908.4	28597.9	351.28	16350	28782.2	22061.9	7965	16609.4	4887.96	16335	20189.5	4831.78	27701	21018.3	7511.37	35431.6
656001_0058_0732	EXPT_CONTROLS				PGRRPFFHPVGEADY	0	20926624	20926624	732	58		positivecontrol2_EBV_peptide_1_REP87	NA	656001	58	732	23239.9	736.11	10993.4	37359.5	47139.9	19225	2760.64	376.47	32020.8	40429.7	30534.5	21666.3	8778.4	20333.8	35267.1	31347.7	730.82	16950	25387	22182.9	7914.83	23051.4	6816.78	18821.8	28462.8	5406.94	31696	4232.43	6744.56	21135.4
656001_0189_0037	EXPT_CONTROLS				PGRRPFFHPVGEADY	0	20926625	20926625	37	189		positivecontrol2_EBV_peptide_1_REP88	NA	656001	189	37	33288.5	657.25	13451.6	36649.4	37182.6	31585.9	1298.51	334.81	33376.9	35231.4	31036.8	15567.9	13834.9	19231.3	33489.7	23876.6	563.43	17034.7	40378.4	23093.2	9643.55	8515.18	18270.6	13078.4	21674.4	6491.13	19078.3	3983.14	8688.9	45838.6
656001_0184_0076	EXPT_CONTROLS				PGRRPFFHPVGEADY	0	20926626	20926626	76	184		positivecontrol2_EBV_peptide_1_REP89	NA	656001	184	76	30316.5	809.84	15574.4	34422.5	39557.3	21713	1578.39	461.51	29809.1	32417.8	23921.1	22648.8	15031.2	16660.5	32841.6	29671.6	1260.32	16707.9	28986.3	24844.7	12787.1	13674.4	4605.04	13764.9	23409.1	5361.3	25737.4	3135.46	8319.95	35577.9
656001_0431_0445	EXPT_CONTROLS				PGRRPFFHPVGEADY	0	20926546	20926546	445	431		positivecontrol2_EBV_peptide_1_REP9	NA	656001	431	445	22703.5	844.04	16602.4	31957.1	45926.2	22018	2625.16	490.11	40336.4	36026.2	30237.4	25567.2	13623.9	20511.4	34861.3	33441.1	464.04	17182.7	36574	21580	8574.68	27880.7	6507.89	17531	30361.1	6161.94	45619.3	5070.61	9145.59	30746.1
656001_0399_0717	EXPT_CONTROLS				PGRRPFFHPVGEADY	0	20926627	20926627	717	399		positivecontrol2_EBV_peptide_1_REP90	NA	656001	399	717	27404	811.41	14945.9	38687.4	37731.6	23537.5	2048.5	580.63	31128.5	40301.9	30125.9	21909.3	11599.4	21249.6	39353.8	33465.7	440.13	22580.1	37045.8	22893.1	8597.94	22809.4	7034.85	20302.4	33628.4	6038.84	42538.8	5242.72	15311.6	29953
656001_0168_0290	EXPT_CONTROLS				PGRRPFFHPVGEADY	0	20926628	20926628	290	168		positivecontrol2_EBV_peptide_1_REP91	NA	656001	168	290	34889.4	778.21	15553.7	27724.4	37453.9	21183.4	2194.81	556.97	29242.2	37994.8	34374.3	23660.3	13341.2	17397.7	33288.5	33021.3	523.64	18213.8	38407.4	22330.8	9612.44	19712.5	5278.99	18285.7	34013.1	6384.12	26333.3	4572.46	7411.35	35631.4
656001_0382_0526	EXPT_CONTROLS				PGRRPFFHPVGEADY	0	20926629	20926629	526	382		positivecontrol2_EBV_peptide_1_REP92	NA	656001	382	526	30409.4	922.24	19382.8	41327.2	47739.2	23646.1	2425.27	432	43910.7	38687.4	34449.7	30292.7	14208.9	23396.2	36794.8	37182.6	468.6	23554.4	41256.3	25649.7	7500.65	26555.1	6562.37	18539.9	37838.6	6522.45	46143.8	5058.21	9080.6	41690.4
656001_0067_0515	EXPT_CONTROLS				PGRRPFFHPVGEADY	0	20926630	20926630	515	67		positivecontrol2_EBV_peptide_1_REP93	NA	656001	67	515	27013.7	746.89	17334.5	38775.5	35933.6	29199.5	2598.26	406.76	42740.8	42675.3	27806.9	21135.4	15644.4	13725.2	28765.6	30003.6	441.98	18939.1	27404	24966.7	6305.65	24388.8	6100	18061.8	30455.3	5832.51	36850.8	4456.72	7545.63	29328
656001_0144_0008	EXPT_CONTROLS				PGRRPFFHPVGEADY	0	20926631	20926631	8	144		positivecontrol2_EBV_peptide_1_REP94	NA	656001	144	8	40154.3	746.43	12819	30792.8	41587.5	30125.9	1798.22	1255.04	23396.2	34374.3	35731	13669.9	11307	20133.9	39557.3	25222.8	491.06	18263.1	39824.9	24292.3	8610.29	27274.6	4818.28	14281.1	19111.4	5560.63	17865.3	3165.9	8313.92	31869.3
656001_0329_0719	EXPT_CONTROLS				PGRRPFFHPVGEADY	0	20926632	20926632	719	329		positivecontrol2_EBV_peptide_1_REP95	NA	656001	329	719	38364.2	941.49	18964.7	40837	53375.6	28323.2	2400.49	1533.68	29050.2	40902.4	30909.5	26787.9	12410.4	22648.8	37658	29587.7	609.4	23853.5	48170.6	30409.4	6649.11	24130	7299.8	20424.7	37777.6	6752.28	48871.7	5390.08	8055.18	41066.7
656001_0196_0060	EXPT_CONTROLS				PGRRPFFHPVGEADY	0	20926633	20926633	60	196		positivecontrol2_EBV_peptide_1_REP96	NA	656001	196	60	28427.2	6501.57	12650.7	33962.6	30701.8	23076.9	1508.44	415.64	27255.1	28355.4	22526.4	16314.5	12476.1	17744.9	29425.8	34764.8	404.5	14636.6	30941.5	24112.4	9315.36	9956.96	4597.22	11521.7	33908.4	5277.96	16720.7	2773.12	7221.08	34916.4
656001_0286_0228	EXPT_CONTROLS				PGRRPFFHPVGEADY	0	20926634	20926634	228	286		positivecontrol2_EBV_peptide_1_REP97	NA	656001	286	228	32442.3	807.44	14774.8	26418.1	37777.6	29953	2464.97	1156.01	30767.7	43245.6	33021.3	20568.8	12777.5	16886.2	35198	32310.1	494.33	18784.5	39401.5	25542.9	8146.01	23164.6	4912.78	17087.9	29345.8	5901.63	26931	3896.37	10039.7	29864.6
656001_0405_0289	EXPT_CONTROLS				PGRRPFFHPVGEADY	0	20926635	20926635	289	405		positivecontrol2_EBV_peptide_1_REP98	NA	656001	405	289	18305.1	844.24	15070.3	31203.7	44655	22207.8	2257.64	411.29	28744.3	42864.4	35459.7	21424.6	14453.1	18321.9	17799.7	30409.4	654.15	15116.5	28156.7	23239.9	7234.76	19320.7	5766.63	17252.6	28661.2	5507.48	31036.8	4123.48	7476.69	35933.6
656001_0011_0763	EXPT_CONTROLS				PGRRPFFHPVGEADY	0	20926636	20926636	763	11		positivecontrol2_EBV_peptide_1_REP99	NA	656001	11	763	17845.1	501.29	17552.3	27925	31648	24292.3	2300.34	244.18	29691.8	38264.4	28387.9	12425	12925.2	7754.21	24445.6	18160.5	396.09	18631.9	27861.5	19863.1	7376.76	18580.4	5406.94	15893.8	18363.2	6406.28	24812.2	3893.98	6366.67	14366.4
																Average:	29213.7	1891.93	15212.5	33173.8	40462.2	24781.5	2635.9	911.545	32383.1	37799	31190.9	21108.9	12831.2	17988.5	33920.3	30692.8	759.201	18753.4	34763.1	23810.6	8896.1	19960.8	6822.4	17554.7	28831.7	6215.49	31428.4	4400.73	8407.31	33480.5
														% positive:	0.833333

## Sheet: PC3 EBV peptide 4
																	JCV-20	2015_48	JCV-46	JCV-05	2015_338	JCV-15	JCV-49	JCV-04	JCV-50	JCV-07	JCV-10	2015_330	2015_549	2015_499	2015_587	JCV-47	JCV-02	JCV-19	JCV-08	JCV-14	JCV-12	JCV-13	JCV-03	JCV-18	JCV-09	JCV-06	JCV-28	JCV-16	JCV-11	JCV-17
PROBE_DESIGN_ID	CONTAINER	DESIGN_NOTE	SELECTION_CRITERIA	SEQ_ID	PROBE_SEQUENCE	MISMATCH	MATCH_INDEX	FEATURE_ID	ROW_NUM	COL_NUM	PROBE_CLASS	PROBE_ID	POSITION	DESIGN_ID	X	Y	217591_IgG_635_A02.dat	217591_IgG_635_A03.dat	217591_IgG_635_A05.dat	217591_IgG_635_A06.dat	217591_IgG_635_A07.dat	217591_IgG_635_A08.dat	217591_IgG_635_A09.dat	217591_IgG_635_A10.dat	217591_IgG_635_A11.dat	217591_IgG_635_A12.dat	217701_IgG_635_A02.dat	217701_IgG_635_A03.dat	217701_IgG_635_A04.dat	217701_IgG_635_A05.dat	217701_IgG_635_A06.dat	217701_IgG_635_A07.dat	217701_IgG_635_A08.dat	217701_IgG_635_A09.dat	217701_IgG_635_A10.dat	217701_IgG_635_A11.dat	217701_IgG_635_A12.dat	217702_IgG_635_A04.dat	217702_IgG_635_A05.dat	217702_IgG_635_A06.dat	217702_IgG_635_A07.dat	217702_IgG_635_A08.dat	217702_IgG_635_A09.dat	217702_IgG_635_A10.dat	217702_IgG_635_A11.dat	217702_IgG_635_A12.dat
656001_0400_0158	EXPT_CONTROLS				FHPVGEADYFEYHQE	0	20926658	20926658	158	400		positivecontrol3_EBV_peptide_2_REP1	NA	656001	400	158	639.1	205.41	11933.1	10934.3	22236.3	21674.4	2088.84	247.72	13245.2	17605.8	32725.3	18345.1	21415.4	21088.9	35537.8	28574.6	350.87	17939.6	13753.3	6770.71	11938.9	212.42	3460.46	15730.7	5344.48	8160.9	16007	2292.41	6813.47	27561.6
656001_0135_0277	EXPT_CONTROLS				FHPVGEADYFEYHQE	0	20926667	20926667	277	135		positivecontrol3_EBV_peptide_2_REP10	NA	656001	135	277	400.83	4801.39	8505.74	8564.7	14846.1	15311.6	1329.21	215.24	12871.6	13924.1	20961	20229.4	24731.8	20481.3	32692.7	19883.8	300.95	14874.3	14360.4	4739.41	14089.6	279.35	2681.89	12339.1	4538.39	8429.08	20735.5	356.11	4759.84	19373.7
656001_0120_0618	EXPT_CONTROLS				FHPVGEADYFEYHQE	0	20926757	20926757	618	120		positivecontrol3_EBV_peptide_2_REP100	NA	656001	120	618	543.95	304.11	16343.9	13046.4	20123	24092	1711.47	215.22	20263.7	22408.5	34638.1	18061.8	27992.5	21776.8	40677.3	28284	234.6	16595.7	14557.5	58735.4	14154.2	2690.16	2809.72	16118.1	5957.32	9399.58	27521.8	727.58	3892.91	24917.1
656001_0186_0150	EXPT_CONTROLS				FHPVGEADYFEYHQE	0	20926758	20926758	150	186		positivecontrol3_EBV_peptide_2_REP101	NA	656001	186	150	398.95	543.95	11619.9	12078	15130.8	16343.9	1618.33	640.51	13778.3	16564.5	37731.6	13715	27274.6	16260.9	23195.6	20263.7	269.94	13050	15596.3	6293.39	14879.9	319.22	3508.68	14980.9	5135.48	7904	17288.8	364.41	5518.02	26180
656001_0137_0281	EXPT_CONTROLS				FHPVGEADYFEYHQE	0	20926759	20926759	281	137		positivecontrol3_EBV_peptide_2_REP102	NA	656001	137	281	457	336.67	8657.29	8483.04	15214	15787.7	1363.74	205.67	14100.4	14062.8	22120.8	12996.5	24112.4	19056.7	35577.9	19537.7	268.61	14084.7	14148	5159.89	14020.6	393.4	2419.44	12174.5	4497.78	8333.23	20096.4	741.12	4640	21404.1
656001_0306_0602	EXPT_CONTROLS				FHPVGEADYFEYHQE	0	20926760	20926760	602	306		positivecontrol3_EBV_peptide_2_REP103	NA	656001	306	602	566.84	283.01	15709.8	13434.8	20207.8	22419	1858.38	121.85	19547.1	20471.3	35340.3	22052.3	32417.8	27742.1	49502.7	27079.4	267.18	19964.9	18168.7	6446.61	15104.3	314.22	3256.08	17638.4	6735.31	8778.4	28196.6	388.65	2618.33	22976.1
656001_0165_0349	EXPT_CONTROLS				FHPVGEADYFEYHQE	0	20926761	20926761	349	165		positivecontrol3_EBV_peptide_2_REP104	NA	656001	165	349	463.68	381.55	9577.82	11574.6	18442	18929.9	2472.94	216.31	16454.6	18784.5	36895	12677.9	30125.9	17190.4	44438.2	22694.8	379.8	16911.5	17321.1	6246.26	12357.7	441.27	2583.29	12726.1	5655.26	9437.64	25804.8	762.93	5217.43	23328.2
656001_0413_0439	EXPT_CONTROLS				FHPVGEADYFEYHQE	0	20926762	20926762	439	413		positivecontrol3_EBV_peptide_2_REP105	NA	656001	413	439	406.81	224.06	11989.7	12365.5	18416.2	20016.2	1572.17	214.84	16801	18435	29449.6	14974.8	28284	23315.7	41543.4	27029.5	333.47	15553.7	16327.8	5191.57	10439.2	506.71	3838.61	15933.7	5960.14	9552.58	31460.4	458.49	3231.21	25468
656001_0428_0018	EXPT_CONTROLS				FHPVGEADYFEYHQE	0	20926763	20926763	18	428		positivecontrol3_EBV_peptide_2_REP106	NA	656001	428	18	371.65	584.82	10140.2	21994.2	12230.5	9129.04	1246.91	176.71	9519.85	16118.1	36220.1	11188.2	23438.7	17525	34013.1	18224.4	238.68	15463.8	14730.6	6534.71	9747.64	205.36	2895.06	44579.4	4026.17	17999.2	24672	304.88	3590.72	20703.4
656001_0148_0352	EXPT_CONTROLS				FHPVGEADYFEYHQE	0	20926764	20926764	352	148		positivecontrol3_EBV_peptide_2_REP107	NA	656001	148	352	695.03	260.23	9251.08	9467.76	16618.6	17204.5	1642.87	197.05	14850.6	16015.1	33708.1	11241.4	27201.8	17956.3	39187.9	22029.8	300.09	37838.6	16356.6	6077.2	12661.4	350.45	2516.34	9581.12	5059.28	8702.44	24370.1	374.62	4768.67	21208.8
656001_0078_0142	EXPT_CONTROLS				FHPVGEADYFEYHQE	0	20926765	20926765	142	78		positivecontrol3_EBV_peptide_2_REP108	NA	656001	78	142	649.73	144.43	7959.97	11178	14668.2	16602.4	1491.3	402.4	13929.8	14774.8	27742.1	13279.7	30484	15435.2	43605	21570.7	964.78	12722.8	10617.6	6376.02	11807.5	170.93	3608.97	15012.9	3858.13	9114.99	18614.6	334.57	6104.58	27218.7
656001_0416_0402	EXPT_CONTROLS				FHPVGEADYFEYHQE	0	20926766	20926766	402	416		positivecontrol3_EBV_peptide_2_REP109	NA	656001	416	402	1085.4	279.73	12361.4	11653.2	18180	15463.8	1661.13	260.89	16199	18664.9	30361.1	16646.3	25150.7	24875.5	41854.8	23025.2	654.93	16272.5	14275	6100	11285.1	325.78	2821.95	15222.5	5694.35	9456.06	28284	2644.86	2473.76	19583.1
656001_0103_0625	EXPT_CONTROLS				FHPVGEADYFEYHQE	0	20926668	20926668	625	103		positivecontrol3_EBV_peptide_2_REP11	NA	656001	103	625	471.36	271.11	16299.3	12310.4	19592.5	20616	1818.92	217.82	21502.3	21135.4	34550.2	16405.9	29911.5	22221.9	40378.4	26065.9	929.34	27183.5	14866.6	6555.88	15169.5	328.65	2869.01	16306.9	5793.35	9018.14	28101.2	442.43	3376.43	25649.7
656001_0299_0741	EXPT_CONTROLS				FHPVGEADYFEYHQE	0	20926767	20926767	741	299		positivecontrol3_EBV_peptide_2_REP110	NA	656001	299	741	451.17	557.54	13986.9	12237.7	18640.8	16051.1	1847.31	306.13	15051.5	19650.1	33155.4	14988.3	25634.3	24112.4	47044.5	23076.9	321.98	22905.8	17464.8	6249.68	9477.63	350.61	3678.94	18631.9	5666.17	9381.32	33939.2	537.25	2609.61	19746.7
656001_0260_0670	EXPT_CONTROLS				FHPVGEADYFEYHQE	0	20926768	20926768	670	260		positivecontrol3_EBV_peptide_2_REP111	NA	656001	260	670	443.14	260.63	14756.1	12549	19838.4	31157.2	1492.18	295.68	16356.6	18095.9	34732.4	17154	25701.1	18821.8	45111.3	22746.8	331.71	18887.9	17738.3	6422.58	11506.8	333.43	2985.45	16499.4	6361.67	8495.85	23683.8	442.47	2775.83	20553.1
656001_0120_0488	EXPT_CONTROLS				FHPVGEADYFEYHQE	0	20926769	20926769	488	120		positivecontrol3_EBV_peptide_2_REP112	NA	656001	120	488	469.15	275.96	14192.8	11588.7	21724.4	28462.8	1794.9	350.82	20438	21757.5	29110.3	12827.2	25916.4	21219.4	31083.5	20735.5	240.14	18854	16801	7251.34	12223.6	390.88	2517.86	16521.8	5975.37	8618.82	26400.5	1324.54	3369.6	23683.8
656001_0285_0101	EXPT_CONTROLS				FHPVGEADYFEYHQE	0	20926770	20926770	101	285		positivecontrol3_EBV_peptide_2_REP113	NA	656001	285	101	376.35	250.9	10309.3	10084.2	15689.2	19192.2	1280.7	162.68	15311.6	15683.9	24165.5	12692.8	27823	15842.5	25944.3	28156.7	227.97	15893.8	19182.4	5824.09	13579	262.32	2827.46	13981.9	4534.43	7142.54	13105.2	139.48	6331.19	28574.6
656001_0279_0391	EXPT_CONTROLS				FHPVGEADYFEYHQE	0	20926771	20926771	391	279		positivecontrol3_EBV_peptide_2_REP114	NA	656001	279	391	533.17	391.47	12741.8	10877.9	18504.7	22253.4	2732.75	346.1	16544	20145.5	35631.4	17542.1	26555.1	24165.5	36220.1	22988.4	288.93	15872.5	20039.9	6432.17	13886.9	278.08	2213.15	16474.2	6267.17	8790.69	26118.6	295.87	3582.24	22988.4
656001_0453_0745	EXPT_CONTROLS				FHPVGEADYFEYHQE	0	20926772	20926772	745	453		positivecontrol3_EBV_peptide_2_REP115	NA	656001	453	745	573.38	267.4	14360.4	12453.5	24744.2	20790.7	63593.9	293.01	16557	19629.9	37961.4	15872.5	22604.4	21318.2	45546.7	29050.2	784.49	19564.8	15470.7	6445.22	14893	198.2	3534.82	19464	5756.84	11933.1	31325.5	336	2497.07	14945.9
656001_0126_0594	EXPT_CONTROLS				FHPVGEADYFEYHQE	0	20926773	20926773	594	126		positivecontrol3_EBV_peptide_2_REP116	NA	656001	126	594	695.85	263.13	16474.2	12628.6	21810.1	26150.7	1490.93	234.62	19828.6	23164.6	49332.9	17605.8	33352	20520.6	37453.9	26333.3	321.31	18812.8	13907.8	6658.92	14246.9	312.66	2703.83	14974.8	5892.63	8844.95	32868.6	383.3	3362.6	27724.4
656001_0452_0426	EXPT_CONTROLS				FHPVGEADYFEYHQE	0	20926774	20926774	426	452		positivecontrol3_EBV_peptide_2_REP117	NA	656001	452	426	422.99	191.18	11085.1	11708	20520.6	32310.1	1898.55	1383.24	14970.7	17755.4	37121.8	15255	24278.3	21477.8	30882.5	23737.2	4642.64	15758.1	18270.6	5250.29	12682.8	536.02	2816.9	14171.4	5309.68	8359.87	26717.4	400.18	1819.8	19311.6
656001_0281_0229	EXPT_CONTROLS				FHPVGEADYFEYHQE	0	20926775	20926775	229	281		positivecontrol3_EBV_peptide_2_REP118	NA	656001	281	229	520.19	1499.76	11588.7	9694.31	16786.3	18794.8	1566.46	563.83	14705.1	17303.7	34225.6	13907.8	26500.8	21124.8	42675.3	23554.4	412.06	19302.1	18136.9	6607.7	13845.8	346.78	2801.49	15342.5	7875.01	8356.16	18697.2	9198.21	6009.33	21415.4
656001_0120_0406	EXPT_CONTROLS				FHPVGEADYFEYHQE	0	20926776	20926776	406	120		positivecontrol3_EBV_peptide_2_REP119	NA	656001	120	406	490.09	246.13	11109	11448.2	19768.7	23921.1	1685.43	199.04	17890.7	17991.4	30316.5	14671.8	30383.7	23251.6	38204	22040.1	282.2	15511.6	18235.1	7099.51	14769.2	287.66	2874.03	14360.4	6366.67	8904.2	25099.7	774.42	3754.66	27079.4
656001_0303_0025	EXPT_CONTROLS				FHPVGEADYFEYHQE	0	20926669	20926669	25	303		positivecontrol3_EBV_peptide_2_REP12	NA	656001	303	25	475.43	174.76	7665.77	9849.92	14494.2	20970.4	1383.62	399.92	14445.1	16823.6	36610.2	13466.2	20580.2	25201.2	46300.9	21098.8	316.93	16441.8	16609.4	5095.99	11982.1	14507.5	2657.84	21592.4	4075.21	7451.08	11744.7	324.14	5379.32	24031.8
656001_0176_0230	EXPT_CONTROLS				FHPVGEADYFEYHQE	0	20926777	20926777	230	176		positivecontrol3_EBV_peptide_2_REP120	NA	656001	176	230	517.03	476.1	9410.26	10364	15933.7	19016.2	1277.5	327.63	12717.2	16672.9	25755.9	12310.4	28029.3	18640.8	40067.4	21630.1	379.73	35340.3	16079.5	6912.47	13701.8	349.4	2828.29	15534	5627.62	8393.52	16763.5	462.36	5426.4	24059.7
656001_0233_0303	EXPT_CONTROLS				FHPVGEADYFEYHQE	0	20926670	20926670	303	233		positivecontrol3_EBV_peptide_2_REP13	NA	656001	233	303	606.34	430.61	11219.7	10067.8	15456	19942.8	1684.66	285.88	23409.1	18061.8	38407.4	21148.3	26769.8	19779.6	36059.4	24932	279.43	15623.4	20744.2	6404.94	16572.4	375.25	2790.28	16227.8	5638.56	10037.3	27595.4	415.78	5501.82	20053.5
656001_0262_0022	EXPT_CONTROLS				FHPVGEADYFEYHQE	0	20926671	20926671	22	262		positivecontrol3_EBV_peptide_2_REP14	NA	656001	262	22	400.66	280.95	7520.62	11349	15750.7	21208.8	1524.12	228.92	14631.4	17414.9	35010.1	11718.9	20289.1	21135.4	41801.7	21847.5	206.61	19173.2	17810.1	5722.57	17991.4	1345.93	2840.67	10254.5	4180.82	7507.28	13054.6	1771.48	7584.39	21098.8
656001_0310_0718	EXPT_CONTROLS				FHPVGEADYFEYHQE	0	20926672	20926672	718	310		positivecontrol3_EBV_peptide_2_REP15	NA	656001	310	718	376.11	278.29	13380	11623.2	18263.1	18993.3	1768.81	184.69	12929.3	17644.1	30099.8	19173.2	31013	24515.8	37159.4	24997	252.94	19359.6	17405.9	6496.26	10639.3	442.4	3752.59	15237.2	6410.68	9697.43	28811.9	482.36	3750.26	22746.8
656001_0036_0502	EXPT_CONTROLS				FHPVGEADYFEYHQE	0	20926673	20926673	502	36		positivecontrol3_EBV_peptide_2_REP16	NA	656001	36	502	486.23	2168.06	11270.5	11081.9	13972.7	20915.1	2057.22	162.73	21424.6	19903.1	33658.8	17397.7	27972.7	16405.9	34981.8	18821.8	198.69	16768.9	13845.8	5341.53	12549	340.45	2948.69	15623.4	5426.4	7935.38	16079.5	506.88	2694.58	17630
656001_0263_0095	EXPT_CONTROLS				FHPVGEADYFEYHQE	0	20926674	20926674	95	263		positivecontrol3_EBV_peptide_2_REP17	NA	656001	263	95	373.39	209.88	11123.7	20604	19373.7	15362.6	7800.23	458.17	17026.2	17764.2	34861.3	12733.7	29180.3	19464	27328.3	25634.3	504.53	18564.4	20626.3	5924.7	15328	308.13	3150.24	15940.2	7582.59	9074.37	14874.3	277.62	5232.46	26051.2
656001_0424_0150	EXPT_CONTROLS				FHPVGEADYFEYHQE	0	20926675	20926675	150	424		positivecontrol3_EBV_peptide_2_REP18	NA	656001	424	150	1688.95	195.03	9800.81	10418.7	19182.4	16356.6	1758.83	159.1	13867.5	34485.2	35160.8	17405.9	20715.2	17915.8	34916.4	22948.6	721.64	29345.8	17949.5	6359.45	11583.8	332.42	2982.77	12498.4	4945.32	8574.68	12569.2	1609.98	3836.85	22694.8
656001_0220_0554	EXPT_CONTROLS				FHPVGEADYFEYHQE	0	20926676	20926676	554	220		positivecontrol3_EBV_peptide_2_REP19	NA	656001	220	554	626.94	320.18	17065.4	18102.7	20756.8	26661.9	1330.42	346.81	22280.8	22837.2	38506.3	17516.4	27907.3	18929.9	47665	25284.7	362.16	17710.6	18328.7	7357.22	14460.4	235.38	3141.35	18755.8	7716.31	9435.36	25683.7	420.32	3221.44	22093.8
656001_0369_0319	EXPT_CONTROLS				FHPVGEADYFEYHQE	0	20926659	20926659	319	369		positivecontrol3_EBV_peptide_2_REP2	NA	656001	369	319	437.15	289.51	10840.4	10680.1	17259.7	15024.6	1547.96	367.83	13771.1	18070	33849.3	16327.8	25319.8	17981.3	29470.7	21389.7	346.35	12921	15567.9	6148.79	12610.3	374.58	2560.7	14834.3	8813.49	8795.43	27724.4	365.01	3608.54	20387.5
656001_0141_0153	EXPT_CONTROLS				FHPVGEADYFEYHQE	0	20926677	20926677	153	141		positivecontrol3_EBV_peptide_2_REP20	NA	656001	141	153	535.67	4344.98	32052.7	11482.9	14822.2	16996.1	1348.58	232.54	14595	15076.7	35306.2	12806.5	30099.8	19547.1	32442.3	23300.8	284	15196.3	17281.9	6141.29	13292.8	269.13	3442.79	16660.5	4736.86	8919.93	19273.1	387.31	5117.11	31036.8
656001_0017_0109	EXPT_CONTROLS				FHPVGEADYFEYHQE	0	20926678	20926678	109	17		positivecontrol3_EBV_peptide_2_REP21	NA	656001	17	109	600.27	173.1	9486.44	11256.3	14546.1	15294	2226.1	327.06	19338.4	13274.5	32672.4	14137.2	22440.3	15542	38848.1	20553.1	223.68	15449	17294.9	9637.64	17079.4	3958.11	8030.61	14668.2	3794.65	9831.48	17981.3	330.55	6460.52	28085.6
656001_0176_0644	EXPT_CONTROLS				FHPVGEADYFEYHQE	0	20926679	20926679	644	176		positivecontrol3_EBV_peptide_2_REP22	NA	656001	176	644	527.63	288.19	15590	13011.9	19993.7	21075.8	1771.83	196.48	20874.9	21050.1	32201.3	17259.7	29425.8	21062.7	34080.4	23921.1	291.95	18898.8	20189.5	7000.45	13929.8	471.23	2981.89	18657.2	5948.62	9274.99	25916.4	574.56	4046.09	24112.4
656001_0114_0290	EXPT_CONTROLS				FHPVGEADYFEYHQE	0	20926680	20926680	290	114		positivecontrol3_EBV_peptide_2_REP23	NA	656001	114	290	519.79	383.76	8810.97	9264.71	14957	16530	1683.59	162.56	13558.3	12925.2	36096.2	13078.4	32769.8	18160.5	34257.8	22109	254.6	14710	16977.3	7402.19	14655.7	353.4	2988.19	16763.5	5749.08	8464.46	23062	358.69	4543.82	20302.4
656001_0192_0624	EXPT_CONTROLS				FHPVGEADYFEYHQE	0	20926681	20926681	624	192		positivecontrol3_EBV_peptide_2_REP24	NA	656001	192	624	535.99	331.37	16221.6	13912.8	19973.8	23889.8	1628.92	182.51	20457.5	21378.4	32692.7	16977.3	27957.8	23737.2	39665.3	25755.9	356.24	18061.8	21956.8	6402.09	15486.2	388.42	3063.63	14148	5457.09	9160.47	24487.1	520.2	2768.82	23164.6
656001_0326_0274	EXPT_CONTROLS				FHPVGEADYFEYHQE	0	20926682	20926682	274	326		positivecontrol3_EBV_peptide_2_REP25	NA	656001	326	274	402.97	348.19	12569.2	11382.2	14407	19320.7	1482.81	811.37	15237.2	17405.9	34889.4	15169.5	32672.4	22731.9	38456.3	18401.1	366.67	16693.7	18077.9	5634.57	11393.3	407.43	2621.62	17154	6107.3	8003.26	20207.8	308.14	3758.62	23300.8
656001_0222_0272	EXPT_CONTROLS				FHPVGEADYFEYHQE	0	20926683	20926683	272	222		positivecontrol3_EBV_peptide_2_REP26	NA	656001	222	272	379.56	184.59	10115.8	10098.2	14416.6	15020	1548.15	467.93	14710	16879.7	38264.4	14313.6	23889.8	17907.6	36757.5	22236.3	325.01	13715	18061.8	6386.57	12528.7	1136.97	2715.87	14763.1	4630.49	8459.65	17252.6	312.83	4074.64	16886.2
656001_0083_0227	EXPT_CONTROLS				FHPVGEADYFEYHQE	0	20926684	20926684	227	83		positivecontrol3_EBV_peptide_2_REP27	NA	656001	83	227	425.08	162.29	9170.36	11149.1	15807.2	16918.7	1824.52	236.44	16449	18755.8	32496.4	12095.1	31460.4	16580.2	34796.5	18235.1	201.96	18391.1	16001	7161.43	13298.5	759.15	3035.09	13003.5	4447.56	9172.46	13003.5	2202.3	6510.57	22554
656001_0433_0087	EXPT_CONTROLS				FHPVGEADYFEYHQE	0	20926685	20926685	87	433		positivecontrol3_EBV_peptide_2_REP28	NA	656001	433	87	529.81	111.21	9145.59	9307.12	17915.8	12480.9	1235.11	206.03	12246.7	16147.8	34608	12489.4	20915.1	19359.6	32020.8	21932.9	388.85	23273.5	18024.8	5559.81	10092.9	314.69	4265.18	12953.1	5340.68	8743.65	15542	311.58	5370.36	21918.6
656001_0045_0199	EXPT_CONTROLS				FHPVGEADYFEYHQE	0	20926686	20926686	199	45		positivecontrol3_EBV_peptide_2_REP29	NA	656001	45	199	656.47	167.21	7063.03	9865.6	16940	20075.8	1394.17	338.75	14263.4	16427.3	30504.3	12073.1	22919.9	15294	29711.2	20561.2	278.15	14303.3	12039.5	6356.7	13598.2	66.3	8175.44	12655.8	5727.37	8738.39	17213.9	203.95	6168.39	24699.7
656001_0370_0726	EXPT_CONTROLS				FHPVGEADYFEYHQE	0	20926660	20926660	726	370		positivecontrol3_EBV_peptide_2_REP3	NA	656001	370	726	522.82	221.87	13912.8	11884.8	17011.1	15702.4	1589.29	248.2	16118.1	21039.3	30767.7	12958.4	23134.4	24812.2	49332.9	22963.5	387.3	24672	22133.3	7464.76	11871.6	177.97	3526.28	17851.5	6203.24	10286.5	31347.7	431.03	2634.81	21160.6
656001_0379_0175	EXPT_CONTROLS				FHPVGEADYFEYHQE	0	20926687	20926687	175	379		positivecontrol3_EBV_peptide_2_REP30	NA	656001	379	175	714.52	353.5	11685	10366.5	36574	22040.1	1912.96	306.46	16572.4	17397.7	40301.9	16420	23876.6	24859.1	28958.3	23628.2	387.94	17638.4	20333.8	6609.46	14238.2	283.06	3298.88	15952.9	5185.62	7363.69	14735.9	480.84	5147.02	27992.5
656001_0036_0648	EXPT_CONTROLS				FHPVGEADYFEYHQE	0	20926688	20926688	648	36		positivecontrol3_EBV_peptide_2_REP31	NA	656001	36	648	396.54	17273.5	10334.6	11057.7	17956.3	16182.8	2265.2	375.13	16427.3	22145.3	27404	17638.4	28597.9	22456.7	39141.3	23906.7	231.7	19087.7	14126.9	6186.72	10739.6	329.3	2726.29	15718.2	5121.19	9092.14	16156.2	1190.85	3077.16	15583
656001_0257_0615	EXPT_CONTROLS				FHPVGEADYFEYHQE	0	20926689	20926689	615	257		positivecontrol3_EBV_peptide_2_REP32	NA	656001	257	615	1071.28	430.52	16467.6	13735.5	36794.8	23273.5	1606.77	226.94	20005.7	19692.3	37319.4	18881.2	28878.8	21857.7	41973.2	20229.4	387.16	15856.3	15994.1	6468.65	14445.1	413.81	3511.24	17228.2	6175.2	9766.55	19450.1	527.1	4211.46	24165.5
656001_0408_0752	EXPT_CONTROLS				FHPVGEADYFEYHQE	0	20926690	20926690	752	408		positivecontrol3_EBV_peptide_2_REP33	NA	656001	408	752	472.54	388.88	11908.5	11685	21602.1	13874.3	1600.27	281.43	18426.5	20066.2	33991.5	15834.8	22109	24886.3	47263.8	26118.6	472.33	18881.2	15887	5315.08	13040.5	279.14	3960.17	19373.7	6246.26	9396.86	21292.6	387.8	2469.27	17965.6
656001_0089_0539	EXPT_CONTROLS				FHPVGEADYFEYHQE	0	20926691	20926691	539	89		positivecontrol3_EBV_peptide_2_REP34	NA	656001	89	539	433.68	278.3	14164.4	12528.7	21424.6	22526.4	1835.97	868.44	21534.5	22197.5	28427.2	21857.7	25431.9	23225	29050.2	23286.2	279.47	20324.8	12677.9	6385.31	11612.6	485	2527.37	16288.4	6018.46	9694.31	29734.9	375.71	3926.78	26233.3
656001_0354_0178	EXPT_CONTROLS				FHPVGEADYFEYHQE	0	20926692	20926692	178	354		positivecontrol3_EBV_peptide_2_REP35	NA	656001	354	178	304.97	1447.55	10972.2	10462.4	17875	18321.9	1832.98	196.85	16499.4	17346.3	34422.5	13830.3	25418.3	16051.1	30383.7	20133.9	197.64	18270.6	17094.9	5568.12	14286.5	481.63	3012.06	13143.9	6352.55	7590.82	12972.7	290.83	5163.86	28156.7
656001_0129_0049	EXPT_CONTROLS				FHPVGEADYFEYHQE	0	20926693	20926693	49	129		positivecontrol3_EBV_peptide_2_REP36	NA	656001	129	49	571.9	2223.26	10283	11946.1	16127	19863.1	1480.54	338.14	14963.5	19953.7	39712.8	13021.6	35396.3	21171.3	47338.7	23571.6	291.34	15470.7	18504.7	6232.24	16321.6	152.94	2797.3	14489	4213.93	8432.86	13857.8	313.64	5824.09	30383.7
656001_0291_0369	EXPT_CONTROLS				FHPVGEADYFEYHQE	0	20926694	20926694	369	291		positivecontrol3_EBV_peptide_2_REP37	NA	656001	291	369	280.66	270.16	12278.1	10613	16377.4	17702.4	1311.21	240.98	15778.7	19040.8	33732.7	15856.3	25371	20438	37283.5	19487.6	229.05	15214	17901	6081.16	11219.7	195.71	2421.48	15031.2	5534.66	8924.64	22512.7	457.3	2803.45	18649.1
656001_0175_0539	EXPT_CONTROLS				FHPVGEADYFEYHQE	0	20926695	20926695	539	175		positivecontrol3_EBV_peptide_2_REP38	NA	656001	175	539	515.5	272.1	15123.7	11567.7	21457.9	25115.6	1789.68	191.08	18804.8	22236.3	31790.3	18614.6	32020.8	26418.1	42932.9	24430.9	313.45	21208.8	15574.4	7440.86	15178.5	344.29	4980.17	16728.2	7189.81	9713.96	28261.8	413.67	3507.02	23396.2
656001_0077_0015	EXPT_CONTROLS				FHPVGEADYFEYHQE	0	20926696	20926696	15	77		positivecontrol3_EBV_peptide_2_REP39	NA	656001	77	15	587.03	314.77	6917.18	10403.5	15794.6	17845.1	1541.23	12619	13608.5	17228.2	32020.8	14051.6	21685.5	20365.6	37246.5	20813.4	221.56	20229.4	20886	6484.2	14100.4	1142.99	3053.59	14411.1	3866.42	7127.94	11529.7	9660.74	4286.89	24077.5
656001_0409_0567	EXPT_CONTROLS				FHPVGEADYFEYHQE	0	20926661	20926661	567	409		positivecontrol3_EBV_peptide_2_REP4	NA	656001	409	567	516.77	221.78	15564	12469.1	20438	18539.9	1810.51	184.17	19798.8	20874.9	34202.2	18136.9	25974.7	23750.1	47139.9	25400.8	456.23	22029.8	18734.8	5845.05	12133.5	274.76	3160.74	14988.3	5661.89	9078.48	30767.7	452.05	3313.15	23949.5
656001_0111_0479	EXPT_CONTROLS				FHPVGEADYFEYHQE	0	20926697	20926697	479	111		positivecontrol3_EBV_peptide_2_REP40	NA	656001	111	479	813.48	196.07	13788.8	12233.9	19661.8	27239.6	2401.82	383.95	21378.4	22344.3	28782.2	13972.7	22882.1	23093.2	34513.6	20168.6	219.97	17228.2	15150.4	6993.79	12203.7	345.24	2760.97	16299.3	6404.94	8526.88	27310.9	446.13	5201.97	27029.5
656001_0038_0532	EXPT_CONTROLS				FHPVGEADYFEYHQE	0	20926698	20926698	532	38		positivecontrol3_EBV_peptide_2_REP41	NA	656001	38	532	495.84	129.92	10721.1	10708	15968.5	20168.6	2286.42	247.09	21292.6	21894	34694.9	15185.2	35577.9	17573.8	27992.5	20744.2	1083.73	16624	14904	6112.3	12183.5	416.51	2811.28	14003.5	4151.62	7718.23	16413.9	265.43	3528.85	17851.5
656001_0092_0308	EXPT_CONTROLS				FHPVGEADYFEYHQE	0	20926699	20926699	308	92		positivecontrol3_EBV_peptide_2_REP42	NA	656001	92	308	744.82	161.19	9402.31	10975.9	15389.1	17622.5	1558.98	223.74	14003.5	18085.8	33129	17026.2	30604.6	18409.3	33129	19033.1	249.5	14204.6	15130.8	5796.27	15260.2	406.9	3190.35	15111.3	6024.16	9483.69	21655.5	385.54	5045.22	21561.6
656001_0015_0365	EXPT_CONTROLS				FHPVGEADYFEYHQE	0	20926700	20926700	365	15		positivecontrol3_EBV_peptide_2_REP43	NA	656001	15	365	640.01	132.3	8026.77	9910.66	14372.4	15534	1593.1	206.68	12536.9	17662.1	29983.7	12940.1	19883.8	19033.1	42476.5	24047.1	212.94	17694	15492	6502.75	12352.9	350.27	4221	14269.6	4415.73	7804	18964.7	322.78	4434.39	25850.1
656001_0306_0636	EXPT_CONTROLS				FHPVGEADYFEYHQE	0	20926701	20926701	636	306		positivecontrol3_EBV_peptide_2_REP44	NA	656001	306	636	605.67	349.4	15765	12984.9	18285.7	15724.9	1990.42	208.24	18485.9	21981	37551.2	18504.7	30579.3	28121.6	43417.9	26316.3	334.9	18294.6	20961	6808.1	14827.4	433.38	3198.12	17580.4	6636.25	8719.77	28678.1	374.27	2943.87	26885.2
656001_0209_0119	EXPT_CONTROLS				FHPVGEADYFEYHQE	0	20926702	20926702	119	209		positivecontrol3_EBV_peptide_2_REP45	NA	656001	209	119	289.53	315.1	10222.3	11095.4	15724.9	16624	1542.12	987.36	16007	16260.9	37802.8	15311.6	34324.5	19182.4	27788.5	20039.9	130.57	13640.4	20471.3	5661.06	13602.9	260.28	3133.82	14874.3	5795.33	7445.55	15940.2	350.61	5658.21	27328.3
656001_0427_0407	EXPT_CONTROLS				FHPVGEADYFEYHQE	0	20926703	20926703	407	427		positivecontrol3_EBV_peptide_2_REP46	NA	656001	427	407	409.92	497.63	12845.2	11678.8	18898.8	14068.5	1916.09	294.44	15709.8	18742.4	29524.5	16965.7	26150.7	27972.7	43552	22172.4	304.75	16744	12573.2	5291.61	12029.3	389.29	3119.25	15142.9	5959.2	9910.66	28827.7	627.98	2863.93	20027
656001_0264_0674	EXPT_CONTROLS				FHPVGEADYFEYHQE	0	20926704	20926704	674	264		positivecontrol3_EBV_peptide_2_REP47	NA	656001	264	674	474.73	495.99	14439.9	12029.3	19672.1	18115	1827.41	300.03	16362.7	18270.6	33089.4	18314	25961.2	19555.9	46216.8	22893.1	357.9	19619.6	17865.3	7899.98	11366.8	359.09	3123.24	17352.3	6422.58	8341.61	24744.2	404.06	4233.5	19903.1
656001_0444_0126	EXPT_CONTROLS				FHPVGEADYFEYHQE	0	20926705	20926705	126	444		positivecontrol3_EBV_peptide_2_REP48	NA	656001	444	126	551.5	179.59	10737.4	7024.21	16001	18784.5	1549.99	238.04	11564	15583	36985.5	14551.8	25052.4	19732.3	29217.4	24487.1	249.66	13981.9	17259.7	5103.7	9971.96	254.24	2660.51	12242.7	4229.95	7906.46	33155.4	174.86	3527.2	21776.8
656001_0307_0151	EXPT_CONTROLS				FHPVGEADYFEYHQE	0	20926706	20926706	151	307		positivecontrol3_EBV_peptide_2_REP49	NA	656001	307	151	456.88	305.43	10733.8	11711.7	18102.7	17440.2	2362.03	181.13	14839.2	18504.7	39272.5	17233.8	28445.3	18718.1	27293.2	21088.9	177.95	16932.4	20302.4	6247.38	12242.7	312.86	2934.12	15504.1	5866.45	8711.57	14366.4	2353.11	5220.89	24230
656001_0225_0495	EXPT_CONTROLS				FHPVGEADYFEYHQE	0	20926662	20926662	495	225		positivecontrol3_EBV_peptide_2_REP5	NA	656001	225	495	404.57	252.05	14846.1	12348.2	19740.1	21592.4	1843.47	210.41	19320.7	21909.3	34013.1	13200.2	27255.1	21196.3	37802.8	22268.5	501.06	19311.6	17228.2	6505.15	13986.9	311.66	3099.14	16132.7	5763.26	8595.42	22554	358.37	3376.02	21502.3
656001_0398_0566	EXPT_CONTROLS				FHPVGEADYFEYHQE	0	20926707	20926707	566	398		positivecontrol3_EBV_peptide_2_REP50	NA	656001	398	566	650.16	221.49	15801.3	12978.6	20833	21292.6	1901.36	231.39	21645	21446.6	34981.8	19629.9	23722.3	21666.3	48871.7	26931	320.85	23841.9	18459	6924.37	13806.7	362.45	3133.46	15486.2	5924.7	9142.54	30292.7	372.33	3438.58	26333.3
656001_0079_0733	EXPT_CONTROLS				FHPVGEADYFEYHQE	0	20926708	20926708	733	79		positivecontrol3_EBV_peptide_2_REP51	NA	656001	79	733	374.28	335.01	11092.7	12797.3	17094.9	17144.7	1773.75	113.77	15123.7	17859.6	32470.5	13425.7	21292.6	25115.6	39824.9	20365.6	254.24	18154.2	13740.5	6343.66	12117.8	192.8	2937.48	14308.6	4865.56	11289.8	25567.2	266.32	2645.87	15794.6
656001_0017_0271	EXPT_CONTROLS				FHPVGEADYFEYHQE	0	20926709	20926709	271	17		positivecontrol3_EBV_peptide_2_REP52	NA	656001	17	271	562.76	1270.6	8655.35	12246.7	21124.8	17219.9	1786.71	457.38	16461.1	19517.3	34513.6	12772.7	23935.5	19993.7	35127.1	24165.5	216.77	18588.3	17431.1	5857.39	21968	194.61	3096.01	14619.3	10017.9	8517.13	21502.3	284.03	4228.75	30504.3
656001_0340_0724	EXPT_CONTROLS				FHPVGEADYFEYHQE	0	20926710	20926710	724	340		positivecontrol3_EBV_peptide_2_REP53	NA	656001	340	724	460.41	594.39	14879.9	13064.6	18205.3	18964.7	1863.93	173.82	13365.2	19722.2	35968.8	18929.9	26346.8	23371.9	49689.7	50447.4	332.31	23371.9	21327.6	6390.61	10927	302.31	3695.48	17321.1	6493.63	10084.2	33609.6	391.98	2421.22	21292.6
656001_0027_0483	EXPT_CONTROLS				FHPVGEADYFEYHQE	0	20926711	20926711	483	27		positivecontrol3_EBV_peptide_2_REP54	NA	656001	27	483	8976.9	108.68	11178	9978.75	13025.2	19249.8	1865.75	1083.98	17865.3	19007.3	29759.8	13405.2	24685.4	17034.7	30720.7	27201.8	181.22	16420	14042.8	5986.64	13279.7	369.5	3056.87	16207	4778.3	7383.7	15424.9	958.94	3105.13	17845.1
656001_0212_0166	EXPT_CONTROLS				FHPVGEADYFEYHQE	0	20926712	20926712	166	212		positivecontrol3_EBV_peptide_2_REP55	NA	656001	212	166	602.01	987.41	10813.1	9637.64	18321.9	16609.4	1450.22	516.68	15744	17694	39973.9	14297.5	34666.4	14601	31128.5	19683	186.29	17405.9	17991.4	6078.7	14137.2	359.42	3295.91	14350.2	5083.3	9043.74	17630	387.88	5373.04	23876.6
656001_0102_0132	EXPT_CONTROLS				FHPVGEADYFEYHQE	0	20926713	20926713	132	102		positivecontrol3_EBV_peptide_2_REP56	NA	656001	102	132	3825.36	131.75	8335.33	10696.9	16350	18523.9	1147.47	239.61	16816	16191.4	31563.1	14037.1	29734.9	21523.5	41256.3	23355.2	208.81	15695.4	14988.3	6740.49	12737.5	259.16	3601.2	14241.2	4910.01	8835.66	18854	395.33	6518.26	29809.1
656001_0087_0535	EXPT_CONTROLS				FHPVGEADYFEYHQE	0	20926714	20926714	535	87		positivecontrol3_EBV_peptide_2_REP57	NA	656001	87	535	530.19	284.7	14501.8	12573.2	20626.3	21602.1	1628.4	222.47	21115.1	20927.9	27521.8	18426.5	25683.7	23424.8	27386.7	24217	325.37	20438	12365.5	6762.07	11426.3	293.17	2501.57	16236.2	6122.35	9364.92	28484.9	428.52	3823.85	25816.7
656001_0116_0642	EXPT_CONTROLS				FHPVGEADYFEYHQE	0	20926715	20926715	642	116		positivecontrol3_EBV_peptide_2_REP58	NA	656001	116	642	644.25	340.89	16957.6	12406.6	22344.3	21918.6	6008.25	213.26	21883	23646.1	37045.8	20693.8	33441.1	24555	45043.6	40112.8	388.45	18363.2	16191.4	6837.64	15335	366.12	3216	17448.7	7288.67	9654.95	30336.8	928.66	4177.71	23062
656001_0407_0533	EXPT_CONTROLS				FHPVGEADYFEYHQE	0	20926716	20926716	533	407		positivecontrol3_EBV_peptide_2_REP59	NA	656001	407	533	500.2	268.47	15879.3	12948	20238	19808.5	2210.16	319.18	20066.2	21062.7	36059.4	22133.3	26752.4	31281.2	52146	29691.8	413.59	21467.3	18294.6	7176.25	13830.3	625.45	3266.16	15968.5	6053.19	10305.8	35431.6	435.05	3968.07	28139.8
656001_0085_0465	EXPT_CONTROLS				FHPVGEADYFEYHQE	0	20926663	20926663	465	85		positivecontrol3_EBV_peptide_2_REP6	NA	656001	85	465	463.62	213.79	13729.9	12638	18939.1	25599	1741.64	140.02	21685.5	20604	32904.9	15961.3	30435.3	25015.3	27013.7	23396.2	633.99	21305.8	18435	7288.67	13753.3	521.3	2542.1	16327.8	6023.17	8437.82	24622.6	614.55	4938.7	23815.3
656001_0162_0122	EXPT_CONTROLS				FHPVGEADYFEYHQE	0	20926717	20926717	122	162		positivecontrol3_EBV_peptide_2_REP60	NA	656001	162	122	750.81	519.95	8231.76	9702.9	17516.4	15222.5	1662.83	264.68	12352.9	17267.5	34796.5	12906	27684.4	17859.6	32992.9	23251.6	707.23	49427	17053.7	5935.07	13800.1	211.04	3103.13	18588.3	4322.84	8621.49	14399.7	310.24	5468.45	24092
656001_0423_0581	EXPT_CONTROLS				FHPVGEADYFEYHQE	0	20926718	20926718	581	423		positivecontrol3_EBV_peptide_2_REP61	NA	656001	423	581	579.33	271.05	13981.9	12425	21580	17414.9	1551.94	150.47	15260.2	20501.2	30557.1	19894	24243.9	26677.5	41436.9	27643.3	294.61	24622.6	17907.6	5405.28	11974.2	346.5	3282.35	15185.2	5219.79	9246.28	29008.4	445.02	3288.05	21263.7
656001_0266_0688	EXPT_CONTROLS				FHPVGEADYFEYHQE	0	20926719	20926719	688	266		positivecontrol3_EBV_peptide_2_REP62	NA	656001	266	688	702.83	476.65	15169.5	13219.5	22029.8	17671.6	1811.69	288.66	17472.6	20387.5	35999.4	18848.8	29136.8	28302.9	52627.5	26011.5	375.89	21502.3	18469.5	6913.82	11953.6	410.02	3230.08	23286.2	6843.82	9521.92	31869.3	510.82	4381.14	20801.9
656001_0025_0045	EXPT_CONTROLS				FHPVGEADYFEYHQE	0	20926720	20926720	45	25		positivecontrol3_EBV_peptide_2_REP63	NA	656001	25	45	2752.84	358.58	7215	21075.8	15559	19583.1	1274.81	203.97	14677.5	17190.4	28744.3	14786.2	19650.1	9353.49	45981.6	22374.3	477.12	22158.6	15987.4	6424.96	14735.9	74.36	3027.47	13886.9	3954.54	19816.5	12782.1	302.74	5992.53	20096.4
656001_0260_0632	EXPT_CONTROLS				FHPVGEADYFEYHQE	0	20926721	20926721	632	260		positivecontrol3_EBV_peptide_2_REP64	NA	656001	260	632	740.25	284.42	15260.2	13903.2	20568.8	23225	5792.38	212.55	22182.9	20133.9	36794.8	16932.4	29524.5	23613.8	40837	22868.6	283.82	16356.6	19611.3	7006.12	14636.6	444.13	4005.31	17679	6145.33	9120.36	22919.9	438.01	3954.01	26948.6
656001_0191_0149	EXPT_CONTROLS				FHPVGEADYFEYHQE	0	20926722	20926722	149	191		positivecontrol3_EBV_peptide_2_REP65	NA	656001	191	149	375.33	353.73	11282.1	11434.6	15463.8	16491.2	1458.61	484.5	14114.6	16763.5	37838.6	14430	28827.7	15828.6	24780.5	41587.5	225.47	12871.6	15024.6	6221.54	15136.7	317.17	3490.4	14690.4	5529.27	8184.67	17334.5	376.06	5391	25487.2
656001_0442_0506	EXPT_CONTROLS				FHPVGEADYFEYHQE	0	20926723	20926723	506	442		positivecontrol3_EBV_peptide_2_REP66	NA	656001	442	506	426.66	209.32	13558.3	10937.7	23519.1	18887.9	1905.11	213.16	17053.7	19639.1	30792.8	22330.8	23409.1	27255.1	38078.4	26418.1	514.38	19487.6	18277.9	4736.22	11916.3	455.16	6520.77	14384.6	6364.31	9808.52	27895.7	760.34	2949.03	21446.6
656001_0455_0133	EXPT_CONTROLS				FHPVGEADYFEYHQE	0	20926724	20926724	133	455		positivecontrol3_EBV_peptide_2_REP67	NA	656001	455	133	896.36	388.27	10496.5	7539.25	16595.7	17327.8	1332.63	212.21	11619.9	17197	32561.2	17679	24583.1	17662.1	37551.2	28101.2	258.74	15099.1	15082.1	4877.61	11811.4	460.49	3176.49	13292.8	29983.7	7517.52	12831.1	305.27	4402.52	22392.7
656001_0073_0123	EXPT_CONTROLS				FHPVGEADYFEYHQE	0	20926725	20926725	123	73		positivecontrol3_EBV_peptide_2_REP68	NA	656001	73	123	459.32	107.13	7492.06	10087	12255	15689.2	1094.4	245.39	13735.5	15553.7	27992.5	13064.6	34013.1	18196.7	35841	22731.9	187.97	14068.5	15758.1	6299.48	13288.3	577.83	2567.84	14756.1	4366.14	8533.58	17559.5	3882.48	6407.69	44808.4
656001_0215_0623	EXPT_CONTROLS				FHPVGEADYFEYHQE	0	20926726	20926726	623	215		positivecontrol3_EBV_peptide_2_REP69	NA	656001	215	623	493.55	337.19	15449	12921	19497.6	22731.9	1578.82	211.85	20778.6	20680.2	34394.8	17060.1	27440.3	24502.2	43910.7	24966.7	237.09	20492.1	28504.2	5998.72	14916.1	316.35	2876.39	16111.3	5884.18	9053.97	24356.3	359.27	3135.11	24830.2
656001_0132_0750	EXPT_CONTROLS				FHPVGEADYFEYHQE	0	20926664	20926664	750	132		positivecontrol3_EBV_peptide_2_REP7	NA	656001	132	750	396.79	423.95	14131.9	12597.1	15547.5	17065.4	1954.62	189.01	19192.2	21655.5	35933.6	14662	22620.9	24540.2	44379.7	25240.7	302.77	25502.7	17685.5	7721.44	10075.1	189.95	3160.3	18205.3	4557.55	7739.89	30409.4	504.58	2261.21	13279.7
656001_0363_0065	EXPT_CONTROLS				FHPVGEADYFEYHQE	0	20926727	20926727	65	363		positivecontrol3_EBV_peptide_2_REP70	NA	656001	363	65	552.01	126.26	9227.81	8652.56	19359.6	20927.9	1293.84	179.39	16335	19132.2	35806.1	13953.5	20778.6	18804.8	36682.6	23062	208.6	17457.1	18939.1	5370.36	13134.7	227.55	3098.16	9987.48	5213.54	8144.24	9775.36	195.6	4572.46	25718.9
656001_0060_0496	EXPT_CONTROLS				FHPVGEADYFEYHQE	0	20926728	20926728	496	60		positivecontrol3_EBV_peptide_2_REP71	NA	656001	60	496	533.46	206.84	14104.2	11366.8	15744	20778.6	2640.97	137.71	20333.8	19872.1	28156.7	16768.9	26948.6	17360.3	32769.8	19517.3	572.47	14332.9	12710.8	6655.95	10445	283.72	2906.18	14751.1	5422.7	7823.69	19016.2	273.79	2836.84	17167
656001_0009_0375	EXPT_CONTROLS				FHPVGEADYFEYHQE	0	20926729	20926729	375	9		positivecontrol3_EBV_peptide_2_REP72	NA	656001	9	375	444.27	1184.69	8562.47	9966.85	14269.6	17176.2	1871.66	710.72	13434.8	18957.3	31281.2	11894.3	19439.6	44291	44808.4	22361	420.03	18305.1	16744	6349.54	12082.6	257.85	2700.48	14199.6	4713.4	7966.26	18168.7	244.6	4115.64	25768.3
656001_0024_0306	EXPT_CONTROLS				FHPVGEADYFEYHQE	0	20926730	20926730	306	24		positivecontrol3_EBV_peptide_2_REP73	NA	656001	24	306	351.64	792.61	8147.67	9981.23	16111.3	17079.4	1566.67	202	12431	19359.6	29785.1	12580.4	25585.1	15850.4	37499.1	20886	187.25	15946.3	13862.5	5457.89	13105.2	256.5	3644.6	16602.4	15401.6	8362.03	20833	307.99	3624.45	25447.5
656001_0058_0030	EXPT_CONTROLS				FHPVGEADYFEYHQE	0	20926731	20926731	30	58		positivecontrol3_EBV_peptide_2_REP74	NA	656001	58	30	482.61	330.09	7802.27	10039.7	15306.5	20886	1252.07	190.32	14904	17431.1	31648	17965.6	27701	14720.5	41327.2	23710.1	2076.15	19872.1	17126.9	6368.18	15893.8	117.61	8574.68	13072.9	3341.51	8466.93	11149.1	357.9	4526.04	25319.8
656001_0328_0024	EXPT_CONTROLS				FHPVGEADYFEYHQE	0	20926732	20926732	24	328		positivecontrol3_EBV_peptide_2_REP75	NA	656001	328	24	1627.33	181.87	8632.43	10048.3	14177.4	21894	2298.07	1131.22	14281.1	18555.3	32529.4	14745.7	22718.8	17367.3	38732.5	29136.8	268.4	15596.3	16132.7	5470.33	10911.3	924.76	6531.23	13194.3	3627.45	7733.35	9237.42	186.04	5369.47	22592.1
656001_0455_0287	EXPT_CONTROLS				FHPVGEADYFEYHQE	0	20926733	20926733	287	455		positivecontrol3_EBV_peptide_2_REP76	NA	656001	455	287	479.96	151.65	12305.7	11214.3	18708.6	17197	1836.33	220.89	13759	17719.8	31585.9	13558.3	25339.4	21871.2	28504.2	21655.5	502.09	15787.7	20398.1	5425.43	9546.71	317.27	3257.92	14142.1	4238.39	8512.43	22221.9	273.33	3078.5	21318.2
656001_0228_0354	EXPT_CONTROLS				FHPVGEADYFEYHQE	0	20926734	20926734	354	228		positivecontrol3_EBV_peptide_2_REP77	NA	656001	228	354	425.55	259.67	11950.5	11371.2	14774.8	16801	1646.44	257.02	15689.2	16971.4	39050	19048.1	28617	24949	41107.3	21446.6	276.97	16079.5	16397.2	9818.5	13370.4	274.31	3024.52	13099.9	5589.28	9527.46	23438.7	351.71	4488.04	22498.5
656001_0309_0033	EXPT_CONTROLS				FHPVGEADYFEYHQE	0	20926735	20926735	33	309		positivecontrol3_EBV_peptide_2_REP78	NA	656001	309	33	540.96	172.27	8184.67	9699.76	17144.7	19768.7	1309.72	502.7	14416.6	17924.2	35369.7	13689.8	23396.2	17882.9	40486.8	21645	249.14	14741.5	16720.7	5638.56	11491.9	156.11	2748.39	12125.9	3745.14	7604.29	20568.8	395.45	4975.42	24259.3
656001_0106_0254	EXPT_CONTROLS				FHPVGEADYFEYHQE	0	20926736	20926736	254	106		positivecontrol3_EBV_peptide_2_REP79	NA	656001	106	254	526.11	206.06	10873	10733.8	16147.8	15169.5	1744.48	161.55	15534	15590	36682.6	16514.6	34044.6	22718.8	31714.8	21523.5	229.61	25418.3	21645	6776.51	16564.5	252.01	2850.23	14095.3	4493.09	8886.74	18718.1	508.11	5735.37	27498.3
656001_0402_0362	EXPT_CONTROLS				FHPVGEADYFEYHQE	0	20926665	20926665	362	402		positivecontrol3_EBV_peptide_2_REP8	NA	656001	402	362	333.11	362.3	11985	11054.2	17622.5	19359.6	4595.88	148.97	16001	17580.4	27063.5	15214	27578.9	23453.3	32813.2	23660.3	249.84	18196.7	19330.8	6025.46	11649.5	310.3	2859.86	14575.3	5247.51	8022.15	21799.6	629.09	2749.12	20145.5
656001_0381_0301	EXPT_CONTROLS				FHPVGEADYFEYHQE	0	20926737	20926737	301	381		positivecontrol3_EBV_peptide_2_REP80	NA	656001	381	301	529.54	302.63	13498.1	12039.5	17493.8	17431.1	1942.52	307.77	16879.7	20646	32243.9	18328.7	25755.9	19816.5	30213	22758.7	338.08	16362.7	17120.6	6163.1	12880.4	598.44	3169.05	17702.4	5906.52	11075	28574.6	680.34	3224.31	27440.3
656001_0431_0449	EXPT_CONTROLS				FHPVGEADYFEYHQE	0	20926738	20926738	449	431		positivecontrol3_EBV_peptide_2_REP81	NA	656001	431	449	358.31	225.83	12772.7	10597.8	19420.7	17053.7	1856.03	376.82	17288.8	18469.5	33203.8	19293.2	27063.5	24430.9	39091.1	23949.5	303.6	18762	17273.5	5377.41	12845.2	340.39	3275.76	14897.8	5599.73	9294.08	29837.6	536.34	2862.3	22040.1
656001_0239_0703	EXPT_CONTROLS				FHPVGEADYFEYHQE	0	20926739	20926739	703	239		positivecontrol3_EBV_peptide_2_REP82	NA	656001	239	703	628.44	306.22	14897.8	12584.5	20005.7	15525.7	1604.47	254.33	17273.5	19056.7	36026.2	19033.1	34694.9	24338.1	45332.6	25300.5	252.59	19816.5	18812.8	6497.14	18136.9	444.96	2868.73	18379.3	6163.1	10124.7	31764.8	378.78	2815.14	22440.3
656001_0368_0316	EXPT_CONTROLS				FHPVGEADYFEYHQE	0	20926740	20926740	316	368		positivecontrol3_EBV_peptide_2_REP83	NA	656001	368	316	348.03	277.83	10807	10737.4	16272.5	14963.5	1602.24	417.7	13972.7	17956.3	33252.7	14631.4	25256.6	17440.2	30926.2	20448.3	287.11	12901	16088.3	6113.92	12017.2	385.77	2707.76	15668.1	5867.45	9101.53	27347.9	539.88	3143.53	31696
656001_0297_0621	EXPT_CONTROLS				FHPVGEADYFEYHQE	0	20926741	20926741	621	297		positivecontrol3_EBV_peptide_2_REP84	NA	656001	297	621	589.15	333.3	15787.7	12991.4	16551.2	19338.4	1686.59	159.93	18136.9	21027.5	34324.5	16702	28409.5	22382.6	42027.4	24886.3	321.17	17352.3	18909	6795.91	13720.7	410.72	2846.41	16377.4	6290.81	8559.81	24997	397.41	2982.77	24583.1
656001_0397_0055	EXPT_CONTROLS				FHPVGEADYFEYHQE	0	20926742	20926742	55	397		positivecontrol3_EBV_peptide_2_REP85	NA	656001	397	55	478.24	190.71	9046.49	7894.66	17448.7	15082.1	1113.38	303.19	12174.5	19225	32841.6	13998.2	28370.7	21512.9	35396.3	23005.3	1358.71	21619.5	16467.6	5917.82	12978.6	317.58	18285.7	14313.6	5085.83	8623.59	13640.4	309.15	5068.38	25900.1
656001_0249_0063	EXPT_CONTROLS				FHPVGEADYFEYHQE	0	20926743	20926743	63	249		positivecontrol3_EBV_peptide_2_REP86	NA	656001	249	63	671.45	309.11	9514.4	11495.6	14911.1	17694	2210.71	268.18	16221.6	16454.6	29953	12514.7	30455.3	20398.1	33021.3	27164.7	223.09	13656.4	17882.9	5172.03	15574.4	166.82	2489.29	12855.5	4847.14	7020.73	12410.4	397.08	4656.13	27943.2
656001_0192_0436	EXPT_CONTROLS				FHPVGEADYFEYHQE	0	20926744	20926744	436	192		positivecontrol3_EBV_peptide_2_REP87	NA	656001	192	436	442.59	287.72	13298.5	10424.7	13628	20005.7	1187.46	285.12	13966.3	18205.3	31869.3	17573.8	27368.6	22280.8	37621.4	20387.5	255.54	14411.1	13481	5440.1	12419	440.01	2182.73	14389.3	5320.93	8152.34	21602.1	145.39	3524.47	22084.1
656001_0399_0635	EXPT_CONTROLS				FHPVGEADYFEYHQE	0	20926745	20926745	635	399		positivecontrol3_EBV_peptide_2_REP88	NA	656001	399	635	511.14	208.14	16544	13425.7	19611.3	17719.8	1321.89	209.59	16996.1	19497.6	34764.8	20123	27218.7	28936.1	44291	28901.7	386.5	21327.6	22758.7	6003.19	10581.3	391.29	3268.6	16870.2	6221.54	10176.9	33203.8	442.51	2925.88	19993.7
656001_0312_0482	EXPT_CONTROLS				FHPVGEADYFEYHQE	0	20926746	20926746	482	312		positivecontrol3_EBV_peptide_2_REP89	NA	656001	312	482	443.7	322.5	15001.2	11525.5	19439.6	26948.6	1377.99	176.88	21018.3	19601.2	36340.3	17440.2	28427.2	25468	43491.6	19921.7	280.26	17825.9	12889.2	6458.6	14214.3	342.47	2603.92	15820.9	7475.07	9416.08	25371	408.45	3911.37	21821.9
656001_0270_0622	EXPT_CONTROLS				FHPVGEADYFEYHQE	0	20926666	20926666	622	270		positivecontrol3_EBV_peptide_2_REP9	NA	656001	270	622	501.54	694.63	15961.3	14104.2	16841.4	20568.8	1964.33	420.77	20168.6	21098.8	35868.3	17197	24886.3	24077.5	40962	20726	306.22	16587.2	18285.7	6225.51	15222.5	369.59	3468.85	17046.4	6257.25	8956.81	25137.5	347.63	4762.04	23519.1
656001_0400_0538	EXPT_CONTROLS				FHPVGEADYFEYHQE	0	20926747	20926747	538	400		positivecontrol3_EBV_peptide_2_REP90	NA	656001	400	538	538.71	305.27	16557	12861.3	20846.4	19273.1	1924.64	247.99	20668.3	20543.9	36145.8	21757.5	26482.2	29785.1	53817.6	29785.1	439.46	25319.8	19153.5	6324.23	14612.8	418.59	3710.65	16454.6	5921.25	9919.81	37087.9	505.36	3324.84	27293.2
656001_0170_0634	EXPT_CONTROLS				FHPVGEADYFEYHQE	0	20926748	20926748	634	170		positivecontrol3_EBV_peptide_2_REP91	NA	656001	170	634	493.24	1249.25	15486.2	11210.6	22330.8	23628.2	1809.21	197.8	22109	21592.4	35231.4	16902.8	30701.8	23781.7	36475.5	23613.8	5554.28	20365.6	19259.6	6664.47	14945.9	352.38	3157.17	18328.7	5687.89	8729.41	23537.5	1347.37	3405.56	23273.5
656001_0225_0287	EXPT_CONTROLS				FHPVGEADYFEYHQE	0	20926749	20926749	287	225		positivecontrol3_EBV_peptide_2_REP92	NA	656001	225	287	482.94	380.22	10947	10092.9	16267.4	16735.2	1598.56	210.74	14494.2	18804.8	38886.1	17865.3	23825.7	19573.4	36985.5	25269.7	321.64	14705.1	19798.8	8844.95	15559	1115.42	2720.55	15389.1	5445.93	9186.59	24292.3	369.03	5435.46	18496.2
656001_0195_0435	EXPT_CONTROLS				FHPVGEADYFEYHQE	0	20926750	20926750	435	195		positivecontrol3_EBV_peptide_2_REP93	NA	656001	195	435	5842.69	307.37	13279.7	10548.8	15162.9	19816.5	1469.63	344.79	14569	18854	33397.2	18251.6	28553.6	21918.6	41384.9	19779.6	252.04	13918.4	13689.8	5950.85	11631	202.22	9620.36	17233.8	6220.08	8313.92	21534.5	300.07	4697.01	22678.2
656001_0165_0733	EXPT_CONTROLS				FHPVGEADYFEYHQE	0	20926751	20926751	733	165		positivecontrol3_EBV_peptide_2_REP94	NA	656001	165	733	454.66	227.73	13533	11145.8	16371.4	17046.4	1858.17	182.13	14154.2	20005.7	32955.9	16260.9	21757.5	21446.6	42293.6	27595.4	247.4	20221.6	15116.5	5368.81	12255	248.98	3035.71	17567.1	5382.92	8926.37	26500.8	310.02	3426.1	20289.1
656001_0168_0472	EXPT_CONTROLS				FHPVGEADYFEYHQE	0	20926752	20926752	472	168		positivecontrol3_EBV_peptide_2_REP95	NA	656001	168	472	12614.9	279.56	15416.2	12449.2	21956.8	21666.3	1579.13	2201.69	20053.5	20207.8	36950.8	18973.7	33551.7	27386.7	48170.6	24571.6	309.44	30604.6	18539.9	7372.97	15082.1	279.16	3247.66	18946.7	7069.28	9489	29864.6	436.02	5328.69	27895.7
656001_0432_0024	EXPT_CONTROLS				FHPVGEADYFEYHQE	0	20926753	20926753	24	432		positivecontrol3_EBV_peptide_2_REP96	NA	656001	432	24	388.52	1119.45	9998.53	9347.67	11734.9	9359.66	1710.71	130.87	8478.78	15449	37695.4	12815.2	23587.9	17233.8	34694.9	18680.7	223.15	16646.3	14589.1	5598.6	9724.77	200.28	2886.76	13810.9	4341.06	7419.98	9960.55	278.15	3357.91	19964.9
656001_0145_0313	EXPT_CONTROLS				FHPVGEADYFEYHQE	0	20926754	20926754	313	145		positivecontrol3_EBV_peptide_2_REP97	NA	656001	145	313	38326.2	158.88	10092.9	9239.75	17638.4	17744.9	1303.49	157.92	15342.5	16405.9	34289.6	20066.2	28008.2	19373.7	46459.6	22976.1	493.72	17011.1	17160.2	6719.6	15229.4	1067.95	2914.88	11938.9	5623.75	8733.99	25284.7	657.68	4734.57	25668.1
656001_0278_0196	EXPT_CONTROLS				FHPVGEADYFEYHQE	0	20926755	20926755	196	278		positivecontrol3_EBV_peptide_2_REP98	NA	656001	278	196	404.06	294.06	10150.1	10334.6	19639.1	20813.4	1533.96	190.88	14411.1	15191.1	37912.6	12673.3	28139.8	17046.4	34172.5	23537.5	286.4	20823.1	18154.2	5803.06	13903.2	353.16	2845.16	14366.4	4272.56	8755.71	13628	3812.43	5255.28	22580.1
656001_0220_0642	EXPT_CONTROLS				FHPVGEADYFEYHQE	0	20926756	20926756	642	220		positivecontrol3_EBV_peptide_2_REP99	NA	656001	220	642	481.59	321.3	15162.9	12480.9	57584.8	20846.4	2023.93	213.79	20616	22040.1	33288.5	16221.6	30316.5	23825.7	37961.4	28744.3	328.39	18523.9	18794.8	6492.35	13851.5	412.69	3810.18	18024.8	6362.9	8693.72	26769.8	476.03	2941.06	23988.1
																Average:	1112.44	595.143	12210.3	11567.7	18393	19118.1	2354.3	421.65	16544.3	18863.9	33702.8	15959.2	26958.7	21355.4	38237.2	23840.6	440.843	18667.1	17127.1	6754.22	13282.5	540.478	3437.66	15710.2	5859.88	8978.01	22446.5	730.606	4172.46	23460.2
														% positive:	0.7

## Sheet: Oncho non-reactive
																	JCV-20	2015_48	JCV-46	JCV-05	2015_338	JCV-15	JCV-49	JCV-04	JCV-50	JCV-07	JCV-10	2015_330	2015_549	2015_499	2015_587	JCV-47	JCV-02	JCV-19	JCV-08	JCV-14	JCV-12	JCV-13	JCV-03	JCV-18	JCV-09	JCV-06	JCV-28	JCV-16	JCV-11	JCV-17
PROBE_DESIGN_ID	CONTAINER	DESIGN_NOTE	SELECTION_CRITERIA	SEQ_ID	PROBE_SEQUENCE	MISMATCH	MATCH_INDEX	FEATURE_ID	ROW_NUM	COL_NUM	PROBE_CLASS	PROBE_ID	POSITION	DESIGN_ID	X	Y	217591_IgG_635_A02.dat	217591_IgG_635_A03.dat	217591_IgG_635_A05.dat	217591_IgG_635_A06.dat	217591_IgG_635_A07.dat	217591_IgG_635_A08.dat	217591_IgG_635_A09.dat	217591_IgG_635_A10.dat	217591_IgG_635_A11.dat	217591_IgG_635_A12.dat	217701_IgG_635_A02.dat	217701_IgG_635_A03.dat	217701_IgG_635_A04.dat	217701_IgG_635_A05.dat	217701_IgG_635_A06.dat	217701_IgG_635_A07.dat	217701_IgG_635_A08.dat	217701_IgG_635_A09.dat	217701_IgG_635_A10.dat	217701_IgG_635_A11.dat	217701_IgG_635_A12.dat	217702_IgG_635_A04.dat	217702_IgG_635_A05.dat	217702_IgG_635_A06.dat	217702_IgG_635_A07.dat	217702_IgG_635_A08.dat	217702_IgG_635_A09.dat	217702_IgG_635_A10.dat	217702_IgG_635_A11.dat	217702_IgG_635_A12.dat
656001_0048_0548	EXPT_NONREACTIVE				HYINHFPIIFEI	0	20925698	20925698	548	48		OVOC10010_OVP12425_WBGene00246819;1051	NA	656001	48	548	18.83	19.75	17.93	17.98	17.45	16.98	21.42	18.11	45.07	17.8	17.87	18.21	20.24	19.79	17.96	16.81	40.41	19.02	21.04	17.98	18.37	22.34	19.25	20.42	17.26	18.71	20.35	18.87	23.25	975.91
656001_0316_0462	EXPT_NONREACTIVE				KDDLWSLIYVLVELH	0	20925052	20925052	462	316		OVOC10025_OVP06873_WBGene00246834;187	NA	656001	316	462	19.6	20.85	21.06	18.14	17.59	17.65	18.98	21.02	81.12	17.56	18.55	194.45	18.49	22.43	18.56	22.66	18.44	18.35	16.95	18.31	22.75	439.64	22.26	18.91	18.53	20.45	17.61	18.28	17.41	23.3
656001_0432_0760	EXPT_NONREACTIVE				SNSEDITIAIVFLII	0	20925662	20925662	760	432		OVOC10031_OVP07138_WBGene00246840;7	NA	656001	432	760	19.06	18.34	33.86	16.91	18.12	19.78	20.69	26.62	411.18	17.72	18.69	16.97	16.96	17.93	26.6	18.94	17.86	18.41	20.59	16.51	18.62	22.62	19.62	19.99	17.53	19.26	19.57	20.39	18.18	20.39
656001_0434_0602	EXPT_NONREACTIVE				TGVLHICWFCLVAVE	0	20924858	20924858	602	434		OVOC1004_OVP02935_WBGene00237813;943	NA	656001	434	602	19.91	143.69	19.19	18.83	22	20.9	18.59	22.36	17.89	62.33	19.98	41.02	20.8	21.99	18.91	37.58	18.12	23.46	20.09	16.74	1130.34	24.12	18.89	18.36	18.73	48.97	19.5	27.34	20.18	58.92
656001_0161_0459	EXPT_NONREACTIVE				AAIIIIFVL	0	20925652	20925652	459	161		OVOC10045_OVP06946_WBGene00246854;91	NA	656001	161	459	18.29	20.95	29.26	19.57	18.63	20.74	953.86	24.04	229.69	18.49	17.79	39.11	21.14	18.11	18.89	22.8	18.08	21.41	19.32	104.49	18.92	20.96	19.37	19.44	18.64	18	18.61	19.31	19.03	20.57
656001_0022_0244	EXPT_NONREACTIVE				FGSILTATPILVLAI	0	20925372	20925372	244	22		OVOC10053_OVP09192_WBGene00246862;325	NA	656001	22	244	18.09	77.3	18.75	19.1	17.39	18.13	18.52	19.51	30.64	17.86	18.44	17.81	18.3	16.76	22.08	876.26	630.23	37.4	20.16	17.34	19.51	20.28	22.24	18.06	18.03	17.17	583.74	1128.97	17.25	19.64
656001_0136_0730	EXPT_NONREACTIVE				GVVIIPVLYSIL	0	20925633	20925633	730	136		OVOC10053_OVP09192_WBGene00246862;829	NA	656001	136	730	21.2	20.49	21.03	19.95	17.88	238.77	18.95	20.69	17.87	19.85	18.93	33.91	22.91	34.97	17.13	19.14	19.4	24.14	20.9	18.46	19.32	23.77	20.14	18.62	18.43	17.67	19.43	20.15	22.18	16.71
656001_0427_0063	EXPT_NONREACTIVE				GTIILISPHAILL	0	20925251	20925251	63	427		OVOC10062_OVP05805_WBGene00246871;43	NA	656001	427	63	17.07	51.2	18.5	18.9	18.37	43.73	58	28.6	17.93	17.43	18.77	17	18.28	17.91	18.24	24.55	19.33	36.71	27.43	23.09	22.14	26.43	19.39	21.14	18.07	19.18	18.18	101.44	18.86	18.95
656001_0251_0021	EXPT_NONREACTIVE				HILQYITVIYSII	0	20924781	20924781	21	251		OVOC10063_OVP08293_WBGene00246872;109	NA	656001	251	21	17.35	48.88	16.24	17.41	17.78	120.78	18.55	18.15	17.23	22.34	18.91	18.88	17.24	279.51	17.33	19.86	20.5	69.12	20.44	17.85	22.28	16.84	19.48	15.99	20.69	16.64	17.79	17.8	17.66	19.31
656001_0228_0184	EXPT_NONREACTIVE				HLLLLIHIPIVE	0	20925472	20925472	184	228		OVOC10069_OVP01122_WBGene00246878;7	NA	656001	228	184	17.35	17.18	21.08	16.77	18.69	29.43	16.11	21.07	21.65	17.11	18.73	16.94	16.89	19.68	22.5	210.08	20.11	18.22	4073.44	16.86	39.65	29.86	18.06	20.45	18.41	16.78	16.54	17.6	17.2	318.39
656001_0075_0307	EXPT_NONREACTIVE				LILVNIPVFLLVI	0	20925440	20925440	307	75		OVOC10088_OVP11943_WBGene00246897;43	NA	656001	75	307	17.02	22.04	23.84	31.2	23.74	38.78	18.14	16.26	16.98	17.38	16.72	17.79	18.59	17.04	31.58	17.39	20.55	16.38	18.75	17.08	16.92	18.67	17.84	17.41	19.04	17.08	18.63	17.46	17.31	17.5
656001_0456_0732	EXPT_NONREACTIVE				ICGIALIVTLTPFIY	0	20924880	20924880	732	456		OVOC1015_OVP11824_WBGene00237824;169	NA	656001	456	732	20.78	5371.21	21.34	16.3	17.58	18.28	21.39	17.38	19.74	69.99	18.76	17.32	19.27	16.25	18.43	17.75	78.48	19.49	21.85	26.57	23.19	18.22	18.65	17.66	17.12	21.7	40.78	743.23	19.31	20.09
656001_0200_0310	EXPT_NONREACTIVE				HTSTLLSIGALCYVI	0	20925792	20925792	310	200		OVOC1015_OVP11824_WBGene00237824;373	NA	656001	200	310	16.31	19.61	18.69	16.81	497.35	24.47	17.83	21.31	17.17	19.69	20.27	18.95	20.85	19.33	18.89	19.62	21.44	19.39	18.84	18.52	34.83	19.16	20.16	17.51	18.31	17.65	19.03	21.48	17.21	17.68
656001_0113_0121	EXPT_NONREACTIVE				SGGQPIFSDLYLVFL	0	20924931	20924931	121	113		OVOC10167_OVP03343_WBGene00246976;361	NA	656001	113	121	26.86	32.71	764	20.63	17.8	18.01	453.52	20.91	194.48	16.28	17.9	18.32	22.87	18.52	18.15	19.99	19.03	784.43	19.73	23.04	18.53	234.29	18.71	19.63	17.11	17.53	18.13	25.06	20.43	19.82
656001_0130_0124	EXPT_NONREACTIVE				IVIVLIIIDLLPFL	0	20925392	20925392	124	130		OVOC10209_OVP03592_WBGene00247018;325	NA	656001	130	124	17.97	19.59	17.77	16.21	17.07	19.91	17.21	17.49	16.05	16.66	17.97	17.55	17.5	17.38	16.95	19.04	16.77	17.94	17.39	17.55	17.55	17.05	17.33	18.26	17.03	17.08	16.02	18.32	17.01	18.19
656001_0050_0236	EXPT_NONREACTIVE				ILQCLVDVHIIL	0	20925781	20925781	236	50		OVOC10228_OVP11693_WBGene00247037;337	NA	656001	50	236	17.1	21.64	175.98	17.65	17.4	17.32	18.18	17.23	83.4	16.87	16.36	18.64	23.22	16.4	23.27	17.15	17.69	18.09	21.23	17.53	87.19	17.81	17.42	17.32	21.68	17.61	17.34	18.47	17.62	20.93
656001_0327_0101	EXPT_NONREACTIVE				VYCYVLLAVLLLIVS	0	20925025	20925025	101	327		OVOC10280_OVP11414_WBGene00247089;91	NA	656001	327	101	40.64	18.46	16.72	127.47	16.92	1727.5	16.97	17.41	18.85	20.33	17.89	18.85	16.87	18.92	74.41	20.37	19.21	25.66	19.01	578.42	20.03	18.14	20.09	225.27	31.12	37.25	17.02	16.71	17.44	18.36
656001_0029_0703	EXPT_NONREACTIVE				ILWIPILVNWLT	0	20924795	20924795	703	29		OVOC10283_OVP04240_WBGene00247092;277	NA	656001	29	703	20.99	17.72	18.89	19.8	20.87	96.71	19	17.35	22.91	19.57	19.91	17.16	16.28	24.65	18.27	20.9	18.03	18.56	36.35	20.73	19.03	18.01	18.45	17.81	854.28	20.09	36.12	19.99	16.49	21.97
656001_0309_0369	EXPT_NONREACTIVE				KHILVIYLGASPVLL	0	20925456	20925456	369	309		OVOC10285_OVP01073_WBGene00247094;163	NA	656001	309	369	25.5	20.03	19.9	17.39	83.28	17.9	17.99	17.31	27.79	17.71	16.76	17.97	19.55	18.14	21.5	19.53	28.03	19.46	19.26	17.27	27.26	25.2	203.95	17.96	17.98	20.25	31.62	19.06	39.23	1481.89
656001_0070_0152	EXPT_NONREACTIVE				AVAVVVVLCIGFL	0	20925345	20925345	152	70		OVOC10296_OVP06890_WBGene00247105;847	NA	656001	70	152	20.75	55.49	79.14	16.76	89.14	19.93	16.17	19.91	287.27	17.94	17.22	16.83	34.8	16.07	17.18	17.9	19.56	17.45	21.96	164.85	289.51	18.3	19.51	18.37	16.76	16.26	20.36	17.71	19.82	413.92
656001_0076_0554	EXPT_NONREACTIVE				HIICILLIDLMI	0	20925847	20925847	554	76		OVOC10298_OVP09203_WBGene00247107;289	NA	656001	76	554	18.89	18.96	605	22.89	18.62	18.77	20.95	20.92	19.97	19.26	19.08	25.22	19.37	18.82	21.65	17.62	19.27	19.74	19.22	17.18	79	21.35	18.42	17.86	19.72	18.6	20.7	20.34	18.47	46.08
656001_0012_0192	EXPT_NONREACTIVE				WILMFLIAILIVIL	0	20925470	20925470	192	12		OVOC10313_OVP02210_WBGene00247122;103	NA	656001	12	192	19.45	938.84	16.25	16.98	18.12	20.43	17.42	27.25	18.83	17.08	17.33	17.82	23.86	16.33	17.15	17.63	19.44	20.04	18.25	17.88	16.73	24.22	16.85	19.11	16.33	16.35	17.37	17.17	17.38	17.11
656001_0305_0155	EXPT_NONREACTIVE				TRVIVLLCGCLICII	0	20925836	20925836	155	305		OVOC10324_OVP00733_WBGene00247133;217	NA	656001	305	155	17.67	20.38	18.16	17.62	17.54	27.7	17.17	17.09	16.5	19.92	18.99	17.11	18.04	293.22	17.13	20.36	18.17	46.02	20.68	17.53	18.67	19.34	17.06	21.72	18.14	18.08	19.72	18.17	17.33	24.52
656001_0320_0632	EXPT_NONREACTIVE				FLFIVLPVTLSLTLL	0	20925104	20925104	632	320		OVOC10324_OVP00733_WBGene00247133;595	NA	656001	320	632	27.24	19.71	28.06	17.41	19.52	20.53	21.26	21.4	21.46	18.97	19.54	18.51	17.46	25.24	18.85	19.17	20.16	19.8	21.37	21.12	23.26	22.03	21.78	18.27	18.65	18.57	25.63	157.79	19.22	29.34
656001_0015_0029	EXPT_NONREACTIVE				DYIPLLLLVEAI	0	20924814	20924814	29	15		OVOC10325_OVP09494_WBGene00247134;37	NA	656001	15	29	17.67	22.14	17.49	17.87	18.11	19.88	18.22	22.84	50.99	16.95	17.89	25.25	16.27	17.56	19.2	19.25	18.58	32.39	18.6	19.43	22.28	17.39	18.53	24.72	17.15	16.67	17.14	19.82	44.19	16.44
656001_0326_0610	EXPT_NONREACTIVE				MYLEILILIVCLF	0	20924779	20924779	610	326		OVOC10335_OVP02391_WBGene00247144;1	NA	656001	326	610	165.59	19.54	28.81	21.09	17.61	16.9	19.87	21.05	17.63	18.67	18.36	18.53	25.86	17.39	18.73	19.87	18.07	19	20	18.13	19.55	19.63	19.32	20.9	18.46	18.55	20.43	17.56	23.05	18.92
656001_0112_0580	EXPT_NONREACTIVE				WNGLILLLLFL	0	20925416	20925416	580	112		OVOC10349_OVP09981_WBGene00247158;13	NA	656001	112	580	19.04	38.65	21.21	39.9	17.97	178.65	25.99	28.47	19.34	19.14	19.68	19.43	19.2	17.04	19.19	20.33	17.6	19.52	16.09	17.6	17.78	23.34	17.44	18.89	18.57	18.3	19.85	20.59	20.56	17.79
656001_0126_0586	EXPT_NONREACTIVE				CAFLNFIPQVTIVLF	0	20925859	20925859	586	126		OVOC10356_OVP10575_WBGene00247165;85	NA	656001	126	586	26.93	126.02	22.15	22.07	18.63	108.7	159.37	44.35	22.79	23.14	24.68	22.88	22.57	28.02	21.23	31.6	66.39	216.84	780.46	21.55	25.11	28.77	19.79	21.92	19.94	27.21	21.78	25.25	30.22	23.48
656001_0383_0487	EXPT_NONREACTIVE				VVSIWLLFCLFTFIH	0	20924987	20924987	487	383		OVOC10358_OVP09545_WBGene00247167;223	NA	656001	383	487	314.88	19.14	19.31	17.76	16.63	17.81	18.16	18.83	17.47	18.03	18.58	17.59	17.53	19.95	17.91	20.88	26.33	18.24	18.82	17.41	17.96	21.76	18.94	18.13	22.02	19.61	19.05	19.53	19.13	18.77
656001_0382_0566	EXPT_NONREACTIVE				DKIQILFICVAAL	0	20925724	20925724	566	382		OVOC10363_OVP10764_WBGene00247172;73	NA	656001	382	566	44.89	19.28	22.99	20.47	21.04	257.47	22.58	20.34	20.56	21.5	19.13	19.88	18.25	19.95	18.51	19.34	18.99	32.59	20.83	20.49	18.37	20.16	18.58	19.39	18.32	22.88	54.62	20.47	20.55	33.56
656001_0227_0633	EXPT_NONREACTIVE				LIITIIVGMLVIW	0	20925078	20925078	633	227		OVOC10377_OVP01937_WBGene00247186;409	NA	656001	227	633	20.22	20.22	21.02	18.41	17.52	40.35	20.49	21.88	18.63	18.25	19.17	18.95	18.41	18.27	18.01	24.17	19.82	17.5	429.65	18.9	17.56	20.44	20.46	16.98	190.57	17.74	20.78	27.57	18.6	17.39
656001_0396_0370	EXPT_NONREACTIVE				AILAFTAVALIYL	0	20924916	20924916	370	396		OVOC10423_OVP01793_WBGene00247232;235	NA	656001	396	370	16.27	16.94	18.76	17.31	22.74	17.59	16.61	16.57	27.29	16.27	18.22	16.43	18.53	16.85	16.76	18.26	16.82	18.26	17.29	19.21	17.14	19.97	16.84	17.36	17.89	16.4	17.2	18.21	16.82	16.32
656001_0239_0413	EXPT_NONREACTIVE				GIIIIILL	0	20924790	20924790	413	239		OVOC10423_OVP01793_WBGene00247232;55	NA	656001	239	413	17.32	18.12	23.34	18.37	17.26	552.87	17.32	22.16	18.12	19.26	19.32	20.01	17.41	20.05	19.86	89.37	19.5	18.26	18.84	17.86	20.91	19.56	17.98	19.57	19.69	18.03	18.57	18.25	17.06	18.27
656001_0400_0598	EXPT_NONREACTIVE				LLIDFAVIVISVIFG	0	20925387	20925387	598	400		OVOC10424_OVP08544_WBGene00247233;373	NA	656001	400	598	25.39	21.09	26.39	20.94	19.91	23.4	23.09	21.98	24.03	20.21	22.08	19.36	21.35	20.86	24	22.37	20	20.77	21.33	17.77	23.48	21.59	20.69	19.64	22.9	24.48	20.54	21.07	18.41	20.21
656001_0257_0111	EXPT_NONREACTIVE				HRVRNLCIPLLLI	0	20924787	20924787	111	257		OVOC10439_OVP03311_WBGene00247248;103	NA	656001	257	111	16.99	23.04	29.83	28.06	19.24	22.84	17.57	22.6	34.03	27.9	26.49	36.3	18.31	22.49	19.28	22.67	21.74	20.35	25.1	990	21.9	27.63	23.34	23.7	26.54	19.03	17.56	20.54	20.12	19.7
656001_0264_0636	EXPT_NONREACTIVE				SVVFCITLPLLL	0	20924860	20924860	636	264		OVOC10439_OVP03311_WBGene00247248;121	NA	656001	264	636	21.22	20.99	19.98	19.39	18	19.83	20.7	20.44	20.31	19.14	18.72	18.63	51.03	18.37	20.26	17.24	18.53	17.35	19.82	18.54	19.67	22.14	20.27	19.17	18.92	19.57	18.68	20.79	18.93	118.59
656001_0074_0476	EXPT_NONREACTIVE				DLPMLIVLHHLQLHL	0	20924971	20924971	476	74		OVOC10454_OVP09956_WBGene00247263;229	NA	656001	74	476	5994.18	19.75	22.71	18.31	50.21	658.74	21.83	20.19	26.09	19.35	34.18	18.36	17.95	67.47	21.6	25.25	18.44	21.75	20.92	19.97	23.7	25.82	19.22	20.78	19.71	17.39	20.55	22.56	17.67	24.99
656001_0337_0231	EXPT_NONREACTIVE				HWRDIWVGWLIGF	0	20925197	20925197	231	337		OVOC10462_OVP06428_WBGene00247271;271	NA	656001	337	231	17.31	19.78	18.08	2614.97	66.31	22.11	18.69	17.23	26.86	17.31	17.97	40.24	19.07	410.25	17.26	17.85	18.63	19.82	24.05	3886.92	19.27	118.25	1391.49	17.79	17.81	19.39	20.65	18.73	130.5	18.83
656001_0133_0161	EXPT_NONREACTIVE				LGFILPPIVIFIGEI	0	20925874	20925874	161	133		OVOC10462_OVP06428_WBGene00247271;97	NA	656001	133	161	1462.98	18.18	20.21	18.83	16.89	17.29	19.4	29.41	18.86	16.38	17.89	36.42	18.92	18.92	17.32	19.78	16.71	17.72	28.31	20.69	18.92	19.72	19.52	17.69	17.53	18.09	20.83	19.67	19.54	21.29
656001_0093_0597	EXPT_NONREACTIVE				DGHIVGLSIL	0	20924870	20924870	597	93		OVOC1047_OVP01465_WBGene00237856;697	NA	656001	93	597	19.43	19.41	20.27	17.68	20.09	20.79	19.97	40.62	27.91	21.35	18.47	22.19	21.25	32.3	18.76	285.24	21.5	20.32	19.46	18.92	19.28	22.8	18.92	19.27	19.11	18.87	20.59	29.67	20.24	18.32
656001_0202_0326	EXPT_NONREACTIVE				SNILTVVPFLVITIG	0	20925609	20925609	326	202		OVOC10474_OVP03737_WBGene00247283;283	NA	656001	202	326	18.43	25.25	23.82	19.82	18.72	22.7	37.07	19.89	20.16	17.44	21.03	19.03	19.96	21.01	21.58	20.34	21.08	33.84	26.24	20.48	24.7	360.12	21.86	18.83	22.28	18.52	20.96	21.88	19.03	19.1
656001_0259_0607	EXPT_NONREACTIVE				SVTVTSLTDILCFV	0	20925649	20925649	607	259		OVOC10474_OVP03737_WBGene00247283;331	NA	656001	259	607	22.78	22.84	30.82	22.54	21.48	133.98	20.05	21.38	33.17	24.52	21.28	20.07	19.89	21.68	22	20.7	28.2	19.11	21.74	19.16	19.5	30.4	20.45	106.26	18.72	22.77	19.86	21.46	79.52	19.99
656001_0135_0425	EXPT_NONREACTIVE				GMIHALIILPIILI	0	20925438	20925438	425	135		OVOC10474_OVP03737_WBGene00247283;823	NA	656001	135	425	18.23	28.3	18.07	17.44	26.43	20.41	19.72	19.12	18.82	17.91	16.7	20.6	17.88	17.18	20.35	18.4	18.66	19.54	17.81	17.96	20.5	19.93	16.67	17.69	17.14	17.14	18.44	19.23	17.1	18.04
656001_0291_0115	EXPT_NONREACTIVE				LYLLPINYTVLELL	0	20925681	20925681	115	291		OVOC10474_OVP03737_WBGene00247283;859	NA	656001	291	115	18.49	21.08	17.07	25.24	18.28	19.83	23.36	17.01	18.42	21.39	28.47	21.25	24.31	18.58	22.05	19.69	19.6	18.32	20.66	23.64	18.46	19.2	20.66	19.96	17.65	17.15	22.68	22.12	20.13	17.97
656001_0040_0762	EXPT_NONREACTIVE				HHMALLHWLLHV	0	20924938	20924938	762	40		OVOC10484_OVP10397_WBGene00247293;97	NA	656001	40	762	17	225.55	17.23	23.12	17.12	21.81	16.81	17.34	17.51	17.2	17.32	22.11	17.24	17.42	28	20.08	28.33	40.49	18.49	22.17	20	18.71	19.01	18.21	27.02	17.27	29.81	18.89	25.24	21.06
656001_0408_0724	EXPT_NONREACTIVE				VTMFLTCVIIGFIYD	0	20925120	20925120	724	408		OVOC10486_OVP12011_WBGene00247295;193	NA	656001	408	724	35.27	150.73	18.14	24.4	17.8	274.51	19.66	20.68	19.04	18.86	20.06	32.86	18.26	18.69	28.15	23.72	19.46	21.01	31.81	18.27	26.51	19.18	19.39	19.18	18.65	18.76	18.76	515	20.19	25.71
656001_0199_0011	EXPT_NONREACTIVE				STATVFFLPIIVTFL	0	20925563	20925563	11	199		OVOC10493_OVP08454_WBGene00247302;7	NA	656001	199	11	21.41	26.3	19.65	17.88	20.68	19.07	18.1	17.12	34.75	18.67	18.22	16.09	18.99	17.12	17.62	17.45	18.95	18.15	25.95	19.2	39.59	627.4	18.14	18.06	16.11	16.8	89.08	20.73	17.18	17.38
656001_0454_0018	EXPT_NONREACTIVE				GNYICILLDSLRMLF	0	20925535	20925535	18	454		OVOC10495_OVP06729_WBGene00247304;115	NA	656001	454	18	1540.03	27.37	18.48	19.3	30.41	16.77	16.37	17.14	20.46	239.71	19.11	18.23	23.36	17.98	19.45	20.01	479.9	19.66	27.55	19.38	18.85	17.42	20.58	18.88	17.26	16.95	26.72	18.26	16.89	29.43
656001_0153_0657	EXPT_NONREACTIVE				HAREWIAPAVALYI	0	20925339	20925339	657	153		OVOC10498_OVP04608_WBGene00247307;151	NA	656001	153	657	19.86	23.71	20.16	17.76	17.68	23.11	22.55	18.75	27.19	28.59	17.14	19.91	17.47	17.97	18.07	141.15	21.16	34.04	21.42	22.04	18.3	22.36	18.63	19.79	526.31	19.76	21.99	22.93	19.84	19.24
656001_0120_0390	EXPT_NONREACTIVE				WLHAIGLLIFSVLV	0	20925008	20925008	390	120		OVOC10505_OVP06839_WBGene00247314;19	NA	656001	120	390	20.35	25.11	18.31	18.56	16.76	18.83	585.91	17.95	17.7	17.91	17.19	32.71	17.29	18.64	136.86	39.17	17.43	19.88	20.19	17.11	18.09	18.1	16.9	17.48	20.84	17.93	23.98	17.33	17.47	17.86
656001_0110_0720	EXPT_NONREACTIVE				HLQLLILSLIVGL	0	20924895	20924895	720	110		OVOC10521_OVP12340_WBGene00247330;7	NA	656001	110	720	31.77	24.45	18.88	475.15	62.05	18.35	17.52	19.07	55	21.52	18.87	18.49	34.92	19.16	19.36	17.66	17.17	17.62	17.35	18.24	19.36	19.67	18.68	18.56	17.99	17.51	18.73	18.32	17.64	17.72
656001_0355_0403	EXPT_NONREACTIVE				EIWILVALILQPI	0	20925699	20925699	403	355		OVOC10529_OVP04737_WBGene00247338;7	NA	656001	355	403	17.25	19.12	19.11	18.17	17.67	19.6	19.07	20.4	31.27	956.79	17.9	17.9	20.39	17.37	18.45	19.02	18.87	21.51	22.49	18.55	17.83	21	17.39	18.17	36.86	19.54	19.61	19.99	17.46	18.99
656001_0078_0498	EXPT_NONREACTIVE				SIILIFIIIPCI	0	20925371	20925371	498	78		OVOC10532_OVP00971_WBGene00247341;511	NA	656001	78	498	24.91	21.18	20.58	18.6	18.6	18.68	20.6	18.06	24.73	20.67	17.17	18.48	25.73	19.28	19.14	18.46	18.86	18.99	20.52	20.87	17.48	20.73	35.33	18.42	20.14	17.36	18.82	93.58	16.96	17.99
656001_0014_0078	EXPT_NONREACTIVE				ICIIVQLHPLFITH	0	20925292	20925292	78	14		OVOC10532_OVP00971_WBGene00247341;97	NA	656001	14	78	17.45	19.19	17.32	18.08	18.43	19.21	20.02	521.13	22.98	17.16	16.73	17.71	17.97	18.68	23.33	19.87	20.51	414.44	704.91	21.7	18.45	20.69	21.76	75.16	18.4	18.98	718.74	17.75	19.22	47.75
656001_0041_0713	EXPT_NONREACTIVE				IGFGIPCFVVILA	0	20925762	20925762	713	41		OVOC10540_OVP11583_WBGene00247349;169	NA	656001	41	713	22.03	1492.27	811.03	19.99	17.33	17.95	19.92	22.55	39.52	18.72	19.02	26.28	16.9	18.25	19.12	21.07	17.62	20.24	19.33	19.49	18.61	17.89	17.95	17.25	18.04	19.87	18.53	18.51	18.63	466.45
656001_0189_0535	EXPT_NONREACTIVE				YSYLLSLIPVLLL	0	20925727	20925727	535	189		OVOC10540_OVP11583_WBGene00247349;55	NA	656001	189	535	125.88	19.14	20.23	17.94	17.23	23.18	18.08	24.11	17.88	19.08	16.88	19.6	18.32	17.44	17.86	17.89	19.38	19.07	16.65	19.7	18.19	19.38	16.65	17.52	18.51	17.42	17.62	22.3	17.83	16.63
656001_0078_0342	EXPT_NONREACTIVE				VALLSWPSPWIVI	0	20925451	20925451	342	78		OVOC10551_OVP04537_WBGene00247360;457	NA	656001	78	342	47.8	19.8	18.16	21.26	23.23	28.88	22.03	18.01	24.61	25	21.01	28.3	34.03	19.27	19.67	27.19	27.64	23.54	19.58	19.96	23.31	21.69	22.18	20.96	23.14	20.08	19.47	19.12	34.29	20.83
656001_0397_0527	EXPT_NONREACTIVE				HILGVTMFIRLAWIV	0	20925164	20925164	527	397		OVOC10551_OVP04537_WBGene00247360;67	NA	656001	397	527	25.01	27.74	23.87	20.35	18.41	23.93	22.22	32.66	1390.4	21.39	20.36	21.22	39.48	19.42	20.65	21.53	23.49	22.75	22.7	19.71	20.29	23.4	18.66	19.65	19.98	20.45	23.69	22.95	21.19	18.75
656001_0362_0302	EXPT_NONREACTIVE				VVFVLSTYMLFLICL	0	20924807	20924807	302	362		OVOC10553_OVP06489_WBGene00247362;145	NA	656001	362	302	22.31	18.93	24.36	53.52	19.62	44.97	19.61	24.46	27.38	17.32	19.08	17.98	22.48	18.32	18.3	49.81	19.87	42.54	18.36	23.31	41.8	22.6	24.17	18.22	18.86	18.42	36.66	18.37	19.15	86.45
656001_0121_0621	EXPT_NONREACTIVE				IGLFINLPSLLL	0	20925457	20925457	621	121		OVOC10567_OVP10220_WBGene00247376;97	NA	656001	121	621	506.65	47.08	27.16	43.65	19.13	22.71	26.63	25.08	24.04	22.14	19.69	25.33	89.02	23.86	19.01	23.24	737.04	23.96	23.81	21.16	28.98	142.66	25.52	26.49	19.87	30.4	23.45	22.9	19.21	391.41
656001_0287_0191	EXPT_NONREACTIVE				NVLPIVPSIFFWL	0	20925014	20925014	191	287		OVOC10577_OVP04103_WBGene00247386;31	NA	656001	287	191	21.06	25.03	18.74	19.48	17.89	21.54	28.39	19.88	21.09	18.1	19.19	17.79	17.69	913.43	27.73	18.18	17.8	22.64	23.98	20.05	19.97	23.58	22.36	19.04	17.03	18.09	19.78	20.78	19.45	19.18
656001_0369_0443	EXPT_NONREACTIVE				NCIILCAALFA	0	20925138	20925138	443	369		OVOC10578_OVP11627_WBGene00247387;649	NA	656001	369	443	20.69	82.17	20.87	20.91	19.22	577.47	49.88	22.18	21.12	36.3	18.44	95.34	19.08	18.38	19.55	19.1	21.41	22.67	24.38	19.2	20.11	23.77	18.83	18.79	20.1	22.83	23.9	19.82	18.83	20.27
656001_0236_0716	EXPT_NONREACTIVE				WHGYHLGYFIIFVLE	0	20924841	20924841	716	236		OVOC10580_OVP06812_WBGene00247389;349	NA	656001	236	716	19.76	19.68	18.6	18.41	17.33	17.11	17.65	18.65	33.93	17.43	17.84	18.46	36.39	17.31	17.46	39.38	16.77	108.66	35.44	18.16	17.5	19.99	18.58	19.61	37.83	17.22	18.56	20.49	19.58	17.42
656001_0444_0728	EXPT_NONREACTIVE				YFVVAGLALYIL	0	20925182	20925182	728	444		OVOC10580_OVP06812_WBGene00247389;49	NA	656001	444	728	15.76	16.55	17.53	15.88	16.47	16.68	17.31	20.72	17.23	16.41	16.76	17.35	16.51	17.2	16.81	18.82	32.91	16.75	16.05	15.69	30.92	17.07	17.2	17.01	16.68	18.84	16.8	16.25	16.11	17.4
656001_0050_0076	EXPT_NONREACTIVE				FHSIISILLAYWIVT	0	20925714	20925714	76	50		OVOC10580_OVP06812_WBGene00247389;67	NA	656001	50	76	17.03	17.15	37.47	16.46	20.47	48.35	934.34	24.08	17.78	16.84	17.51	53.84	27	16.67	19.34	16.77	23.22	19.94	55.4	18.47	23.23	15.99	18.23	555.08	17.42	17.71	19.03	16.97	170.57	19.43
656001_0384_0262	EXPT_NONREACTIVE				WLLDLLTFVGFYLIA	0	20925827	20925827	262	384		OVOC1060_OVP02934_WBGene00237869;7	NA	656001	384	262	24.32	17.57	18.81	17.33	17.64	17.6	17.84	18.06	17.52	19.52	38.12	17.01	18.57	16.68	19.23	17.66	17.3	19	24.85	18.24	20.99	21.37	22.31	17.04	18.34	20.71	18.23	20.17	18.93	217.19
656001_0416_0142	EXPT_NONREACTIVE				RVFLCLLGMAIYIL	0	20925492	20925492	142	416		OVOC10613_OVP09274_WBGene00247422;169	NA	656001	416	142	19.4	18.55	18.58	19.31	16.57	17.83	24.18	20.98	21.65	18.18	18.51	19.28	24292.3	37.16	17.78	20.92	18.42	18.63	20.56	20.01	28.3	4321.59	9364.92	19.58	17.77	16.86	17.91	19.47	22.04	21.22
656001_0052_0730	EXPT_NONREACTIVE				HRTTFAVATAWLIYA	0	20925585	20925585	730	52		OVOC10620_OVP03660_WBGene00247429;541	NA	656001	52	730	18.54	17.18	16.73	18.58	17.81	49.48	18.67	16.78	256.94	17.99	18.7	17.55	32.78	16.41	20.46	116.59	18.86	19.1	17.5	17.31	17.9	23.06	17.9	18.74	19.94	40.94	18.64	19.26	17.88	22.7
656001_0145_0297	EXPT_NONREACTIVE				HIQAGIVFLLLALI	0	20925167	20925167	297	145		OVOC10624_OVP09312_WBGene00247433;181	NA	656001	145	297	16.4	17.5	16.8	15.76	16.85	1122.07	16.09	17.5	23.32	16.21	16.29	19.22	16.82	5050.48	17.43	17.25	17.58	17.36	16.75	17.12	17.63	17.07	17.67	15.69	17.57	16.96	16.75	17.45	461.31	70.13
656001_0268_0484	EXPT_NONREACTIVE				QTIGIYLLPWFLSIA	0	20925373	20925373	484	268		OVOC10630_OVP05243_WBGene00247439;7	NA	656001	268	484	18.32	23.04	22.68	19.7	18.07	17.31	17.34	18.35	19.98	18.27	21.23	19.65	18.93	22.27	18.93	18.52	20.92	17.02	18.99	18.18	17.85	20.13	19.61	17.59	18.32	18.79	19.13	18.9	17.59	17.17
656001_0192_0702	EXPT_NONREACTIVE				LFCNAVHLYLWLIFF	0	20924792	20924792	702	192		OVOC10674_OVP02366_WBGene00247483;31	NA	656001	192	702	19.45	20.75	21.1	23.75	196.61	30.57	20.89	20.14	18.88	17.28	19.92	18.08	19.15	17.83	18.29	23.47	20.3	21.55	18.94	21.99	20.02	21.41	20.84	18.13	18.46	21.61	18.48	20.71	17.94	135.65
656001_0321_0463	EXPT_NONREACTIVE				HLYLWLIFFLIPLL	0	20924908	20924908	463	321		OVOC10674_OVP02366_WBGene00247483;37	NA	656001	321	463	20.04	18.33	19.31	16.25	29.75	188.21	17.5	17.78	18.67	20.98	19.62	19.21	25.61	19.6	18.92	18	32.38	16.94	17.02	17.97	17.11	20.14	17.79	17.28	18.46	20.23	19.7	19.14	17.67	17.13
656001_0144_0436	EXPT_NONREACTIVE				HVFHIALFVILFE	0	20924868	20924868	436	144		OVOC10675_OVP08247_WBGene00247484;1219	NA	656001	144	436	17.6	18.72	17.71	19.18	17	19.49	22.93	24.23	30.35	17.85	18.14	20.25	23.38	17.26	16.78	21.92	15.88	19.99	18.26	20.16	20.63	19.81	15.82	17.94	19.64	16.65	20.32	65.53	18.89	18.93
656001_0280_0670	EXPT_NONREACTIVE				HLNALLLIQLPFIFI	0	20925095	20925095	670	280		OVOC10675_OVP08247_WBGene00247484;265	NA	656001	280	670	25.69	21.43	20.98	36.66	20.86	18.82	27.11	28.19	18.74	28.21	27	18.66	17.73	24.77	17.73	31.02	18.82	24.92	20.27	26.71	18.08	25.88	22.32	22.15	18.22	62.15	21	30.31	20.05	25.87
656001_0423_0661	EXPT_NONREACTIVE				VIALMCLFVAFIL	0	20925186	20925186	661	423		OVOC10678_OVP12018_WBGene00247487;19	NA	656001	423	661	19.17	37.54	19.63	18.82	17.37	17.54	23.78	21.29	17.22	20.61	20.69	21.6	17.78	19.29	18.15	20.99	17.5	20.37	21.84	24.6	23.1	24.39	27.67	17.93	19.76	19.84	20.48	19.34	17.2	56.01
656001_0041_0647	EXPT_NONREACTIVE				FSIICLFLALLVF	0	20925364	20925364	647	41		OVOC10681_OVP02513_WBGene00247490;415	NA	656001	41	647	16.61	17.42	17.48	46.57	16.82	17.77	18.2	21.59	16.52	17.58	16.55	18.99	19.4	16.21	17.11	21.49	19.98	17.77	16.9	17.45	17.75	17.57	17.05	16.4	19.81	22.94	23.34	42.09	15.94	25.57
656001_0065_0271	EXPT_NONREACTIVE				CFCLLLAELVF	0	20925100	20925100	271	65		OVOC10681_OVP02513_WBGene00247490;445	NA	656001	65	271	16.48	16.12	17.73	17.05	18.23	17.51	19.11	70.12	16.15	16.73	17.1	16.35	17.72	16.38	18.26	35.31	17.57	18.46	17.99	17.01	19.06	18.01	17.17	214.62	16.48	16.88	17.84	20.49	19.86	18.75
656001_0385_0519	EXPT_NONREACTIVE				LHYLFLAAFCWMLLE	0	20925466	20925466	519	385		OVOC10681_OVP02513_WBGene00247490;475	NA	656001	385	519	105.31	19.57	21.81	20.64	18.07	18.28	19.49	19.01	22.42	19.48	20.53	18.18	18.37	17.95	19.12	22.15	21.26	19.28	947.89	25.57	18.7	22.85	24.79	18.28	19.48	22.64	21.13	20.58	19.38	19.62
656001_0010_0514	EXPT_NONREACTIVE				CFLSGILGCYAVSIL	0	20925712	20925712	514	10		OVOC10695_OVP04487_WBGene00247504;301	NA	656001	10	514	22.92	125.37	27.45	17.73	19.02	17.1	21.35	17	17.64	19.76	18.67	16.69	17.71	18.28	16.82	17.83	17.09	17.34	16.89	16.21	16.78	19.23	16.93	17.46	19.69	17.83	18.29	17.46	16.62	16.43
656001_0166_0496	EXPT_NONREACTIVE				ELKCLQLLFLVD	0	20925220	20925220	496	166		OVOC10697_OVP06474_WBGene00247506;229	NA	656001	166	496	20.08	20.18	26.88	17.58	18.23	19.78	17.52	21.46	30.86	18.24	34.63	18.56	17.75	23.52	25.2	21.77	17.15	21.88	512.17	19.37	18.72	21.81	18.74	19.82	17.93	19.94	20.16	18.68	30.53	18.77
656001_0242_0032	EXPT_NONREACTIVE				AAGVLFLLEPMVL	0	20924804	20924804	32	242		OVOC1070_OVP08230_WBGene00237879;115	NA	656001	242	32	20.82	21.64	16.85	18.63	17.87	19.94	17.42	19.17	37.28	17.27	17.03	16.79	16.88	19.39	17.67	18.55	18.31	18.36	19.79	17.87	21.44	196.86	16.56	18.15	17.12	18.74	17.47	17.6	18.69	17.38
656001_0315_0767	EXPT_NONREACTIVE				QTDLFCLICLVLLA	0	20924794	20924794	767	315		OVOC10709_OVP04321_WBGene00247518;145	NA	656001	315	767	18.44	37.91	21.8	18.13	17.02	19.26	17.33	116.4	19.36	17.1	18.79	24.89	16.46	18.64	18.97	23.25	660.99	20.85	18.31	387.33	16.53	18.89	18.83	18.86	17.74	27.75	17.95	20.65	21.44	17.91
656001_0303_0273	EXPT_NONREACTIVE				LAVCTFPVGLLFLC	0	20925758	20925758	273	303		OVOC10709_OVP04321_WBGene00247518;157	NA	656001	303	273	19.19	21.3	23.06	20.33	19.3	22.03	22.91	24.66	18.91	21.16	25.82	21.24	22.54	18.5	20.12	23.68	20.32	54.72	21.91	30.43	19.06	22.16	18.4	18.53	17.37	27.86	19.58	41.16	1403.52	29.45
656001_0181_0531	EXPT_NONREACTIVE				GCYFFLAICILIYLT	0	20924872	20924872	531	181		OVOC10727_OVP01920_WBGene00247536;109	NA	656001	181	531	19.99	18.55	19.78	17.22	17.62	17.26	17.17	16.44	18.41	18.74	16.93	16.05	17.02	18.78	17.1	16.75	19.03	20.01	17.56	18.11	18.21	20.54	177.38	19.13	16.93	18.78	19.09	18.06	20.06	17.02
656001_0026_0024	EXPT_NONREACTIVE				LFAVCIQPLYWYVD	0	20924820	20924820	24	26		OVOC1073_OVP03545_WBGene00237882;73	NA	656001	26	24	16.92	20.2	19.15	17.75	19.41	19.45	20.54	16.85	2140.96	16.86	17.22	17.27	16.41	16.98	19.6	17.71	24.62	21.65	21.05	17.38	18.58	17.02	17.8	17.79	17.75	18.11	18.29	824.19	19.46	17.7
656001_0107_0375	EXPT_NONREACTIVE				YHYLQPHINIFLPIL	0	20925043	20925043	375	107		OVOC10732_OVP05407_WBGene00247541;703	NA	656001	107	375	17.99	21.7	20.64	38.6	16.77	17.85	20	18.74	16.9	16.9	17.94	17.21	18.33	54.71	17.6	19.24	28.29	18.75	20.61	18.93	20.23	19.9	18.69	18.07	17.83	56.42	20.57	22.25	18.56	20.76
656001_0262_0104	EXPT_NONREACTIVE				LALYFVLVALAYIES	0	20925226	20925226	104	262		OVOC10739_OVP05641_WBGene00247548;13	NA	656001	262	104	17.48	18.06	41.4	16.73	16.47	18.02	26.25	381.16	17.06	21.52	17.01	21.9	17.45	16.95	16.77	18.1	17.44	17.13	23.23	16.9	17.02	18.95	17.87	19.94	27.28	17.84	72.14	17.47	18.28	17.33
656001_0017_0077	EXPT_NONREACTIVE				ILLVALPAIL	0	20925419	20925419	77	17		OVOC10759_OVP09260_WBGene00247568;385	NA	656001	17	77	20.79	31.84	17.95	16.63	17.79	195.63	16.83	19.14	72.17	18.48	17.41	18.59	16.74	17.16	22.24	25.02	36.09	21.79	20.2	279.46	18.44	16.84	20.89	17.83	20.51	17.89	44.22	17.34	19.12	17.78
656001_0029_0331	EXPT_NONREACTIVE				IVHGSCLISLILCLA	0	20925629	20925629	331	29		OVOC10759_OVP09260_WBGene00247568;451	NA	656001	29	331	17.47	50.2	70.02	18.13	17.75	16.41	22.28	16.61	16.39	18.56	17.81	19.96	19.33	203.91	27.42	29.33	25.48	19.12	42.12	23.84	30.7	24.99	18.96	17.44	16.71	17.31	1463.55	19.4	449.32	17.77
656001_0409_0431	EXPT_NONREACTIVE				DHGVIIYDVNHL	0	20925311	20925311	431	409		OVOC10769_OVP01957_WBGene00247578;97	NA	656001	409	431	103.56	18.74	204.44	6135.38	20.31	62.47	55.3	20.97	23.82	18.88	151.44	20.62	19.56	20.39	19.04	27.62	40.33	19.26	749.91	19.44	122.86	68.37	19.46	20.01	21.7	24.79	21.82	21.51	34.4	423.34
656001_0271_0737	EXPT_NONREACTIVE				IYWMLMPVFIWIAII	0	20924861	20924861	737	271		OVOC10770_OVP08498_WBGene00247579;145	NA	656001	271	737	18.55	30.73	44.2	23.12	19.49	17.76	18.83	19.79	32.05	17.79	17.46	18.08	17.4	82.73	18.24	19.59	18.8	18.92	24.99	18.92	30.53	19.65	18.68	18.56	19.34	18.7	18.07	22.09	29.24	22.55
656001_0341_0663	EXPT_NONREACTIVE				IGELSCLFVYIIVH	0	20924883	20924883	663	341		OVOC10794_OVP10470_WBGene00247603;55	NA	656001	341	663	23.63	19.89	25.49	18.09	19.99	19.09	19.75	22.28	19.27	18.4	19.18	21.04	19.26	19.82	18.46	20.14	19.55	21.74	19.24	18.17	28.29	21.4	21.57	18.98	19.09	22.87	19.65	21.31	17.86	23.86
656001_0404_0062	EXPT_NONREACTIVE				MPALFAIVIFII	0	20925461	20925461	62	404		OVOC10799_OVP06427_WBGene00247608;1	NA	656001	404	62	23.42	499.11	18.23	16.28	17.46	17.64	18.36	30.24	25.78	18.89	20.46	20.69	26.04	36.91	18.37	20.43	21.03	21.36	18.23	18.24	796.48	19.69	19.93	18.13	18.04	21.59	16.89	29.89	18.58	147.64
656001_0383_0411	EXPT_NONREACTIVE				LLPHVLLTLIGIAS	0	20924817	20924817	411	383		OVOC10806_OVP10808_WBGene00247615;61	NA	656001	383	411	17.36	18.38	20.47	17.33	18.91	17.18	18.61	17.91	20.71	20	19.12	18.06	18.67	17.97	17.38	18.4	20.3	291.32	19.47	20.19	17.71	21.91	19.55	17.92	17.37	18.32	24.18	18.2	17.16	567.56
656001_0361_0463	EXPT_NONREACTIVE				FFSFVIIFILPLD	0	20925844	20925844	463	361		OVOC10821_OVP08528_WBGene00247630;43	NA	656001	361	463	20.65	19.58	20.88	17.07	20.31	203.89	18.74	21.73	20.67	16.78	18.96	17.73	17.41	19.04	19.2	21.14	21.14	21.47	21.04	96.37	24.34	21.66	17.76	19.24	18.17	18.81	24.09	20.78	19.98	20.1
656001_0156_0686	EXPT_NONREACTIVE				YLPILIFLLALGTWF	0	20925529	20925529	686	156		OVOC10821_OVP08528_WBGene00247630;523	NA	656001	156	686	17.71	20.76	20.65	17.99	18.51	20.47	22.97	25.57	20.39	18.91	18.86	18.02	31.33	17.25	17.91	57.19	16.98	19.7	17.45	19.13	18.16	18.12	18.69	16.84	17.31	23.67	18.25	20.15	18.6	23.72
656001_0121_0625	EXPT_NONREACTIVE				FHSIPVGLWWAI	0	20925780	20925780	625	121		OVOC10843_OVP02119_WBGene00247652;199	NA	656001	121	625	40.48	266.05	45.84	20.08	20.22	24.5	23.58	29.02	30.31	19.69	23.91	32.63	32.77	38.4	27.9	29.28	21.42	27.23	85.52	26.16	87.34	22.71	20.17	21.64	21.39	22.92	24.44	79.39	25.38	25.43
656001_0043_0281	EXPT_NONREACTIVE				GCEGLSIVWFILT	0	20925139	20925139	281	43		OVOC10848_OVP10278_WBGene00247657;205	NA	656001	43	281	19.5	17.01	38.71	19.14	17.43	131.38	19.41	18.98	18.18	137.74	16.77	17.72	20.06	18.39	19.56	17.58	17.41	21.39	29.85	17.06	19.02	25.61	17.48	18.22	70.33	19.71	19.34	18.14	18.57	39.49
656001_0180_0522	EXPT_NONREACTIVE				NSFISSVTCYSIFII	0	20925455	20925455	522	180		OVOC10851_OVP07658_WBGene00247660;79	NA	656001	180	522	20.35	21.73	24.34	20.03	17.86	20.75	20.69	19.12	18.32	23.42	21.87	17.92	17.44	19.33	19.53	20.64	18.36	29.06	21.96	20.85	28.59	22.38	17.51	20.07	22.14	19.45	60.96	77.57	17.87	21.73
656001_0052_0418	EXPT_NONREACTIVE				VTCYSIFIIIPGWHF	0	20925474	20925474	418	52		OVOC10851_OVP07658_WBGene00247660;85	NA	656001	52	418	16.56	18.66	20.43	18.76	1183.45	18.14	19.88	17.79	22.82	18.42	16.89	17.8	17.69	47.95	18.35	16.97	18.32	17.87	41.71	19.45	405.08	20.08	39.64	22.67	63.43	18.45	19.77	18.81	16.54	106.62
656001_0132_0314	EXPT_NONREACTIVE				CKPWLLHSVYIIE	0	20925852	20925852	314	132		OVOC10852_OVP12569_WBGene00247661;91	NA	656001	132	314	19.18	17.2	18.5	20.94	24.85	19.38	66.09	23.96	18.04	44.94	18.01	22.68	17.69	21.49	18.36	21.22	18.56	21.49	23.42	19.89	19.15	19.4	50.12	17.03	17.81	18	137.36	20.3	18.94	18.4
656001_0163_0589	EXPT_NONREACTIVE				LFFCLVHNALLII	0	20925423	20925423	589	163		OVOC10855_OVP03902_WBGene00247664;1009	NA	656001	163	589	18.47	25.2	22.35	20.06	18.01	21.92	19.15	19.01	21.14	20.47	16.95	19.32	18.68	18.84	20.8	22.56	17.54	20.52	24.63	20.96	18.86	23.86	17.7	18.57	16.98	21.2	20.38	20.56	19.79	18.8
656001_0445_0473	EXPT_NONREACTIVE				ESLPPVIIFSL	0	20925321	20925321	473	445		OVOC10855_OVP03902_WBGene00247664;487	NA	656001	445	473	283.03	196.95	30.05	20.26	21.53	32.63	51.38	52.97	30.26	467.45	19.57	557.58	364.4	23.43	27.92	117.54	20.78	24.95	118.29	28.05	29.52	614.04	22.47	21.02	20.77	21.21	22.44	24.39	25.66	546.17
656001_0162_0672	EXPT_NONREACTIVE				LYYNAVFMIFPLIIL	0	20924827	20924827	672	162		OVOC10856_OVP07522_WBGene00247665;187	NA	656001	162	672	18.59	42.13	25.04	18.67	18.53	19.7	19.59	19.28	20.2	2158.79	20.05	21.09	20.85	25.14	20.41	20.8	18.53	21.65	20.19	19.94	17.5	25.25	27.28	20.48	18.13	20.24	21.14	20.05	21.79	21.78
656001_0138_0044	EXPT_NONREACTIVE				VASGVWWVILCLAWF	0	20925743	20925743	44	138		OVOC1087_OVP10413_WBGene00237896;313	NA	656001	138	44	19.43	17.57	23.77	17.95	18.21	19.84	21.58	20.66	52.35	19.9	18.8	26.43	17.66	18.1	23.74	161.25	22.1	213.14	20.83	18.17	17.9	17.26	18.18	17.11	17.18	18.23	19.82	21.2	18.04	20.93
656001_0239_0331	EXPT_NONREACTIVE				LILSQFIGTLLVVI	0	20924864	20924864	331	239		OVOC10876_OVP09858_WBGene00247685;223	NA	656001	239	331	18.48	17.76	20.28	17.43	18.57	17.66	19.37	19.79	17.2	17.35	18.79	26.45	17.41	18.9	18.7	1877.08	17.21	28.29	207.4	17.5	24.36	18.68	26.38	18.9	17.56	17.79	41.87	25.28	19	16.57
656001_0089_0207	EXPT_NONREACTIVE				IRPCLAEFVAVFLSI	0	20925097	20925097	207	89		OVOC10876_OVP09858_WBGene00247685;97	NA	656001	89	207	17.56	22.39	16.27	17.57	16.26	27.64	27.32	17.98	18.58	17.71	18.74	16.96	17.4	21.5	16.9	16.26	17.16	18.4	17.33	17.8	18.39	18.65	19.25	17.29	16.69	20.97	17.29	21.89	18.07	18.59
656001_0247_0319	EXPT_NONREACTIVE				LASTFVLLLLCVLE	0	20925367	20925367	319	247		OVOC1090_OVP05236_WBGene00237899;13	NA	656001	247	319	18.77	20.29	17.44	17.65	17.22	18.99	17.21	20.74	742.7	17.09	20.1	50.73	27.93	106.17	37.78	41.24	19.49	19.33	19.2	21.85	19.25	20.32	25.58	20.83	18.49	285.01	18.24	20.33	18.14	18.38
656001_0235_0733	EXPT_NONREACTIVE				GVAFFTLGIIL	0	20925250	20925250	733	235		OVOC10905_OVP08370_WBGene00247714;19	NA	656001	235	733	21.56	22.41	27.4	18.42	21.7	36.07	24.27	25.31	58.44	7802.27	20.14	20.73	20.15	22.83	18.55	18.01	19.33	21.5	21.09	45.84	21.62	21.15	24.08	18.41	196.2	20.77	19.87	21.41	20.56	31.97
656001_0274_0648	EXPT_NONREACTIVE				FGGIIVVLIGWPLLG	0	20924847	20924847	648	274		OVOC10905_OVP08370_WBGene00247714;73	NA	656001	274	648	25.42	19.34	19.97	18.87	17.76	18.72	25.57	19.79	25.17	17.52	18.88	17.86	17.35	21.94	20.98	18.27	18.41	20.19	17.89	19.33	19.05	19.86	18.78	16.76	16.79	19.5	18.72	27.18	18	18.05
656001_0439_0027	EXPT_NONREACTIVE				HVRILLTDIL	0	20925580	20925580	27	439		OVOC10915_OVP03076_WBGene00247724;571	NA	656001	439	27	18.55	11714.8	17.35	17.73	16.95	71.77	18.15	22.57	16.33	17.97	19.29	22.5	18.7	18.38	18.69	18.06	22.51	1845.39	22.19	76.43	16.44	16.97	19.62	18.36	16.8	136.18	19.3	21.15	17.71	18.89
656001_0074_0766	EXPT_NONREACTIVE				ASLLAVVVLLFG	0	20925291	20925291	766	74		OVOC1092_OVP05917_WBGene00237901;169	NA	656001	74	766	451.62	17.88	26.47	34.86	23.95	3000.53	19.26	20.95	23.89	28.36	29.93	25.33	19.3	20.8	44.76	32.17	16.3	32.94	37.9	78.51	19.43	23.74	20.58	21.06	20.37	17.26	30.56	19.22	6564.67	22.4
656001_0428_0316	EXPT_NONREACTIVE				VGVLLVIFLLLYTA	0	20925528	20925528	316	428		OVOC10932_OVP05337_WBGene00247741;13	NA	656001	428	316	23.3	202.27	19.37	108.5	25.32	30.5	17.68	20.97	1865.36	19.27	17.78	21.36	18.33	18.18	17.7	21.91	17.65	21.56	23.88	16.71	16.74	255.27	48.37	19.48	18.06	17.81	18.14	17.47	29.39	17.19
656001_0264_0210	EXPT_NONREACTIVE				FLISPYILSPYVLSP	0	20925479	20925479	210	264		OVOC10956_OVP00516_WBGene00247765;739	NA	656001	264	210	20	207.76	19	17.46	18.5	2037.28	19.5	20.72	19.8	17.2	18.28	19.4	18.25	21.31	19.98	55.63	21.11	41.72	21.4	35.24	20.21	21.07	18.49	17.87	17.61	17.85	105.39	19.43	19.13	19.77
656001_0037_0049	EXPT_NONREACTIVE				WALGIILYEFLIGI	0	20924893	20924893	49	37		OVOC10970_OVP03942_WBGene00247779;823	NA	656001	37	49	20.92	18.26	16.78	17.82	17.29	18.66	19.91	18.88	18.69	19.63	19.39	42.78	33.27	18.29	18.72	213.32	21.67	21.34	20.39	19.71	19.29	17.72	19.44	17.44	17.87	26.12	17.81	18.51	18.91	23.92
656001_0451_0763	EXPT_NONREACTIVE				GLCIFLSLLLGLI	0	20925858	20925858	763	451		OVOC11006_OVP12275_WBGene00247815;31	NA	656001	451	763	19.36	17.72	20.32	23.62	20.85	23.07	17.64	20.94	16.35	16.89	18.22	17.39	38.67	16.53	17.63	22.4	17.24	17.8	407.14	17.49	23.68	28.97	17.67	18.48	18.16	19.75	19.39	25.55	18.68	23.39
656001_0143_0217	EXPT_NONREACTIVE				FILATFAVIIAYIIY	0	20924892	20924892	217	143		OVOC1103_OVP05325_WBGene00237912;7	NA	656001	143	217	18.01	24.44	17.53	16.65	18.51	17.16	19.14	16.64	134.44	29.05	17.83	16.27	18.48	17.66	23.04	21.69	18.02	60.98	17.31	19.76	184.41	27.1	532	17.7	34.86	16.76	16.67	18.3	20.73	102.88
656001_0211_0707	EXPT_NONREACTIVE				ATVCGYLAILL	0	20925216	20925216	707	211		OVOC11031_OVP05874_WBGene00247840;139	NA	656001	211	707	20.34	19.45	22.22	17.8	19.28	29.18	20.78	61.07	18.6	17.77	20.22	22.07	20.87	19.31	19.5	20.28	20.55	21.23	43.39	18.74	29.62	28.82	21	21.38	30.11	24.93	480.05	27.2	18.84	19.51
656001_0120_0692	EXPT_NONREACTIVE				AQWFGCLILLIIL	0	20924798	20924798	692	120		OVOC11031_OVP05874_WBGene00247840;31	NA	656001	120	692	20.51	20.63	23.01	17.91	17.15	19.15	20.13	19.75	18.67	22.15	19.57	17.01	21.8	18.73	18.83	25.46	5313.35	20.49	19.84	18.81	20.54	21.2	18.78	18.92	19.84	19.66	19.82	33.96	17.03	26.58
656001_0049_0055	EXPT_NONREACTIVE				IILLCNTVFLVMTL	0	20925702	20925702	55	49		OVOC11059_OVP05668_WBGene00247868;691	NA	656001	49	55	19.01	26.17	19.68	36.04	20.76	30.22	21.46	19.55	22.11	18.48	2152.27	19.61	18.05	18.52	18.45	22.29	20.3	18.53	21.91	20.11	19.69	19.29	46.72	18.7	20.4	25.84	28.86	23.37	32.25	20.37
656001_0423_0021	EXPT_NONREACTIVE				HHHTCLVLFT	0	20925770	20925770	21	423		OVOC11071_OVP11869_WBGene00247880;127	NA	656001	423	21	21.86	584.88	21.09	17.11	17.58	16.26	17.5	18.26	19.22	17.94	36.7	54.55	21.55	18.67	75.69	17.3	17.17	17.19	17.88	18.08	16.94	37.85	17.08	17.3	20.02	17.32	17.28	20.98	17.64	18.37
656001_0259_0287	EXPT_NONREACTIVE				FLTLGIGVDNIFLLL	0	20925430	20925430	287	259		OVOC11071_OVP11869_WBGene00247880;799	NA	656001	259	287	18.41	24.35	18.82	20.1	30.74	17.59	17.51	18.15	17.46	16.48	18.81	18.66	36.78	17.65	18.78	17.29	17.92	17.69	23.08	17.84	17.43	25.48	17.77	17.71	33.64	17.91	21.34	18.43	17.69	17.38
656001_0202_0338	EXPT_NONREACTIVE				ILICLCLLLAGL	0	20925022	20925022	338	202		OVOC11071_OVP11869_WBGene00247880;985	NA	656001	202	338	42.17	18.16	30.65	18.09	18.24	17.17	55.22	17.7	21.68	16.12	17.95	16.46	17.18	17.81	23.9	17.22	30.28	19.31	17.91	17.24	17.67	18.22	102.69	15.53	16.7	17.12	17.7	17.1	17	17.98
656001_0298_0236	EXPT_NONREACTIVE				IFLRLPWIVGIL	0	20925740	20925740	236	298		OVOC11087_OVP01854_WBGene00247896;49	NA	656001	298	236	19.68	141.97	22	18.55	17.82	27.19	20.36	20.23	20.27	19.7	21.49	19.43	20.05	50.69	2790.28	18.97	18.77	548.9	29.53	28.78	18.69	21.52	21.34	35.27	21.16	18.93	32.91	24.07	20.47	21.4
656001_0185_0419	EXPT_NONREACTIVE				TMLLLITLLTCALAL	0	20925322	20925322	419	185		OVOC11088_OVP10652_WBGene00247897;49	NA	656001	185	419	23.55	17.33	18.64	16.84	16.39	17.86	17.24	21.92	23.56	22.22	17.34	16.71	19.2	18.81	16.99	18.28	24.42	17.3	17.51	16.99	17.47	20.53	15.88	19.61	16.61	16.38	17.82	26.82	20.03	17.13
656001_0076_0428	EXPT_NONREACTIVE				DGFILGVAFILVL	0	20924985	20924985	428	76		OVOC11097_OVP00888_WBGene00247906;973	NA	656001	76	428	18.96	20.45	25.72	27.82	17.61	120.14	18.34	18.09	17.63	17.12	17.93	29.02	17.38	18.71	129.75	28.29	16.78	17.71	17.97	19.3	18.38	22.69	16.55	19.22	57.31	19.29	19.78	26.83	45.94	16.81
656001_0242_0500	EXPT_NONREACTIVE				DLPPAVAIILC	0	20925688	20925688	500	242		OVOC11099_OVP02600_WBGene00247908;859	NA	656001	242	500	27.37	25.88	23.23	20.16	19.13	23.46	24.22	21.95	21.11	21.71	23.79	22.7	38.83	19.64	25.39	20.39	21.89	30.7	22.66	25.41	26.42	22.42	21.74	20.54	20.91	23.32	23.93	121.73	24.23	18.81
656001_0339_0203	EXPT_NONREACTIVE				PITIWFLLPLFPHQL	0	20924848	20924848	203	339		OVOC11101_OVP11753_WBGene00247910;31	NA	656001	339	203	18.55	17.82	21.17	18.01	18.85	220.39	21.67	20.32	22.66	19.78	20.1	18.96	19	18.5	25.55	27.95	20.21	22.26	22.3	263.12	22.06	22.79	25.65	21.13	18.56	18.34	32.44	2593.29	21.05	23.18
656001_0442_0756	EXPT_NONREACTIVE				LIALGGVGMAFVFLV	0	20925645	20925645	756	442		OVOC1111_OVP08905_WBGene00237920;463	NA	656001	442	756	20.9	20.2	20.55	25.82	18.7	23.21	20.77	18.69	17.66	17.91	21.26	18.46	17.58	19.64	21.03	72.53	17.72	21.27	302.74	198.71	516.47	19.65	20.76	23.15	111.18	19.41	19.61	59.28	18.77	30.65
656001_0324_0150	EXPT_NONREACTIVE				FVTCILGLPLVYIL	0	20925591	20925591	150	324		OVOC1111_OVP08905_WBGene00237920;673	NA	656001	324	150	16.78	30.93	20.19	27.66	19.32	17.03	17.1	18.34	18.31	19.6	20.09	17.19	18.39	16.84	16.35	61.77	18.17	17.15	21.01	20.5	19.61	20.55	45.36	17.89	132.3	17	154.76	18.07	18.11	19.4
656001_0405_0239	EXPT_NONREACTIVE				INHPGCHYALLYI	0	20924854	20924854	239	405		OVOC1112_OVP11189_WBGene00237921;499	NA	656001	405	239	17.26	20.35	25.68	22.4	18.42	18.09	19.85	20.41	19.48	20.46	17.16	17.63	17.75	18.08	9080.6	21.88	57.66	44.09	19.75	28.9	19.88	22.72	19.71	21.12	496.18	25.06	18.69	17.09	20.02	2233.11
656001_0254_0182	EXPT_NONREACTIVE				TIPFDALWIVLIQAI	0	20924813	20924813	182	254		OVOC11127_OVP10357_WBGene00247936;529	NA	656001	254	182	204.43	36.95	20.35	23.47	20.14	19.24	28.58	19.45	25.79	18.37	20.03	138.93	18.46	17.19	18.7	18.99	21.43	51.06	25.4	21.3	17.88	29.49	20.47	18.41	883.79	17.93	19.95	18.92	19.96	21.27
656001_0173_0107	EXPT_NONREACTIVE				LWIVLIQAIAVILTY	0	20925864	20925864	107	173		OVOC11127_OVP10357_WBGene00247936;535	NA	656001	173	107	34.33	17.56	18.65	48.72	18.44	17.25	17.01	17.79	16.83	16.74	18.34	19.06	21.05	18.47	16.58	21.38	17.86	19.63	22.47	833.34	17.09	41.29	17.37	16.8	17.22	18.45	25.91	17.72	19.17	18.9
656001_0096_0078	EXPT_NONREACTIVE				HAIEKAAFVVILD	0	20925804	20925804	78	96		OVOC11131_OVP03985_WBGene00247940;421	NA	656001	96	78	20.3	297.87	22.55	17.45	22.89	19.96	18.88	17.9	107.67	19.13	17.41	20.35	31.61	25.01	18.19	17.67	18.59	20.65	2051.6	18.15	18	1201.96	16.59	23.96	49.08	18.99	20.59	21.98	46.91	20
656001_0391_0775	EXPT_NONREACTIVE				HIHLVLPPILFL	0	20924773	20924773	775	391		OVOC1114_OVP02137_WBGene00237923;1063	NA	656001	391	775	33.06	20.59	19.05	24.66	17.35	29.89	16.99	17.14	19.6	16.86	17.51	22.56	25.04	158.95	17.04	18.31	18.52	18.57	32.21	18.5	21.82	42.17	26.11	19.2	18.19	16.82	17.08	19.12	43.67	15.69
656001_0161_0303	EXPT_NONREACTIVE				GREFFILGVCII	0	20925443	20925443	303	161		OVOC11146_OVP02212_WBGene00247955;433	NA	656001	161	303	342.18	31.1	19.68	32.04	19.02	25.61	18.48	19.8	32.74	18.58	21.68	20.22	18.37	20.37	20.3	25.72	20.32	18.6	22.01	17.66	18.29	21.26	22.93	22.56	59.97	19.33	22.06	18.2	19.74	19.94
656001_0251_0049	EXPT_NONREACTIVE				ALLEFIIVIIAYIA	0	20925148	20925148	49	251		OVOC11168_OVP11233_WBGene00247977;43	NA	656001	251	49	17.75	17.89	17.17	17.55	16.98	74.01	159.64	19.95	18.44	17.98	18.34	18.4	18.9	16.97	17.66	71.94	21.74	30.7	21.22	19.92	18.42	16.75	18.36	18.49	18.97	18.77	22.67	17.36	18.5	18.12
656001_0185_0007	EXPT_NONREACTIVE				QISFIPDIYVLL	0	20924993	20924993	7	185		OVOC11180_OVP12017_WBGene00247989;97	NA	656001	185	7	21.84	78.68	17.56	19.92	17.14	20.69	24.04	17.11	911.85	16.23	17.42	17.44	17.48	50.49	17.5	17	18.67	27.82	19.62	17.39	19.97	124.53	18.88	18.32	16.47	16.7	19.81	106.98	17.95	18.14
656001_0223_0329	EXPT_NONREACTIVE				HDILLIILFGAMLA	0	20925501	20925501	329	223		OVOC11192_OVP02799_WBGene00248001;361	NA	656001	223	329	17.72	18.92	20.13	29.14	17.09	21.87	29.6	17.89	47.55	20.21	19.71	18.76	17.28	16.71	17.45	22.09	17.2	26.77	57.06	22.03	18.04	25.32	17.99	18.26	24.53	36.09	18.64	19.18	28.37	26.58
656001_0192_0196	EXPT_NONREACTIVE				HWSTSVYIALIYICL	0	20925418	20925418	196	192		OVOC11194_OVP01417_WBGene00248003;55	NA	656001	192	196	20.21	23.46	17.42	17.91	17.72	41.37	18.97	17.19	19.02	17.68	16.73	17.87	17.57	16.96	16.53	16.86	17.03	19.87	593.6	16.45	17.23	31.17	17.12	18.14	16.27	19.39	16.57	21	17.69	18.31
656001_0378_0496	EXPT_NONREACTIVE				FISVLCWWLLLL	0	20925038	20925038	496	378		OVOC11216_OVP11119_WBGene00248025;91	NA	656001	378	496	20.08	19.84	19.04	18.81	18.19	17.74	19.78	21.73	19.88	18.75	18.34	17.62	19.33	18.76	841.81	20.2	20.12	19.05	23.04	18.13	18.05	21.01	22.16	17.81	18.33	17.48	19.51	22.54	18.7	18.33
656001_0138_0060	EXPT_NONREACTIVE				LIPSIFLILVSWLHF	0	20925574	20925574	60	138		OVOC11221_OVP08690_WBGene00248030;265	NA	656001	138	60	19.19	24.65	20.17	21.68	18.66	21.02	37.41	18.44	17.99	17.61	50.99	17.39	18.63	18.87	2040.23	19.89	19.09	18.55	19.68	31.12	17.61	17.17	20.21	30.49	200.8	19.78	25.8	16.52	18.77	18.39
656001_0016_0122	EXPT_NONREACTIVE				IIYVLIGAPLVLITI	0	20925638	20925638	122	16		OVOC11254_OVP04701_WBGene00248063;43	NA	656001	16	122	16.91	20.74	20.48	17.61	20.16	16.49	19.12	18.21	22.72	17.18	18.61	24.54	19.52	208.94	18.79	17.7	17.29	17.9	27.08	71.25	17.42	32.64	16.97	27.38	17.45	145.33	20.24	341.83	17.07	19.81
656001_0302_0120	EXPT_NONREACTIVE				GIVVLLIVLFLVF	0	20924856	20924856	120	302		OVOC11272_OVP09950_WBGene00248081;7	NA	656001	302	120	17.62	20.06	32.67	17.83	17.51	24.5	18.2	16.81	21.32	16.29	19.7	15.94	26.63	26.26	16.19	18.82	5165.54	21.18	18.96	20.72	18.06	19.58	17.57	17.68	18.98	17.12	15.76	17.13	17.5	18.89
656001_0129_0311	EXPT_NONREACTIVE				LTWLVMVPLFVLYI	0	20925332	20925332	311	129		OVOC11273_OVP04358_WBGene00248082;25	NA	656001	129	311	322.31	68.78	20.69	17.26	18.37	24.55	38.43	25.72	27.65	17.36	18.72	17.23	18.73	19.77	18.9	19.89	17.27	19.81	19.69	21.55	18.02	23.12	17.54	16.78	17.37	18.84	17.99	18.42	23.92	21.26
656001_0387_0579	EXPT_NONREACTIVE				DSNMHILHFLLGI	0	20925527	20925527	579	387		OVOC11276_OVP01403_WBGene00248085;127	NA	656001	387	579	22.5	20.21	20.19	19.79	22.56	31509.4	20.89	20.23	23.19	21.38	18.43	19.08	19.25	19.31	21.7	20.05	20.81	20.56	18.4	20.56	18.57	23.03	20.32	18.94	19.59	18.61	1597.84	22.67	19.42	20.89
656001_0355_0447	EXPT_NONREACTIVE				HICIAYWWLSCII	0	20925812	20925812	447	355		OVOC11276_OVP01403_WBGene00248085;7	NA	656001	355	447	18.78	20.25	21.12	18.44	17.96	18.96	17.56	17.36	18.97	17.32	18.12	23.06	17.07	18.7	180.65	18.39	19.89	20.99	22.66	25.73	19.38	21.59	18.34	17.36	17.79	18.68	25.52	21.95	21.24	19.15
656001_0266_0696	EXPT_NONREACTIVE				LWFWLTLLVLIDAVS	0	20925376	20925376	696	266		OVOC1128_OVP08650_WBGene00237937;289	NA	656001	266	696	270.8	22.95	26.35	19.4	18.57	474.55	18.91	21.45	17.95	20.16	17.32	19.3	19.32	17.26	21.06	18.86	22.03	26.26	18.19	19.54	17.39	24.07	24.39	19.47	20.12	23.79	19.05	21.48	21.81	19.97
656001_0340_0064	EXPT_NONREACTIVE				SIPHLLINLFLTFY	0	20925526	20925526	64	340		OVOC113_OVP09202_WBGene00236922;91	NA	656001	340	64	20.78	2424.45	19.42	16.27	21.43	224.24	19.56	19.11	24.46	18.92	16.92	17.2	16.99	20.91	17.06	20.83	17.59	16.86	21.8	17.76	20	19.38	20.49	19.38	30	18.19	18.05	16.55	18.32	19.73
656001_0172_0514	EXPT_NONREACTIVE				HWSSSGPSLWIW	0	20925234	20925234	514	172		OVOC11315_OVP08267_WBGene00248124;247	NA	656001	172	514	21.33	48.24	23.7	18.44	1457.21	21.12	22.13	22.98	22.8	22.56	19.75	23.07	22.99	20.36	20.44	405.75	26.36	26.95	19.84	21.02	23.83	24.63	23.71	35.33	19.33	23.47	29.24	23.5	31.75	18.76
656001_0342_0654	EXPT_NONREACTIVE				PSLWIWVLLICAFVI	0	20925475	20925475	654	342		OVOC11315_OVP08267_WBGene00248124;253	NA	656001	342	654	20.43	18.87	20.71	19.42	18.55	825.88	17.08	19.71	18.06	18	18.38	17.66	18.9	18.66	18.12	20.17	409.23	22.44	19.67	17.79	19.46	21.23	21.8	796.91	17.79	18.94	18.95	20.43	18.73	18.63
656001_0049_0435	EXPT_NONREACTIVE				DVLSQTTILVLL	0	20925248	20925248	435	49		OVOC11325_OVP09778_WBGene00248134;55	NA	656001	49	435	16.75	23.6	21.92	18.48	22.99	17.28	18.82	23.14	18.8	16.99	19.35	20.35	20.21	17.72	26.9	18.88	17.77	17.73	31.98	17.78	20.94	21.82	19.73	17.66	16.49	18.3	16.12	18.4	16.84	41.54
656001_0014_0454	EXPT_NONREACTIVE				YNFAWSLPAFILLL	0	20925258	20925258	454	14		OVOC11327_OVP11516_WBGene00248136;217	NA	656001	14	454	17.27	441.65	17.5	23.14	16.81	23.68	19.43	1902.2	17.73	20.64	19.07	18.64	16.84	16.52	16.37	27.51	17.22	17.93	17.03	17.71	21.53	19.39	19.56	17.63	132.48	32.19	18.71	108.71	19.61	17.09
656001_0085_0175	EXPT_NONREACTIVE				DHVLISIFTLLPI	0	20925192	20925192	175	85		OVOC11335_OVP02659_WBGene00248144;115	NA	656001	85	175	17.84	17.53	122.45	18.87	17.93	18.55	17.75	19.19	18.65	18.13	19.88	17.29	18.87	17.73	19.05	17.59	37.05	18.28	89.52	19.55	18.43	95.88	19.43	17.98	17.1	21.39	17.99	19.55	18.34	18.63
656001_0379_0675	EXPT_NONREACTIVE				HEHIIALVGICIE	0	20925049	20925049	675	379		OVOC1134_OVP12505_WBGene00237943;433	NA	656001	379	675	30.73	18.88	19.71	18.82	19.02	22.4	19.59	18.05	120.52	19.61	19.03	20.17	18.09	18.93	18.3	34.67	19.16	20.61	20.68	37.65	228.67	52.01	21.34	19.97	17.78	24.06	19.87	19.81	17.99	21.6
656001_0107_0009	EXPT_NONREACTIVE				SIWLNIFALTTLILI	0	20925683	20925683	9	107		OVOC11342_OVP11755_WBGene00248151;265	NA	656001	107	9	19.74	37.99	16.38	16.95	22.01	19.1	18.33	16.87	24.69	17.27	17.11	20.21	19.2	16.02	19.25	17.56	17.74	17.86	18.54	17.14	18.1	16.58	16.69	33.29	16.35	16.32	225.74	50.4	17.72	18.11
656001_0009_0395	EXPT_NONREACTIVE				HRKCNLFAVIHDMIV	0	20925412	20925412	395	9		OVOC11373_OVP07145_WBGene00248182;37	NA	656001	9	395	21.01	20.17	32.59	19.3	36.49	24.66	19.94	19.19	168.62	23.26	96.1	20.28	46.42	21.1	20.47	34.46	19.85	21.18	20.76	23.69	27.87	20.2	26.81	22.74	18.76	26.12	2399.59	18.17	35.25	18.31
656001_0338_0698	EXPT_NONREACTIVE				HLRDRHYTEYLAYLI	0	20925733	20925733	698	338		OVOC11374_OVP02852_WBGene00248183;313	NA	656001	338	698	22.5	20.44	24.61	19.58	17.44	19.64	22.03	20.91	17.3	19.94	19.91	18.91	21.77	19	18.91	20.61	20	23.23	24.4	18.31	811.3	26.76	22.04	18.59	21.1	21.35	19.27	21.59	17.59	22.57
656001_0037_0149	EXPT_NONREACTIVE				LQLAIPYHIFIID	0	20925359	20925359	149	37		OVOC11381_OVP02095_WBGene00248190;457	NA	656001	37	149	19.66	17.05	17.36	17.35	345.73	20.59	26.9	21.62	23.07	22.2	18.05	16.92	19.71	273.04	20.34	19.3	20.12	4316.5	21.39	17.46	20	2393.67	19.58	21.67	92.8	17.77	45.24	17.91	23.78	21.01
656001_0249_0417	EXPT_NONREACTIVE				HYYSTLPQLYFLLN	0	20924806	20924806	417	249		OVOC11389_OVP07899_WBGene00248198;403	NA	656001	249	417	20.73	27.35	18.92	17.89	16.61	29.93	40.11	22.07	29.29	20.19	20.29	17.92	18.78	22.68	19.19	20.52	38.42	20.37	22.08	18.12	28.37	19.59	19.12	20.22	19.75	17.92	21.6	24.61	19.67	18.91
656001_0092_0306	EXPT_NONREACTIVE				HAIITLIFLVLWWI	0	20924967	20924967	306	92		OVOC114_OVP00670_WBGene00236923;283	NA	656001	92	306	16.44	17.56	16.37	16.89	23.98	18.32	36.7	578.11	16.64	17.27	17.28	20.91	19.22	17.45	17.27	17.15	55.15	25.45	22.23	18.65	17.1	18.31	158.37	18.98	16.91	215.74	19.75	18.14	19.29	7251.34
656001_0292_0762	EXPT_NONREACTIVE				LPLIIYYFLHLPLEV	0	20924778	20924778	762	292		OVOC11420_OVP03389_WBGene00248229;127	NA	656001	292	762	21.74	17.31	20.09	17.99	18.53	15.53	18.56	17.93	19.36	17.87	19.28	20.75	16.2	18.62	20.33	19.55	18.3	19.5	18.83	16.73	23.58	18.42	19.13	18.59	19.79	25.34	21.47	21.73	19.25	17.81
656001_0379_0141	EXPT_NONREACTIVE				LLLLYFVLIAWKLEI	0	20924923	20924923	141	379		OVOC11424_OVP05718_WBGene00248233;103	NA	656001	379	141	36.28	18.56	18.99	57.41	19.24	19.93	21.22	1125.77	299.97	18.21	17.74	17.3	19.23	28.57	20.91	115.06	94.73	37.85	21.32	19.38	34.14	21.14	20.29	18.4	17.75	18.45	24.09	17.56	19.94	28.43
656001_0429_0323	EXPT_NONREACTIVE				TVTRCILVISIL	0	20925468	20925468	323	429		OVOC11424_OVP05718_WBGene00248233;163	NA	656001	429	323	17.47	25.27	19.99	260.95	19.72	2136.95	19.86	18.1	18.15	21.55	19.06	19.56	25.23	17.98	17.9	23	22.87	3098.16	19.31	18.98	20.33	22.69	22.62	20.35	19.11	21.66	19.39	21.53	16.8	18.76
656001_0112_0194	EXPT_NONREACTIVE				LVISILWLLSIAF	0	20925142	20925142	194	112		OVOC11424_OVP05718_WBGene00248233;169	NA	656001	112	194	16.09	27.43	17.92	204.82	16.65	17.66	17.97	16.33	19.17	18.94	17.38	24.92	18.01	144.43	16.64	140.18	19.48	16.35	19.04	19.63	17.43	19.55	20.1	16.37	73.86	17.06	16.74	16.9	17.39	17.8
656001_0376_0084	EXPT_NONREACTIVE				GAVISMLVSLTLLIW	0	20925660	20925660	84	376		OVOC11428_OVP02745_WBGene00248237;601	NA	656001	376	84	18.52	16.95	23.7	19.98	19.46	18.57	18.98	18.11	20.82	19	21.82	20.08	17.73	738.15	17.58	185.33	19.67	19.98	7392.5	18.33	18.29	20.23	23.19	17.84	19.22	17.44	16.26	23.3	19.16	21.51
656001_0013_0159	EXPT_NONREACTIVE				VGSALIVGTLYTYDI	0	20925313	20925313	159	13		OVOC1145_OVP06858_WBGene00237954;199	NA	656001	13	159	17.89	26.36	25.31	16.6	23.5	17.12	27.62	24.5	17.41	18.01	19.62	17.54	17.46	20.33	18.31	18.4	28.99	2498.38	20.49	18.57	17.68	24.49	18.37	16.48	121.35	18.55	20.49	22.14	213.17	22.41
656001_0015_0187	EXPT_NONREACTIVE				VDYYPIFIAFPILL	0	20925427	20925427	187	15		OVOC11512_OVP08537_WBGene00248321;25	NA	656001	15	187	19.68	16.69	16.61	17.51	38.89	17.06	73.41	18.42	21.82	1868.71	18.75	246.07	16.62	16.11	71.8	19.89	19.63	20.2	385.48	34.76	18.02	24.41	17.53	17.83	18.52	154.05	465.44	18.29	17.1	19.03
656001_0240_0222	EXPT_NONREACTIVE				FAEITLIAPFLVLSI	0	20925509	20925509	222	240		OVOC11512_OVP08537_WBGene00248321;355	NA	656001	240	222	17.53	219.43	21.39	16.99	18.64	16.85	18.69	17.29	41.98	18.63	19.73	24.08	106.55	17.97	17.47	1969.08	18.77	18.11	3719.68	17.86	20.41	20.9	20.81	17.71	17.08	17.19	27.96	27.88	21.12	18.85
656001_0155_0537	EXPT_NONREACTIVE				IAIIVLVIIALL	0	20925573	20925573	537	155		OVOC11512_OVP08537_WBGene00248321;799	NA	656001	155	537	23.73	21.62	19.88	17.81	17.76	20.56	18.73	17.6	19.05	21.1	18.76	18.52	19.6	18.31	18.76	21	18.89	18.94	18.16	20.01	33.15	22.04	19.97	20	17.83	19.37	21.06	18.57	19.42	18.55
656001_0194_0298	EXPT_NONREACTIVE				FHALLLLPIIL	0	20925536	20925536	298	194		OVOC11512_OVP08537_WBGene00248321;931	NA	656001	194	298	28.5	45.75	18.86	17.64	2422.16	18.73	20.16	21.22	19.92	17.21	17.91	17.25	514.02	17.61	18.86	19.96	17.88	23.57	20.74	18.82	20.14	25.64	17.72	19.41	23.05	18.86	18.52	884.61	18.37	40.78
656001_0442_0126	EXPT_NONREACTIVE				VLWAPAGGWLVVF	0	20925045	20925045	126	442		OVOC11545_OVP07781_WBGene00248354;559	NA	656001	442	126	20.53	20.27	29.08	18.16	22.77	33.1	43.24	21.57	64.73	20.86	32.38	36.41	37.55	23.47	27.08	353.98	21.39	37.8	119.21	20.53	207.16	18.51	18.85	19.21	18.51	20.22	80.74	33.47	25.8	31.36
656001_0193_0309	EXPT_NONREACTIVE				LLATAIASLDVLFIL	0	20925549	20925549	309	193		OVOC11547_OVP00737_WBGene00248356;187	NA	656001	193	309	132.67	17.49	20.37	19.05	16.58	20.37	24.35	17.8	17.18	16.55	19.77	18.69	18.02	17.07	17.74	21.84	17.43	17.32	21.05	17.7	16.53	19	19.24	17.58	17.6	18.18	19.16	16.98	16.28	18.12
656001_0201_0617	EXPT_NONREACTIVE				HLAAIIFLSYL	0	20924977	20924977	617	201		OVOC11547_OVP00737_WBGene00248356;241	NA	656001	201	617	19.08	151.28	19.08	17.38	24.46	17.67	19.92	17.83	20	18.32	17.22	18.85	16.75	16.63	17.57	147.74	19.06	20.53	23.88	17.56	19.22	19.22	17.75	16.85	18.24	16.62	18.95	45.56	17.68	22.37
656001_0394_0572	EXPT_NONREACTIVE				LLGIATLVHYVPVYL	0	20924843	20924843	572	394		OVOC11558_OVP12897_WBGene00248367;343	NA	656001	394	572	54.49	21.35	20.76	18.82	17.67	21.5	20.32	23.15	24.55	20	19.58	22.44	28.67	22.37	22.45	21.84	47.15	46.52	146.78	18.71	22	21.45	19.13	16.84	19.89	18.63	27.61	23.35	20.75	19.07
656001_0445_0599	EXPT_NONREACTIVE				SCRKYVAFLTLVYFL	0	20925713	20925713	599	445		OVOC11609_OVP08916_WBGene00248418;31	NA	656001	445	599	18.78	20.2	19.1	17.15	156.24	19.02	20.75	21.34	17.72	17.73	20.06	18.79	18.72	20.65	25.53	19.85	17.59	23.4	20.85	17.86	17.87	21.19	18.54	18.31	18.09	17.03	19.81	22.12	19.48	20.11
656001_0288_0596	EXPT_NONREACTIVE				LTILIRPTAILIWI	0	20924921	20924921	596	288		OVOC11628_OVP11196_WBGene00248437;247	NA	656001	288	596	29.49	20.27	21.98	18.98	362.42	19.43	88.78	21.15	24.6	18.9	20.87	20.26	19.75	20.54	22.66	21.05	22.22	26.33	63.81	21.25	18.34	22.89	25.11	19.47	19.77	27.44	19.71	80.75	21.3	21.03
656001_0431_0219	EXPT_NONREACTIVE				LSCFPVLFLVIVLD	0	20924904	20924904	219	431		OVOC11628_OVP11196_WBGene00248437;283	NA	656001	431	219	19.29	21.86	17.69	17.08	17.98	16.11	21.45	22.21	20.84	18.03	18.43	18.36	18.17	17.76	22.47	19.79	17.36	16.9	19.35	17.93	15.82	21.48	16.55	19.68	17.96	16.79	1480.71	257.78	677.52	18.78
656001_0185_0115	EXPT_NONREACTIVE				HKIFCVYLFILIFLW	0	20925273	20925273	115	185		OVOC11637_OVP12460_WBGene00248446;307	NA	656001	185	115	15.99	46.54	18.22	22.52	24.45	59.17	16.89	17.25	18.4	17.06	20.35	16.57	17.44	71.07	18.65	19.05	16.2	22.54	40.6	17.65	20.32	282.96	17.74	29.92	17.07	17.8	16.51	26.73	35.66	18.17
656001_0322_0292	EXPT_NONREACTIVE				PNNYVWLSVTCWLVS	0	20925806	20925806	292	322		OVOC11637_OVP12460_WBGene00248446;391	NA	656001	322	292	17.34	54.69	20.34	17.4	17.23	18.02	20.8	21.41	24.96	18.66	45.19	18.64	17.61	42.01	17.88	18.49	18.3	17.63	19.05	19.14	30.34	21.61	17.17	18.22	17.49	19.99	18.55	19.68	625.8	20.21
656001_0122_0180	EXPT_NONREACTIVE				DIDCSCLFLLYE	0	20925544	20925544	180	122		OVOC1167_OVP09727_WBGene00237976;13	NA	656001	122	180	18.82	21.26	26.61	20.61	18.28	18.07	17.93	18.52	76.57	18.89	17.59	17.24	25.24	17.15	20.49	29.48	18.89	23.19	23.26	20.15	20.84	23.04	23.91	19.53	18.44	20.3	22.4	402.93	21.16	19.62
656001_0119_0593	EXPT_NONREACTIVE				QWATIFYIIVGLI	0	20924809	20924809	593	119		OVOC11684_OVP08781_WBGene00248493;421	NA	656001	119	593	18.17	19.98	20.59	18.72	17.68	19.95	18.48	202	19.59	20.33	18.14	18.77	18	18.21	18.83	20.23	18.43	32.09	16.8	19.17	18.11	20.84	18.8	20.35	25.36	19.01	18.18	21.35	19.06	37.53
656001_0294_0712	EXPT_NONREACTIVE				NLYCALILILIVIL	0	20924877	20924877	712	294		OVOC11694_OVP00383_WBGene00248503;133	NA	656001	294	712	49.24	20.69	21.75	17.86	17.99	119.71	27.09	17.85	17.12	17.42	18.46	18.84	17.15	18.57	17.72	22.5	281.19	25.16	67.7	18.2	18.98	19.52	19.04	18.54	16.99	18.97	75.77	19.91	23.95	25.9
656001_0258_0154	EXPT_NONREACTIVE				LSTIILVALVI	0	20924842	20924842	154	258		OVOC11713_OVP12480_WBGene00248522;109	NA	656001	258	154	19.5	18.23	21.21	16.92	16.31	18.87	76.12	26.38	16.79	17.19	17.43	16.58	18.2	16.55	17.09	17.86	18.05	16.89	16.94	21.68	16.59	19.24	17.76	18.63	17.97	32.45	18.35	16.97	17.08	19.21
656001_0099_0055	EXPT_NONREACTIVE				DLLRYFVIISYLE	0	20924914	20924914	55	99		OVOC11717_OVP07819_WBGene00248526;217	NA	656001	99	55	1696.13	17.36	17.76	44.31	23.78	184.12	18.79	21.81	426.73	20.43	18.4	19.7	30.43	17.33	21.87	21.14	21.45	17.14	20.16	18.67	22.57	17.06	962.79	712.63	18.28	20.74	16.81	25.3	18.09	20.47
656001_0429_0691	EXPT_NONREACTIVE				DLWSVGVLTYVL	0	20924995	20924995	691	429		OVOC11728_OVP09227_WBGene00248537;115	NA	656001	429	691	61.9	16.84	31.1	16.73	17.28	17.5	190.79	17.22	17.04	17.41	16.88	20.01	17.11	17.98	16.91	22.76	20.54	18.7	112.23	63.44	26.25	19.56	19.34	18.94	17.41	18.53	38.64	17.75	518.1	19.37
656001_0254_0544	EXPT_NONREACTIVE				HLWSLLLLPIGFI	0	20924997	20924997	544	254		OVOC11753_OVP10089_WBGene00248562;199	NA	656001	254	544	20.62	24.29	23.3	18.45	18.18	24.91	23.2	20.25	19.55	18.23	19.12	30.57	20.1	19.23	72.28	25.92	71.95	23.18	29.95	19.87	99.24	27.23	62.64	19.83	26.84	18.93	31.47	20.97	113.23	51.46
656001_0112_0400	EXPT_NONREACTIVE				IILITTLICLASIM	0	20925677	20925677	400	112		OVOC11759_OVP03263_WBGene00248568;37	NA	656001	112	400	20.36	18.7	18.32	51.31	18.79	17.9	21.38	21.69	18.94	1312.32	34.73	18.12	20.09	640.41	18.48	18.04	20.53	31.76	21.09	38.79	22.11	20.26	18.86	18.24	18.57	19.49	31.8	22.14	109.28	21.64
656001_0271_0411	EXPT_NONREACTIVE				IWGFIIISLIFALI	0	20925254	20925254	411	271		OVOC11795_OVP04160_WBGene00248604;7	NA	656001	271	411	17.78	19.86	18.22	17.1	17.13	17.63	15.91	19.8	16.47	21.6	16.27	17.25	17.71	17.44	17.01	16.69	34.69	16.78	24.05	16.93	18.9	18.08	16.02	30.98	18.44	16.69	18.32	21.65	17.5	16.55
656001_0355_0423	EXPT_NONREACTIVE				QPEVSVVLVVNLI	0	20925323	20925323	423	355		OVOC11797_OVP08758_WBGene00248606;7	NA	656001	355	423	22.9	21.44	22.58	19.28	17.99	21.93	19.86	29.95	21.05	22.11	21.07	19.8	19.94	18.47	20.37	18.97	19.55	21.61	31.07	19.77	27.49	20.43	22.19	19.98	22.84	23.77	23.23	22.8	22.63	25.85
656001_0016_0756	EXPT_NONREACTIVE				SIVTPIWAIGLVIIV	0	20925270	20925270	756	16		OVOC11808_OVP02162_WBGene00248617;79	NA	656001	16	756	59.81	73.73	18.38	16.47	17.87	16.55	17.63	19.33	17.94	17.14	18.01	49.55	18.39	23.2	17.88	16.53	28.4	17.7	16.81	16.52	20.49	16.79	17.18	17.74	16.07	16.59	19.42	18.02	16.76	15.91
656001_0225_0353	EXPT_NONREACTIVE				LDLVIIVGNSLVIID	0	20925548	20925548	353	225		OVOC11815_OVP06507_WBGene00248624;31	NA	656001	225	353	207.56	20.33	18.76	21.19	17.28	18.23	17.64	23.67	18.12	18.13	20.73	19.97	17.96	20.94	17.81	17.62	25.2	17.9	19.63	153.18	19.18	25.64	21.63	18.05	98.03	20.49	19.12	19.03	18.96	20.54
656001_0069_0209	EXPT_NONREACTIVE				HIYTLKICLDYIINL	0	20925230	20925230	209	69		OVOC11829_OVP08439_WBGene00248638;13	NA	656001	69	209	16.54	39.78	18.78	21.92	2122.5	21.01	22.35	19.56	24.7	18.64	17.85	19.02	23.02	27.22	20.85	803.72	19.04	267.87	30.95	19.69	20.78	4443.37	20.36	20.11	19.1	20.17	28.2	20.67	38.18	18.97
656001_0063_0709	EXPT_NONREACTIVE				IISYLIFLLLL	0	20925293	20925293	709	63		OVOC11843_OVP08811_WBGene00248652;103	NA	656001	63	709	168.57	18.2	538.49	17.03	18.06	19.29	19.04	17.57	17	20.11	16.59	17.34	16.97	17.07	18.16	16.73	18.06	15.76	16.21	18.04	29.59	17.68	16.37	17.46	20.36	16.02	36.5	17	57.1	16.92
656001_0450_0414	EXPT_NONREACTIVE				HLFNIHLLDLIFA	0	20925119	20925119	414	450		OVOC11903_OVP01343_WBGene00248712;97	NA	656001	450	414	16.78	72.61	17.3	17.16	17.55	17.11	618.14	20.71	183.34	159.51	18.83	16.89	17.18	17.18	15.69	108.06	19.3	775.88	19.09	23.56	17.11	19.45	18.14	289.89	18.7	16.05	20.83	17.59	23.69	19.22
656001_0341_0143	EXPT_NONREACTIVE				EVIAWVLWFALLAS	0	20925137	20925137	143	341		OVOC11904_OVP11535_WBGene00248713;151	NA	656001	341	143	17.64	18.92	17.53	30.65	16.45	36.82	16.95	841.32	16.81	21.6	17.76	18.33	17.75	17.11	59.1	17.07	16.48	21.44	22.36	18.5	17.43	23.81	26.44	17.9	24.04	17.56	17.17	19.16	20.68	23.16
656001_0223_0541	EXPT_NONREACTIVE				QQFLHVLLHPTFGWI	0	20925741	20925741	541	223		OVOC11904_OVP11535_WBGene00248713;79	NA	656001	223	541	24.47	40.39	31.41	20.48	18.94	28.69	179.04	37.15	21.45	23.29	27.18	27.12	22.44	21.7	23.12	23.21	20.73	22.9	385.07	23.31	29.45	28.24	21.93	24.15	23.2	23.34	22.12	43.22	26.16	28.55
656001_0196_0700	EXPT_NONREACTIVE				IISLGDIGALATLII	0	20925465	20925465	700	196		OVOC11918_OVP01623_WBGene00248727;871	NA	656001	196	700	20.33	20.01	24.42	20.08	20.23	2876.39	20.07	20.36	17.51	18.7	19.79	19.32	20.11	18.02	18.36	168.43	19.53	23.12	19.91	219.12	18.36	22.41	18.7	18.75	17.96	22.88	19.66	22.13	27.48	21.84
656001_0272_0758	EXPT_NONREACTIVE				AVHVLAFVLPVLFMH	0	20925284	20925284	758	272		OVOC11946_OVP11315_WBGene00248755;1117	NA	656001	272	758	20.33	140.21	17.84	18.49	139.34	17.94	19.51	18.28	51.75	18.01	20.59	32.1	17.95	16.69	18.29	19.7	19.35	19.87	20.95	28.8	17.91	19.05	22.62	20.21	17.83	19.2	18.54	23.08	574.46	11946.1
656001_0259_0745	EXPT_NONREACTIVE				MILWTVFNIFLLIAT	0	20925845	20925845	745	259		OVOC11958_OVP03002_WBGene00248767;1	NA	656001	259	745	18.59	25.8	20.86	17.98	40.29	84.79	20.18	18.96	727.5	19.38	18.01	17.07	21.33	18.17	17.33	81.48	29.77	21.91	22.17	19.54	624.33	20.11	18.98	18.38	17.57	16.52	17.61	18.35	19.01	81.75
656001_0305_0347	EXPT_NONREACTIVE				LGTPVLALIIAFLLG	0	20925227	20925227	347	305		OVOC11972_OVP05873_WBGene00248781;67	NA	656001	305	347	16.76	18.41	20.98	21.35	17.02	17.23	18.39	20.14	18.4	513.95	17.15	48.39	17.93	17.41	17.17	32.36	180.64	17.44	25.11	17.76	20.39	17.9	17.65	18.13	20.85	17.35	19.4	19.43	73	18.01
656001_0017_0229	EXPT_NONREACTIVE				AVIMAIIFVIYI	0	20925653	20925653	229	17		OVOC11983_OVP08683_WBGene00248792;409	NA	656001	17	229	18.25	22.54	31.1	23.47	19.13	17.27	20.72	17.35	34.32	18.08	55.61	16.75	18.96	17.08	17.2	19.66	17.61	19.71	19.31	17.41	28.94	18.2	19.43	17.43	659.98	19.11	17.71	17.45	18.13	17.24
656001_0114_0088	EXPT_NONREACTIVE				HAREWASIHTALYFI	0	20925829	20925829	88	114		OVOC1200_OVP00180_WBGene00238009;19	NA	656001	114	88	20.23	23.32	19.03	21.59	18.9	22.67	19.78	1555.84	474.59	17.85	20.09	20.04	18.59	18.92	18.08	24.69	18.89	281.84	17.55	18.45	29.83	18.46	19.98	17.48	19.15	18.86	27.54	21.58	21.26	571.28
656001_0357_0555	EXPT_NONREACTIVE				KTARLYFLIILVWL	0	20925428	20925428	555	357		OVOC1201_OVP07615_WBGene00238010;157	NA	656001	357	555	19.91	24.65	21.22	19.3	19.52	21	18.63	64.9	21.95	19.09	18.65	18.52	19.5	18.46	19.05	25.03	22.8	20.35	18.84	18.32	19.39	21.67	19.36	17.37	18.3	18.29	32.6	21.1	19.02	18.59
656001_0306_0394	EXPT_NONREACTIVE				AAIITYYLII	0	20925628	20925628	394	306		OVOC12011_OVP03642_WBGene00248820;247	NA	656001	306	394	20.86	20.46	21.11	18.04	18.5	391.74	19.27	187.52	47.16	268.31	21.83	19.44	20.94	20.82	24.17	23.59	25.01	19.28	39.35	19.68	18.46	23.6	16.26	25.02	18.94	18.24	26.78	23.08	23.01	19.13
656001_0051_0029	EXPT_NONREACTIVE				HDDVILIYVVVHG	0	20924906	20924906	29	51		OVOC12018_OVP11314_WBGene00248827;301	NA	656001	51	29	18.1	20.42	16.81	21.75	19.8	18.28	19.59	16.49	17.87	16.3	17.25	18.18	17.45	20.65	18.05	17.49	16.8	22.23	17.47	16.76	18.78	26.39	17.1	16.47	18.63	16.57	22.33	17.89	17.78	17.62
656001_0115_0415	EXPT_NONREACTIVE				LSTIIVIIVLLD	0	20925021	20925021	415	115		OVOC12023_OVP06542_WBGene00248832;19	NA	656001	115	415	17.28	17.26	20.21	17.64	18.45	17.83	17.41	18.31	17.93	18.78	16.54	19.45	18.68	21.76	16.41	19.58	17.78	16.11	60.66	18.24	17.75	20.58	17.92	17.96	17.59	33.79	17.93	16.61	17.91	18.98
656001_0432_0496	EXPT_NONREACTIVE				LVFLAVYVYFAICLI	0	20925722	20925722	496	432		OVOC12028_OVP05877_WBGene00248837;241	NA	656001	432	496	19.31	29.94	25.84	18.56	20.19	18.72	57.51	18.93	156.6	17.83	20.02	24.35	18.14	19.3	19.03	37.94	18.52	32.63	32.6	23.73	35.71	331.45	19.53	19.05	18.34	20.08	26.95	100.55	18.94	280.41
656001_0325_0481	EXPT_NONREACTIVE				LCLKELCIWTIIFLI	0	20925589	20925589	481	325		OVOC12028_OVP05877_WBGene00248837;31	NA	656001	325	481	18.93	20.64	22.09	17.91	18.4	24.36	19.23	128.09	19.97	18.44	21.06	19.23	20.26	20.84	20.68	18.34	17.96	18.58	24.62	17.77	28.03	22.95	28.08	19.55	19.34	19.02	19.75	28.41	17.6	17.72
656001_0110_0744	EXPT_NONREACTIVE				FSYFLGFILWLLL	0	20925569	20925569	744	110		OVOC12029_OVP11984_WBGene00248838;247	NA	656001	110	744	17.59	29.12	17.81	29.26	16.07	189.44	18.25	17.81	17.36	17.04	16.8	17.34	23.68	17.51	17.21	17.41	18.61	81.82	16.77	17.56	28.45	16.69	74.96	741.95	21.99	16.5	18.16	16.7	18.79	16.4
656001_0282_0086	EXPT_NONREACTIVE				LVPVTLNILLTLIVW	0	20924992	20924992	86	282		OVOC12033_OVP07683_WBGene00248842;49	NA	656001	282	86	36.86	42.62	19.25	16.83	18.12	17.89	17.81	17.82	18.72	17.4	20.27	18.94	18.5	17.14	1290.14	19.54	17.84	19.04	19.18	16.84	19.9	19.66	17.13	16.61	16.87	16.9	17.52	28.97	21.57	22.42
656001_0151_0029	EXPT_NONREACTIVE				TRQLTTYILVL	0	20925124	20925124	29	151		OVOC12046_OVP05225_WBGene00248855;301	NA	656001	151	29	18.7	61.01	9646.16	16.5	19.22	21.34	17.72	20.06	19.76	18.2	19	973.7	18.17	21.55	19.21	21.25	17.54	20.14	18.91	20.41	18.73	17.57	22.65	19.9	18.34	16.69	23.16	21.53	16.69	27.55
656001_0426_0740	EXPT_NONREACTIVE				LHNLVGGIGICLL	0	20925505	20925505	740	426		OVOC12047_OVP12647_WBGene00248856;1399	NA	656001	426	740	19.45	32.06	20.07	17.13	17.04	16.46	17.36	21.05	17.34	533.71	19.26	18.73	17.56	17.68	20.56	24.55	19.36	19.77	18.17	19.02	18.7	18.44	20.17	18.73	18.19	21.03	20.73	21.97	4623.55	21.18
656001_0104_0610	EXPT_NONREACTIVE				MLIILVFLIISGFFD	0	20925878	20925878	610	104		OVOC12067_OVP02108_WBGene00248876;1	NA	656001	104	610	19.37	22.87	22.04	19.15	18.91	18.83	20.05	18.83	18.58	20.15	21	19.12	18.43	18.18	75.73	20.72	20.7	19.4	20.24	20.56	21.12	20.8	19.02	18.07	17.95	21.37	19.35	19.3	20.97	38.34
656001_0382_0636	EXPT_NONREACTIVE				KSARLYFLIILVWL	0	20925703	20925703	636	382		OVOC1207_OVP12899_WBGene00238016;253	NA	656001	382	636	26.63	18.79	23.1	118.74	19.22	18.77	17.88	17.79	21.32	21.26	18.09	18.71	16.98	17.44	18.19	20.31	18.91	18.46	23.52	19.24	18.52	37.66	18.42	18.44	19.18	21.37	29.83	21.4	17.4	21.27
656001_0290_0080	EXPT_NONREACTIVE				HGLVLLPILLT	0	20925601	20925601	80	290		OVOC12095_OVP05246_WBGene00248904;877	NA	656001	290	80	17.46	16.97	17.45	67.96	17.69	16.48	17.12	218.67	19.02	21.77	17.15	19.73	17.34	17.76	17.17	19.68	22.34	17.61	18.11	17.26	16.81	19.51	145.05	22.13	18.33	15.88	18.71	145.51	20.25	18.69
656001_0008_0414	EXPT_NONREACTIVE				KYIAVLLFIIFLL	0	20924890	20924890	414	8		OVOC1210_OVP11785_WBGene00238019;55	NA	656001	8	414	19.91	22.63	18.1	17.48	17.89	18.5	17.48	34.74	17.02	16.72	18.13	18.01	16.97	32.5	25.51	16.77	17.45	16.48	222.24	1151.24	17.29	8976.9	17.25	20.01	16.44	16.89	17.33	18.5	18.04	72.45
656001_0126_0748	EXPT_NONREACTIVE				QAGLVTAFIWVIS	0	20925075	20925075	748	126		OVOC12110_OVP11680_WBGene00248919;151	NA	656001	126	748	1955.14	2041.88	18.79	18.42	17.16	807.03	18.36	18.92	19.54	18.06	20	17.49	1017.26	17.88	20.19	18.55	21.41	19.83	101.92	25.21	17.63	18.16	20.7	18.97	24.36	17.68	20.97	19.45	17.04	17.27
656001_0212_0562	EXPT_NONREACTIVE				HLHFFVPI	0	20925684	20925684	562	212		OVOC1212_OVP10136_WBGene00238021;283	NA	656001	212	562	20.99	21.81	20.48	21.75	18.88	19.81	23.13	31.53	25.71	19.25	18.87	18.78	20.83	18.74	20.4	19.83	20.81	20.22	21.47	28.62	21.86	22.87	27.79	20.62	22.08	17.69	61.69	32.2	21.27	19.98
656001_0321_0293	EXPT_NONREACTIVE				LLGLLLLIIF	0	20925586	20925586	293	321		OVOC12125_OVP03330_WBGene00248934;271	NA	656001	321	293	17.79	32.42	17.84	16.68	17.95	17.58	37.67	19.19	18.94	27.24	21.78	17.41	16.94	23.08	17.8	16.95	18.09	18.56	18.55	18.02	24.46	19.8	16.17	17.38	19.19	18.78	17.27	19.22	18.24	18.71
656001_0169_0441	EXPT_NONREACTIVE				LLFPAYFLGILT	0	20925395	20925395	441	169		OVOC12138_OVP03624_WBGene00248947;157	NA	656001	169	441	19.18	20.38	18.85	18.43	19.41	21.55	17.64	83.5	16.46	22.63	17.09	59.87	790.84	18.49	21.98	24.17	17.13	17.86	20.38	18.32	19.54	18.91	42.84	928	35.76	17.34	19.77	474.65	23.84	18.49
656001_0308_0110	EXPT_NONREACTIVE				SVHGLLLPFWGH	0	20925650	20925650	110	308		OVOC12151_OVP11337_WBGene00248960;43	NA	656001	308	110	72.94	127.1	288.2	23.05	19.49	20.51	26.92	53.14	31.69	35.1	26.88	39.92	24.54	22.29	19.56	49.32	23.45	30.2	83.03	22.91	3421.18	26.88	35.49	27.44	23.56	27.72	21.94	28.16	75.11	48.86
656001_0208_0208	EXPT_NONREACTIVE				DHLIFCLNYTCLFI	0	20925051	20925051	208	208		OVOC12166_OVP01682_WBGene00248975;217	NA	656001	208	208	786.07	20.2	24.4	17.9	25.57	17.47	17.7	17.98	18.79	18.3	20.27	19.2	37.29	31.73	18.19	20.12	17.39	30.38	26.17	18.06	18	20.77	20.02	17.16	21.44	20.93	17.84	21.55	18.29	19.25
656001_0141_0697	EXPT_NONREACTIVE				ALFIALFIVALMG	0	20925875	20925875	697	141		OVOC1218_OVP00357_WBGene00238027;49	NA	656001	141	697	21.35	25.05	20.6	18.38	19.16	17.77	27.27	24.61	18.54	19.16	19.32	18.03	17.94	25.34	25.98	19.17	19.27	24.56	20.82	21.44	20.05	22.89	17.67	17.69	19.85	20.03	18.89	32.06	20	20.71
656001_0053_0191	EXPT_NONREACTIVE				ISIIMIWGAIVLL	0	20925081	20925081	191	53		OVOC12197_OVP01848_WBGene00249006;61	NA	656001	53	191	19.58	227.84	16.95	16.55	68.14	25.04	27.9	20.19	16.09	17.46	18.06	17.46	16.72	16.78	16.8	17.08	16.81	17.89	30.35	17.13	19.63	17.61	17.26	17.2	16.83	17.66	19.34	17.03	17.45	17.71
656001_0191_0129	EXPT_NONREACTIVE				LSLLYPPVVLLA	0	20925320	20925320	129	191		OVOC12209_OVP11873_WBGene00249018;1075	NA	656001	191	129	169.27	30.73	24.99	27.74	17.57	21.38	22.19	27.07	3508.29	31.1	23.4	99.99	19.09	41.87	17.03	21.72	22.91	132.22	26.6	22.72	19.37	19.35	24.84	22.05	20.2	20.28	21.32	23.6	18.81	18.91
656001_0208_0254	EXPT_NONREACTIVE				ISEGRWTLWLILVLF	0	20925301	20925301	254	208		OVOC12226_OVP02264_WBGene00249035;229	NA	656001	208	254	18.58	17.18	18.76	16.98	26.55	16.91	16.88	20.76	111.52	17.66	17.07	36.78	22.33	22.62	1559.97	18.87	17.7	29.88	20.66	17.32	143.65	19.55	16.95	18.27	22.92	21.72	17.46	18.01	18.9	19.93
656001_0427_0479	EXPT_NONREACTIVE				ISCLMCYVIAFVQ	0	20925710	20925710	479	427		OVOC12226_OVP02264_WBGene00249035;91	NA	656001	427	479	18.6	18.81	22.4	17.61	18.78	16.83	20.74	18.93	20.48	18	17.25	21.57	24	22.7	371.03	20.57	20.4	32.31	18.22	18.54	18.24	20.78	20.76	17.22	32.91	17.62	19.44	19.91	163.6	19.36
656001_0219_0565	EXPT_NONREACTIVE				HALNWLLYWIIFGTF	0	20924833	20924833	565	219		OVOC12241_OVP05082_WBGene00249050;109	NA	656001	219	565	24.01	21.71	19.35	17.62	17.37	19.33	23.69	22.3	21.22	17.93	19.13	24.13	17.62	18.13	18.71	19.58	18.08	106.78	390.07	19.67	28.64	27.93	17.65	18.82	20.31	185.91	18.6	20.55	18.62	75.3
656001_0365_0073	EXPT_NONREACTIVE				LLAYIIIPLVLYLN	0	20925030	20925030	73	365		OVOC12259_OVP02946_WBGene00249068;121	NA	656001	365	73	19.22	17.2	24.18	17.54	18.83	17.46	18.35	17.92	23.11	18.75	17.93	17.08	20.65	16.88	16.97	17.74	17.4	18.16	17.36	17.65	19.07	19.43	20.78	16.47	19.26	17.8	20.86	17.18	18.48	16.82
656001_0407_0577	EXPT_NONREACTIVE				GDIWWRIRYLWLL	0	20925099	20925099	577	407		OVOC12283_OVP06610_WBGene00249092;145	NA	656001	407	577	21.44	20.29	21.44	20.01	17.31	18.72	25.81	18.9	19.88	20.53	19.15	19.03	23.83	18.15	22.46	22.12	18.69	22.27	20.55	20.36	21.32	23.19	21.25	21.65	19.33	18.74	20.54	21.24	18.35	18.36
656001_0436_0064	EXPT_NONREACTIVE				LAVVPSIVQYIFILD	0	20925295	20925295	64	436		OVOC12287_OVP02976_WBGene00249096;223	NA	656001	436	64	18.58	32.47	16.61	15.94	17.96	33.31	18.56	3226.48	17.77	16.32	18.52	17.53	19.34	20.62	18.33	20.23	18.65	21.77	22.2	17.6	16.66	20.25	18.44	19.06	33.86	28.07	16.05	16.12	28.1	19.51
656001_0077_0333	EXPT_NONREACTIVE				ELLWLLLLS	0	20925464	20925464	333	77		OVOC12348_OVP10849_WBGene00249157;151	NA	656001	77	333	20.08	19.05	226.69	19.1	17.75	18.45	23.72	326.7	637.73	20.01	19.84	23.84	19	44.43	32.54	18.25	18.18	34.35	24.84	19.15	19.94	19.71	23.7	20.42	23.39	17.54	19.73	20.2	17.81	20.14
656001_0328_0042	EXPT_NONREACTIVE				WNARPKCLYTLAFID	0	20925267	20925267	42	328		OVOC12349_OVP12279_WBGene00249158;109	NA	656001	328	42	19.62	22.92	18.18	382.3	18.58	20.55	19.41	18.97	35.05	19.17	19.39	20.99	33.91	18.49	19.53	162.05	20.85	17.8	6250.79	18.95	306.86	1010.11	23.71	45.52	17.99	19.08	535.1	16.58	20.15	18.53
656001_0303_0133	EXPT_NONREACTIVE				MHCLQVVIAIVLYSF	0	20924930	20924930	133	303		OVOC12349_OVP12279_WBGene00249158;25	NA	656001	303	133	20.58	29.95	18.49	17.32	17.42	18.53	16.86	28.93	26.2	16.83	17.02	16.33	24.53	16.54	16.93	17.01	16.58	18.25	19	18.46	18.46	20.92	17.24	1207.87	17.74	16.95	18.98	22.54	18.2	75.75
656001_0057_0535	EXPT_NONREACTIVE				IHRDHPEVIIVFHI	0	20924891	20924891	535	57		OVOC12356_OVP07983_WBGene00249165;97	NA	656001	57	535	17.8	18.88	21.67	16.69	32.48	18.08	18.08	16.6	19.23	17.39	18	16.95	17.85	30.22	19.26	18.63	18.25	17.11	23.17	19.58	17.95	18.73	17.58	19.46	17.51	18.04	26.87	18.59	16.64	17.24
656001_0219_0221	EXPT_NONREACTIVE				ILRQPIPLWWW	0	20925730	20925730	221	219		OVOC12357_OVP11201_WBGene00249166;175	NA	656001	219	221	396.41	78.69	199.64	23.41	268.76	168.56	25.17	50.48	25.23	22.26	27.62	21.75	19.76	18.61	24.39	27.21	19.8	64.76	29.84	93.42	22.5	26.31	98.94	1152.42	25.86	100.62	256.15	30.01	38.65	23.66
656001_0306_0026	EXPT_NONREACTIVE				HYWIILLLRLF	0	20925111	20925111	26	306		OVOC12397_OVP04623_WBGene00249206;55	NA	656001	306	26	21.13	18.73	19.51	18.74	246	19.97	29.21	20.31	17.45	20.86	20.76	16.94	17.57	17.3	18.84	67.82	20.87	26.52	21.36	22.01	21.3	18.81	40.08	19.14	16.92	16.63	17.87	30.8	18.56	334.18
656001_0371_0019	EXPT_NONREACTIVE				QTPIYALTLPIAIVW	0	20925219	20925219	19	371		OVOC12414_OVP07466_WBGene00249223;283	NA	656001	371	19	55.26	17.66	51.34	44.21	22.84	123.82	18.26	19.5	32.95	48.6	33.47	24.79	23.39	26.75	31.86	34.1	17.07	49.75	241.3	191.56	21.18	54.58	18.14	23.6	24.12	18.36	21.29	19.17	24.27	112.63
656001_0351_0761	EXPT_NONREACTIVE				LHTYAYLFIGALLIL	0	20925315	20925315	761	351		OVOC12431_OVP10222_WBGene00249240;31	NA	656001	351	761	2014.42	16.71	20.77	17.58	22.84	16.12	16.46	17.64	17.16	116.72	16.97	16.24	17.33	16.81	17.37	19.35	17.17	17.1	35.84	16.25	17.08	17.17	18.01	17.39	17.43	17.05	16.95	300.01	19.99	16.12
656001_0335_0431	EXPT_NONREACTIVE				LILVNIPVFLLVI	0	20925153	20925153	431	335		OVOC12431_OVP10222_WBGene00249240;43	NA	656001	335	431	17.43	19.58	20.51	18.91	18.33	19.91	24.39	21.66	18.64	18.53	18.12	17.62	17.92	16.72	17.46	17.09	19.45	19.93	23.23	18.05	18.83	19.07	17.63	17.45	17.37	18.38	19.48	22.73	17.9	18.42
656001_0110_0320	EXPT_NONREACTIVE				GGTLILLALIFLLI	0	20925627	20925627	320	110		OVOC12433_OVP02544_WBGene00249242;25	NA	656001	110	320	18.6	16.93	23.04	17.02	16.71	16.97	20.83	79.86	16.44	15.76	20.27	16.2	16.24	16.44	17.06	77.78	16.92	51.45	20.96	20.66	17.69	31.31	16.46	16.39	17.34	19.85	19.35	17.23	16.46	17.21
656001_0331_0733	EXPT_NONREACTIVE				ALIFLLIYILVAL	0	20925326	20925326	733	331		OVOC12434_OVP06407_WBGene00249243;31	NA	656001	331	733	20.4	17.82	17.95	17.73	16.96	16.96	17.23	17.11	19.33	17.08	16.8	17.46	16.11	18.27	17.39	17.79	17.19	17.63	18.77	16.8	17.86	18.07	18.6	17.53	17.04	18.49	17.64	22.82	16.9	17.04
656001_0273_0241	EXPT_NONREACTIVE				IYILVALVLYRE	0	20925737	20925737	241	273		OVOC12434_OVP06407_WBGene00249243;37	NA	656001	273	241	16.85	19.4	19.65	22.23	16.26	18.73	17.75	32.4	16.91	19.21	18.98	47.96	17.86	18.53	18.53	17.35	16.93	17.67	17.95	19.03	17.93	20.86	21.5	17.39	316.73	17.38	18.2	18.48	18.73	22.47
656001_0344_0160	EXPT_NONREACTIVE				SGTLILLALIFLLIY	0	20924946	20924946	160	344		OVOC12435_OVP12105_WBGene00249244;25	NA	656001	344	160	156.16	16.21	16.72	17	15.76	16.61	16.05	16.23	16.31	16.83	17.11	16.68	16.5	17.03	16.73	16.49	16.5	17	17.1	16.26	16.37	19.61	17.39	16.29	16.84	15.53	268.48	17.02	17.31	29.82
656001_0195_0229	EXPT_NONREACTIVE				LWLILVLFTLTAS	0	20925482	20925482	229	195		OVOC12435_OVP12105_WBGene00249244;271	NA	656001	195	229	22.12	23.38	27.71	18.5	18.24	173.29	28.29	18.46	21.21	16.91	18.62	16.92	21	23.13	47.28	1265.93	18.15	17.39	1161.04	18.35	18.56	36.85	20.19	17.26	18.06	20.85	17.94	19.37	21.29	18.34
656001_0203_0379	EXPT_NONREACTIVE				NVVFHIILVAVI	0	20925654	20925654	379	203		OVOC12438_OVP08507_WBGene00249247;13	NA	656001	203	379	43.31	20.3	19.12	19.77	17.94	17.72	19.58	21.56	18.73	17.48	18.35	17.29	21.74	16.91	3790.89	23.62	17.73	19.46	22.93	34.67	21.41	18.84	21.2	19.12	18.09	18.26	21.81	69.79	17.97	20.04
656001_0037_0127	EXPT_NONREACTIVE				DGKHHLHDVIVGYI	0	20925331	20925331	127	37		OVOC12462_OVP06528_WBGene00249271;211	NA	656001	37	127	19.51	37.37	4268.01	16.96	17.84	61.01	17.92	17.82	21.57	17.24	19.85	583.62	19.05	126.4	17.21	18.98	17.59	16.6	21.56	18.46	22.6	34.25	66.5	17.71	7865.49	18.3	17.72	17.77	155.69	394.74
656001_0076_0540	EXPT_NONREACTIVE				HDVIVGYIVGALIGY	0	20925181	20925181	540	76		OVOC12462_OVP06528_WBGene00249271;217	NA	656001	76	540	1291.08	18.01	18.22	17.14	17.61	21.26	19.44	17.28	17.85	17.76	17.38	17.41	17.19	18.72	17.16	18.83	24.71	17.92	23.53	17.48	37.38	23.14	20.38	17.22	119.28	20.3	18.95	18.56	17.06	18.65
656001_0313_0343	EXPT_NONREACTIVE				ILFLPLIGFIITEVY	0	20924873	20924873	343	313		OVOC12462_OVP06528_WBGene00249271;49	NA	656001	313	343	18.46	21.78	23.47	43.36	18.43	19.31	26.29	17.31	16.71	18.73	18.4	17.33	98.11	19.81	21.42	16.34	18.3	22.61	19.23	89.75	19.7	20.44	22.34	17.35	19.61	18.5	18.43	19.79	21.3	182
656001_0185_0331	EXPT_NONREACTIVE				MLLLYYFVAVIL	0	20924896	20924896	331	185		OVOC12469_OVP08957_WBGene00249278;1	NA	656001	185	331	18.25	19.15	18.47	17.1	17.38	18.96	17.91	19.34	18.24	30.57	17.45	18.05	18.98	18.22	24.93	17.32	21.19	16.93	18.19	17.87	18.53	26.05	16.94	16.71	17	19.73	17.88	18.59	19.01	18.13
656001_0168_0622	EXPT_NONREACTIVE				YSLIIAQYVITIIAI	0	20925065	20925065	622	168		OVOC12477_OVP03958_WBGene00249286;127	NA	656001	168	622	31.31	23.3	21.71	23.13	19.57	20.54	21.17	20.59	22.5	20.68	19.1	26.04	44.76	18.14	18.08	23.46	20.31	19.12	46.1	25.48	131.75	25.48	21.12	22	21.23	59.96	34.52	24.85	52.54	24.61
656001_0355_0179	EXPT_NONREACTIVE				LSPAILGPFILSPWI	0	20925143	20925143	179	355		OVOC12478_OVP12722_WBGene00249287;553	NA	656001	355	179	19.26	22.59	459.63	184.67	49.98	163.28	23.84	24.49	62.67	23.98	98.94	29.42	62.47	50.59	103.87	68.18	17.6	77.35	189.86	22.41	48.79	25.05	25.37	62.12	20.57	21.56	30.33	21.69	22.49	121.68
656001_0196_0362	EXPT_NONREACTIVE				CLFALLISPHIL	0	20925631	20925631	362	196		OVOC12478_OVP12722_WBGene00249287;667	NA	656001	196	362	338.55	17.48	17.14	17.15	17.06	18.98	17.38	18.53	19.34	18.19	17.49	17.02	16.92	35.61	18.16	16.11	20.2	19.16	20.92	75.23	19.14	18.19	18.13	16.87	26.77	16.77	23.26	18.73	18.84	17.36
656001_0234_0144	EXPT_NONREACTIVE				LWTIFLPNATLIVYF	0	20925437	20925437	144	234		OVOC12532_OVP07564_WBGene00249341;25	NA	656001	234	144	775.05	18.42	3140.82	19.29	16.28	29.25	17.15	20.7	58.08	19.9	19.5	17.8	17.23	17.43	21.36	19.8	1310.5	22.02	149.47	18.11	19.76	75	21.84	19.84	18.39	19.38	22.38	21.28	18.74	36.44
656001_0006_0108	EXPT_NONREACTIVE				LYGIVGNILLII	0	20924982	20924982	108	6		OVOC12575_OVP00599_WBGene00249384;49	NA	656001	6	108	44.15	123.56	2945.81	18.07	17.3	132.16	20.35	17.47	21.99	19.04	450.96	17.52	18.65	15.88	17.37	16.25	17.19	26.63	16.6	18.81	19.22	19.43	17.68	16.42	109.11	17.79	16.29	18.46	21.59	17.64
656001_0297_0629	EXPT_NONREACTIVE				MPALGLILFPLII	0	20925029	20925029	629	297		OVOC1258_OVP07606_WBGene00238067;355	NA	656001	297	629	25.41	21.03	20.31	19.33	16.72	32.77	16.88	18.71	175.49	242.82	21.29	17.35	17.58	16.98	19.15	22.45	23.95	22.17	40.6	20.58	18.58	23.98	36.91	19.44	19.27	17.56	21.77	21.45	19.59	27.27
656001_0359_0613	EXPT_NONREACTIVE				YICLLPLWNFSVLI	0	20925790	20925790	613	359		OVOC1258_OVP07606_WBGene00238067;541	NA	656001	359	613	20.74	20.83	26.52	18.66	17.62	24.68	19.78	20.67	20.19	19.44	18.82	19.28	18.98	17.57	19.3	17.59	17.88	21.82	20.46	19.05	19.7	21.48	19.28	17.07	20.04	17.81	22.38	22.05	198.6	20.8
656001_0335_0717	EXPT_NONREACTIVE				AILLVFLIFEAIL	0	20924811	20924811	717	335		OVOC1259_OVP00306_WBGene00238068;193	NA	656001	335	717	21.11	19.37	21.08	17.94	17.1	41.45	19.33	17.41	16.64	20.72	18.15	19.83	17.17	17.38	44.91	38.39	24.27	21.08	21	18.76	19.15	19.27	19.86	18.25	18	22.61	19.71	19.42	18.02	25.92
656001_0365_0067	EXPT_NONREACTIVE				MNFVIVLICFCLFIT	0	20925088	20925088	67	365		OVOC12612_OVP00478_WBGene00249421;1	NA	656001	365	67	18.98	16.85	19.97	21.62	16.97	24.63	16.2	24.67	20.68	17.81	17.86	16.82	17.04	17.82	18.71	19.81	17.27	17.76	21.81	31.25	20.58	19.8	21.39	17.6	17.35	16.87	15.53	18.66	18.63	21.34
656001_0184_0650	EXPT_NONREACTIVE				LICFCLFITMTIFLV	0	20925707	20925707	650	184		OVOC12612_OVP00478_WBGene00249421;7	NA	656001	184	650	20.26	20.3	23.33	20.54	17.68	18.34	20.34	21.62	20.21	18.44	17.01	19.53	18.38	19.59	21.89	20.64	21.06	20.08	19.49	18.45	19.31	22.64	18.52	18.25	18.84	19.68	20.7	24.28	18.53	19.81
656001_0259_0449	EXPT_NONREACTIVE				YLTSFLLVLSVPVLA	0	20925055	20925055	449	259		OVOC12628_OVP06087_WBGene00249437;181	NA	656001	259	449	68.1	18.79	19.02	19.33	17.36	20.42	18.65	20.36	19.01	21.21	18.1	18.11	17.65	16.17	17.93	20.45	16.95	496.46	25.65	17.63	18.93	21.13	239.98	18.62	17.56	19.36	19.69	21.03	21.95	47.41
656001_0358_0672	EXPT_NONREACTIVE				GVHVWYSYFVVLIF	0	20925061	20925061	672	358		OVOC12629_OVP10149_WBGene00249438;25	NA	656001	358	672	21.49	19.09	21.69	18.01	16.38	20.54	18.26	19.12	19.29	18.17	20.22	19.29	18.07	2515.66	17.79	19.97	54.26	412.06	19.78	18.11	19.77	22.48	19	19	18.29	18.25	17.38	19.87	18.64	27.12
656001_0314_0140	EXPT_NONREACTIVE				FDKLMGVCWFLFLPI	0	20925426	20925426	140	314		OVOC12632_OVP12245_WBGene00249441;145	NA	656001	314	140	197.79	20.96	77.96	21.95	19.57	25.03	25.8	30.13	21.79	28.45	21.33	23.13	94.47	18.88	19.93	18.28	115.2	41.67	29.73	19.84	18.89	372.31	20.76	21.38	19.34	19.73	22.81	22.09	21.59	21.43
656001_0118_0230	EXPT_NONREACTIVE				IAPAVLYAVAILIV	0	20925163	20925163	230	118		OVOC12661_OVP01981_WBGene00249470;127	NA	656001	118	230	33.51	21.31	708.64	20	17.13	19.02	24.84	17.03	16.8	16.88	23.26	17.68	19.23	19.5	3047.58	64.2	16.84	153.62	20.78	17.95	32.23	19.42	18.56	20.26	17.26	17.17	35.84	200.54	27.98	55.3
656001_0193_0171	EXPT_NONREACTIVE				LHQISHIPFAYFIFT	0	20925797	20925797	171	193		OVOC12661_OVP01981_WBGene00249470;55	NA	656001	193	171	19.13	209.35	212.63	66.46	20.01	20.74	17.45	18.93	17.66	22.85	19.63	18.58	17.56	17.33	25.13	19.22	18.1	24.64	25.07	20.08	19.67	20.92	18.55	19.16	17.8	17.24	21.21	19.17	19.85	18.89
656001_0214_0464	EXPT_NONREACTIVE				FTPLWTCIWIQLIPN	0	20925168	20925168	464	214		OVOC12661_OVP01981_WBGene00249470;73	NA	656001	214	464	177.41	52.8	20.86	28.19	19.5	21.49	30.04	23.36	32.17	19.65	537.19	24.76	21.93	19.19	22.06	38.49	42.72	140.67	23.29	26.6	22.38	632.68	24.54	27.31	155.52	23.46	21.4	18.38	22.88	25.88
656001_0112_0566	EXPT_NONREACTIVE				HLIHQLIVEFPFIFN	0	20925310	20925310	566	112		OVOC12669_OVP04677_WBGene00249478;31	NA	656001	112	566	20.97	22.81	20.94	17.69	18.44	19.58	20.91	74.42	20.59	18.82	21.18	20.75	22.57	164.81	20.89	25.8	19.76	22.83	22.58	22.35	23.29	22.31	39.28	18.81	18.69	21.17	20.87	27.76	19.35	20.82
656001_0434_0310	EXPT_NONREACTIVE				HTALISCCFTFFLA	0	20925054	20925054	310	434		OVOC12674_OVP04250_WBGene00249483;211	NA	656001	434	310	21.69	19.66	20.21	18.78	19.63	16.82	20.33	16.89	20.63	17.55	19.24	18.38	18.43	18.39	27.13	19.14	18.17	18.22	159.72	19.42	22.1	20.63	17.85	20.1	18.93	17.46	23.59	18.26	17.69	19.04
656001_0015_0119	EXPT_NONREACTIVE				HIPCTIVAIIL	0	20925077	20925077	119	15		OVOC1268_OVP07082_WBGene00238077;145	NA	656001	15	119	20.2	4364.36	19.49	64.68	17.96	17.16	18.23	17.8	17.78	16.07	18.16	17.85	19.14	17.44	18.84	26.36	18.28	18.72	948.66	19.32	18.91	17.96	20.14	19.28	16.62	33.57	539.36	26.58	18.68	19.85
656001_0307_0485	EXPT_NONREACTIVE				LHTYAYLFIGALLIL	0	20925779	20925779	485	307		OVOC12702_OVP08945_WBGene00249511;31	NA	656001	307	485	18.15	39.96	18.92	18.98	16.36	17.78	16.43	96.9	19.83	17.17	18.39	16.62	17.2	19.02	187.89	16.23	17.36	318.45	19	19.25	16.97	18.78	16.82	19.36	18.78	16.54	19.12	18.93	16.98	17.04
656001_0209_0477	EXPT_NONREACTIVE				IPTYALILPIVIN	0	20925173	20925173	477	209		OVOC12704_OVP08434_WBGene00249513;13	NA	656001	209	477	37.73	24.18	19.59	21.92	17.42	19.95	18.42	18.17	17.25	19.97	17.27	131.15	20.16	20.72	20.63	25.97	17.83	20.29	27.2	22.63	20.41	18.37	184.73	17.44	18.47	19.26	19.31	17.2	18.23	17.63
656001_0275_0703	EXPT_NONREACTIVE				YLLFIQLGILALLIG	0	20925608	20925608	703	275		OVOC12735_OVP12443_WBGene00249544;31	NA	656001	275	703	19.71	23.83	20.43	19.12	18.68	18.27	21.5	22.15	17.43	17.51	17.54	18.46	22.09	17.67	19.36	19.43	18.57	19	17.65	21.76	17.22	21.01	19.78	17.6	20.75	18.77	20.18	19.78	23.45	16.91
656001_0223_0037	EXPT_NONREACTIVE				RHWLLILIVISVI	0	20925467	20925467	37	223		OVOC12752_OVP00154_WBGene00249561;49	NA	656001	223	37	220	16.6	25.38	102.04	17.59	19.62	19.26	18.75	17.2	17.08	17.29	17.04	17.53	17.63	18.58	17.1	18.74	23.14	17.52	16.64	16.46	16.05	17.69	18.56	16.5	16.97	16.63	25.2	17.52	18.06
656001_0300_0430	EXPT_NONREACTIVE				LHLLYLHEPLEAYVY	0	20925734	20925734	430	300		OVOC1276_OVP00656_WBGene00238085;31	NA	656001	300	430	21.6	20.84	20.88	19.68	22.06	18.4	18.81	42.93	20.56	719.04	17.73	26.67	19.99	19.41	20.56	36.54	19.15	33.78	37.36	279.41	24.09	84.66	18.51	21.13	19.33	18.4	21.48	19.46	20.64	161.49
656001_0382_0444	EXPT_NONREACTIVE				WFSIVNSIIVILCL	0	20925578	20925578	444	382		OVOC1277_OVP07836_WBGene00238086;529	NA	656001	382	444	20	39.94	30.75	18.3	19.74	450.93	22.35	20.57	18.75	19.83	27.58	18.68	19.48	19.81	17.31	36.36	26.94	19.16	55.62	20.58	17.7	25.26	20.79	19.9	20.01	24.14	22.75	19.5	20.29	22.66
656001_0366_0624	EXPT_NONREACTIVE				SIIVILCLFGFLS	0	20925439	20925439	624	366		OVOC1277_OVP07836_WBGene00238086;535	NA	656001	366	624	22.5	20.85	21.32	18.32	19.16	17.21	19.7	18.04	19.37	17.41	18.71	18.75	23.4	16.9	17.71	18.18	19.35	24.09	21.07	21.77	19.61	23.09	19.32	18.62	18.17	19.5	24.2	22.35	19.12	17.4
656001_0353_0341	EXPT_NONREACTIVE				FLWFGVDLPLVFLGF	0	20925352	20925352	341	353		OVOC1277_OVP07836_WBGene00238086;703	NA	656001	353	341	16.54	19.46	19.95	19.93	17.06	16.85	18.75	19.59	17.86	21.13	64.72	18.94	40.31	19.4	18.03	18.92	19.16	21.4	30.26	18.84	17.31	22.88	17.21	18	30.79	18.62	19.82	19.06	17.77	18.51
656001_0163_0137	EXPT_NONREACTIVE				MLFHLIIVMLIIHFC	0	20925630	20925630	137	163		OVOC12771_OVP09345_WBGene00249580;235	NA	656001	163	137	17.36	84.8	18	19.22	17.58	18	19.84	19.97	18.4	19.31	21.02	18.79	18.53	23.96	69.46	20.56	16.17	18.18	41.29	20.31	17.92	290.98	23.73	19.34	310.88	31.11	369.41	26.77	19.19	25.66
656001_0412_0674	EXPT_NONREACTIVE				IVVLACLLFS	0	20925810	20925810	674	412		OVOC12794_OVP08140_WBGene00249603;79	NA	656001	412	674	27.54	17.45	21.5	18.59	17.14	16.84	19.54	18.73	20.66	18.57	18.54	17.48	23.98	18.09	19.1	22.55	25.14	20.71	19.29	16.7	17.39	19.44	20.51	18.12	17.74	17.72	24.28	19.53	17.59	18.1
656001_0327_0107	EXPT_NONREACTIVE				VIDIILYALIIIA	0	20925657	20925657	107	327		OVOC12809_OVP08877_WBGene00249618;13	NA	656001	327	107	19.14	17.03	20.67	16.91	20.04	17.16	18.46	19.37	20.7	16.42	19.69	18.91	17.51	19.14	18.53	22.07	22.81	17.39	20.39	17	23.94	375.58	17.72	16.59	17.39	20.15	17.8	133.21	19.29	19.18
656001_0350_0202	EXPT_NONREACTIVE				DGRIRAVTIMVIILI	0	20925564	20925564	202	350		OVOC12816_OVP04215_WBGene00249625;7	NA	656001	350	202	19.56	76.89	23.86	18.05	67.54	36.63	20.81	31.81	28.26	18.42	19.62	20.98	25.98	18.96	20.01	21.63	18.08	500.85	23.51	19.86	19.04	25.76	21.17	22	23.94	18.69	18.89	22.7	18.93	23.01
656001_0368_0580	EXPT_NONREACTIVE				THIALFIALFIVAL	0	20925445	20925445	580	368		OVOC12830_OVP11747_WBGene00249639;67	NA	656001	368	580	29.76	18.75	21.29	19.76	17.31	30.29	17.72	21.63	17.82	20.57	17.68	16.97	16.74	22.34	17.56	123.42	20.62	32.22	16.79	498.84	17.1	25.12	19.02	18.95	18.27	26.62	20.99	19.2	17.74	17.68
656001_0410_0186	EXPT_NONREACTIVE				FYIAAMIVPAVLYAV	0	20925716	20925716	186	410		OVOC12833_OVP04984_WBGene00249642;121	NA	656001	410	186	25.03	117.81	21.08	19.66	22.47	457.63	92.43	20.29	28.83	22.22	19.89	32.62	230.72	21.35	18.09	52.67	28.63	23.51	43.07	22.79	50.18	1008.2	23.85	20.37	20.84	22.5	167.44	131.65	41.77	29.93
656001_0184_0288	EXPT_NONREACTIVE				ILPCVCFLLLCL	0	20925068	20925068	288	184		OVOC12833_OVP04984_WBGene00249642;7	NA	656001	184	288	17.24	261.62	17.4	4266.95	17.58	22.26	16.95	19.32	18.74	17.78	18.78	21.51	18.19	18.75	19.53	17.7	17	17.93	28.67	27.48	17.7	20.73	17.06	23.51	17.65	21.29	45.79	18.93	288.1	18.33
656001_0290_0006	EXPT_NONREACTIVE				HFRNYIPYYLTH	0	20925314	20925314	6	290		OVOC12860_OVP08160_WBGene00249669;181	NA	656001	290	6	29.33	234.36	170.81	112.04	20.13	25.61	818.01	19.71	23.71	19.88	18.42	19.23	23.77	6605.6	26.29	5859.61	38.11	2026.34	23.09	25.77	33.71	26.36	50.77	20.38	42.79	769.92	24.99	990.55	26.35	903.37
656001_0439_0463	EXPT_NONREACTIVE				HSIRISYLLIIAQ	0	20925408	20925408	463	439		OVOC12886_OVP12064_WBGene00249695;121	NA	656001	439	463	17.92	22.22	21.14	31.22	17.81	18.61	19.24	76.91	19.91	18.82	18.45	19.31	29.06	1787.77	17.32	25.34	17.64	21.33	20.2	17.28	18.66	21.17	19.8	18.7	21.81	19.89	19.8	23.84	793.78	4468.8
656001_0426_0516	EXPT_NONREACTIVE				HSVRSRIILICC	0	20925469	20925469	516	426		OVOC12886_OVP12064_WBGene00249695;253	NA	656001	426	516	21.98	27.89	25.27	28.94	21.39	22.7	27.16	63.08	63.69	24.06	20.13	22.18	25.08	26	29.23	23.72	23.79	29.71	296.79	18.44	27.88	24.14	46.05	21.87	22.5	26.32	48.52	23.96	23.88	1913.89
656001_0435_0579	EXPT_NONREACTIVE				LLFTSNFLIGLCLL	0	20925274	20925274	579	435		OVOC12918_OVP07861_WBGene00249727;1	NA	656001	435	579	20.08	18.16	20.34	28.69	17.31	39.25	18.69	19.94	17.81	19.52	17.76	16.89	20.61	28.26	17.84	20.29	17.42	20.21	19.35	25.27	18.61	24.64	19.67	18.21	17.91	17.53	18.9	499.45	18.88	17.29
656001_0370_0772	EXPT_NONREACTIVE				EILFALLLISLC	0	20925384	20925384	772	370		OVOC12934_OVP11872_WBGene00249743;13	NA	656001	370	772	18.73	17.98	20.33	19.28	18.14	18.79	18.39	28.77	17.41	291.96	18.42	20.31	23.95	21.01	17.25	19.35	23.64	17.3	18.83	24.54	18.84	20.82	20.83	18.91	32.24	615.79	17.32	19.18	16.68	18.86
656001_0200_0056	EXPT_NONREACTIVE				GGILILLALIFL	0	20925739	20925739	56	200		OVOC12973_OVP04004_WBGene00249782;25	NA	656001	200	56	17	17.06	17.81	20.58	17.9	18.4	16.53	18.26	19.32	15.82	15.53	16.44	19.56	16.65	16.79	20.69	18.1	15.94	17.06	27.66	16.43	17.77	18.04	15.88	16.91	17.11	18.91	16.69	20.25	18.3
656001_0334_0032	EXPT_NONREACTIVE				LALIFLLIYILIAVV	0	20925102	20925102	32	334		OVOC12973_OVP04004_WBGene00249782;31	NA	656001	334	32	16.57	16.51	151.73	1135.52	16.87	18.09	17.2	16.56	17.4	16.34	16.44	16.55	16.49	18.91	16.96	16.85	17.23	17.05	17.89	16.67	16.5	23.5	273.82	93.18	26.67	16.83	20.39	16.2	16.57	16.17
656001_0079_0207	EXPT_NONREACTIVE				MFIPILFIINDNWL	0	20925632	20925632	207	79		OVOC1306_OVP09811_WBGene00238115;133	NA	656001	79	207	1233.12	18.51	19.49	20.88	19.03	38.56	21.41	21.37	21.17	18.51	20.65	20.38	22.26	17.51	17.93	19.28	20.25	22.9	21.26	21.33	20.22	18.04	24.77	18.92	18.8	37.56	19.87	20.15	18.37	20.08
656001_0256_0450	EXPT_NONREACTIVE				IVLWIISICLAVPIL	0	20925661	20925661	450	256		OVOC1306_OVP09811_WBGene00238115;199	NA	656001	256	450	19.33	46.27	22.51	17.41	203.08	18.59	17.13	22.9	21.81	16.82	19.19	16.9	18.85	17.64	18.65	16.98	16.79	21.64	18.17	18.83	17.23	17.93	17.05	20.61	17.87	196.1	19.47	18.79	18.63	21.69
656001_0094_0648	EXPT_NONREACTIVE				VCIFIYGTCLVII	0	20925076	20925076	648	94		OVOC1306_OVP09811_WBGene00238115;241	NA	656001	94	648	17.93	18.9	20.64	18.39	17.46	17.36	18.42	19.84	21.4	19.05	18.28	17.58	18.41	25.93	17.92	20.45	18.12	20.21	206.95	20.21	18.78	21	18.9	17.4	18.83	17.65	18.41	18.2	18.12	17.73
656001_0418_0578	EXPT_NONREACTIVE				HTAVLEFLRPLSLLY	0	20924915	20924915	578	418		OVOC1320_OVP08809_WBGene00238129;1675	NA	656001	418	578	41.44	23.17	20.2	18.91	18.35	18.57	19.38	107.03	19.31	17.39	17.51	18.97	24.76	19.25	18.18	22.58	19.77	23.67	20.05	18.47	17.6	22.82	19.97	18.44	18.38	25.29	19.58	25.39	19.12	18.71
656001_0380_0722	EXPT_NONREACTIVE				ITLAEEMLHLFII	0	20925782	20925782	722	380		OVOC1320_OVP08809_WBGene00238129;769	NA	656001	380	722	21.35	43.78	17.9	20.25	21.2	44.86	20.22	62.29	21.73	23.04	18.92	21.77	21.87	18.96	19.83	20.81	21.58	28.43	23.49	22.52	22.49	24.59	23.53	21.84	18.32	21.26	18.77	23.98	20.49	20.01
656001_0098_0032	EXPT_NONREACTIVE				MLIQYRLIGILFILL	0	20925700	20925700	32	98		OVOC1325_OVP00520_WBGene00238134;1	NA	656001	98	32	18.55	17.41	25.01	17.92	16.66	30.21	85	34.16	18.24	17.78	17.38	17.17	16.35	19.62	18.65	16.74	17.23	16.05	25.1	16.27	18.34	16.55	16.58	17.56	16.26	17.53	16.68	17.3	17.71	17.14
656001_0202_0314	EXPT_NONREACTIVE				VLLVHEHSLPHVLL	0	20924964	20924964	314	202		OVOC1353_OVP10801_WBGene00238162;85	NA	656001	202	314	43.32	26.07	18.7	16.92	16.81	20.35	24.06	17.71	19.04	17.44	20.72	25.72	20.1	30.81	239.2	21.81	16.7	1240.46	28.65	21.65	42.08	18.55	21.57	18.95	19.79	533.77	682.41	977.95	17.68	20.6
656001_0038_0076	EXPT_NONREACTIVE				YTPVIIFLAIFVAVP	0	20925676	20925676	76	38		OVOC137_OVP04997_WBGene00236946;13	NA	656001	38	76	18.28	16.57	17.32	17.74	34.42	16.44	17.6	249.34	17.3	16.39	17.48	16.54	17	24.99	20.1	16.8	18.52	17.14	19.91	17.62	17.73	28.3	19.33	21.13	16.94	18.17	16.5	24.45	19.21	17.8
656001_0422_0032	EXPT_NONREACTIVE				LPDRLITEYAVFIAL	0	20925281	20925281	32	422		OVOC1370_OVP04986_WBGene00238179;301	NA	656001	422	32	17.89	16.52	17.32	17.48	16.7	35.22	21.57	17.85	16.34	16.45	20.3	18.53	17.99	17.5	62.41	16.88	17.73	52.88	23.2	18.38	24.48	17.37	17.36	19.48	18.59	18.53	17.22	18.9	19.86	18.06
656001_0344_0680	EXPT_NONREACTIVE				LWWWLLVVIT	0	20925351	20925351	680	344		OVOC1374_OVP02076_WBGene00238183;283	NA	656001	344	680	25.32	23.89	29.2	23.69	22.98	30.94	21.12	72.12	799.65	1745.41	22.82	40.38	30.54	17.29	22.09	35.77	20.76	31.46	53.21	19.15	28.93	35.11	20.52	20.6	20.5	19.39	44.86	24.24	19.93	44.87
656001_0337_0065	EXPT_NONREACTIVE				VVITVTIINLLYWL	0	20925377	20925377	65	337		OVOC1374_OVP02076_WBGene00238183;289	NA	656001	337	65	25.16	30.68	19.04	16.67	18.23	17.35	17.7	17.76	16.97	17.67	16.49	21.01	17.38	17.43	16.5	18.8	18.64	18.01	22.64	17.21	18.64	20.73	18.18	16.19	16.75	17.19	18.06	32.89	17.16	18.82
656001_0061_0587	EXPT_NONREACTIVE				GHTHAGQFYVVWL	0	20925483	20925483	587	61		OVOC1404_OVP08580_WBGene00238213;271	NA	656001	61	587	19.22	39.78	19.36	19.32	17.79	17.22	31.54	21.41	25.68	18.9	19.2	17.91	18.04	20.61	17.77	22.72	39.45	21.68	17.77	22.13	101.18	21.25	18.52	19.2	17.62	18.56	35.36	33.27	20.22	23.76
656001_0361_0665	EXPT_NONREACTIVE				GTYYLLWFIIGIA	0	20925695	20925695	665	361		OVOC144_OVP00736_WBGene00236953;43	NA	656001	361	665	22.57	22.92	23.69	19.09	16.69	173.69	18.51	18.96	17.53	18.52	20.21	21.21	26.06	17.46	18.24	19.55	17.71	37.28	20.45	17.82	17.46	23.23	19.57	19.38	20.1	19.04	19.01	19.31	17.51	21.19
656001_0059_0291	EXPT_NONREACTIVE				ASVIVLFIVIALL	0	20925618	20925618	291	59		OVOC144_OVP00736_WBGene00236953;55	NA	656001	59	291	17.29	18.71	1026.44	17.51	17.32	23.73	25.13	18.4	20.51	17.33	16.9	504.2	17.61	34.21	17.92	17	16.54	19.07	17.11	16.44	16.6	19.21	24.52	18.19	19.85	19.61	30.57	18.67	19.06	18.64
656001_0062_0578	EXPT_NONREACTIVE				HRMLLQWLLLCCDTI	0	20925582	20925582	578	62		OVOC1457_OVP02207_WBGene00238266;49	NA	656001	62	578	19.41	57.4	24.82	21.15	20.29	19.57	23.58	24.55	21.24	25.29	25.93	25.43	22.81	19.26	21.54	22.65	22	23.95	22.89	345.48	18.79	26.31	32.95	25.47	20.85	24.68	22.48	22.73	23.34	21.9
656001_0290_0384	EXPT_NONREACTIVE				HTLLGMYCWFVHL	0	20924771	20924771	384	290		OVOC146_OVP01286_WBGene00236955;385	NA	656001	290	384	18.84	21.25	20.33	54.57	17.78	17.12	18.48	37.73	18.6	21.23	20.88	21.86	17.14	17.27	17.56	17.84	20.84	17.59	20.98	45.03	17.67	19.06	18.98	18.01	21	18.05	18.69	31.15	17.89	21.51
656001_0323_0387	EXPT_NONREACTIVE				GAVGQSPISLIIALI	0	20925484	20925484	387	323		OVOC1471_OVP09584_WBGene00238280;283	NA	656001	323	387	17.99	121.29	19.45	18.1	17.78	19.23	21.35	20.88	241.04	22.76	18.28	21.11	18.77	17.09	17.95	19.09	18.01	18.51	21.13	21.12	18.94	23.44	18.35	18.12	18.56	25.8	19.2	27.36	17.62	17.4
656001_0151_0551	EXPT_NONREACTIVE				AEVLGALINGVFLLA	0	20925656	20925656	551	151		OVOC1475_OVP03332_WBGene00238284;115	NA	656001	151	551	19.94	20.03	18.21	20.12	20.56	19.23	19.9	206.67	22.7	17.96	17.65	19.38	25.06	75.3	19.42	18.57	19.02	77.78	19.72	18.46	20.42	23.1	17.85	17.35	17.48	18.2	916.04	21.24	19.1	17.96
656001_0385_0167	EXPT_NONREACTIVE				LHLYAYLIIGPMLVL	0	20925304	20925304	167	385		OVOC1480_OVP11781_WBGene00238289;31	NA	656001	385	167	19.32	18.65	21.05	19.29	18.75	39.94	20.01	20.45	18.78	19.5	17	18.3	18.83	18.2	18.64	19.27	17.73	17.92	36.05	18.4	17.97	19.51	22.88	21.26	25.51	17.3	184	18.61	384.03	29
656001_0127_0157	EXPT_NONREACTIVE				LQMFISVVLLIYI	0	20925750	20925750	157	127		OVOC1518_OVP12653_WBGene00238327;1	NA	656001	127	157	17.98	48.52	21.41	20.39	16.79	24.62	68.59	30.49	21.23	16.88	19.79	61.94	20.71	19.72	20.11	19.34	18.07	18.02	413.87	19.31	18	23.73	154.7	23.96	18.9	19.94	18.49	21.91	21.75	46.26
656001_0338_0524	EXPT_NONREACTIVE				HVNLVALLGVVID	0	20925202	20925202	524	338		OVOC1531_OVP03602_WBGene00238340;223	NA	656001	338	524	20.02	19.93	136.16	18.99	21.89	18.07	492.6	17.46	19.43	25.94	17.29	24.28	17.79	17.28	53.87	31.35	19.37	18.09	23.66	24.82	21.16	21.3	24.68	17.67	18.4	19.02	18.67	22.68	18.65	29.43
656001_0243_0671	EXPT_NONREACTIVE				FMHWLIGMVYVFYSA	0	20925141	20925141	671	243		OVOC1541_OVP07659_WBGene00238350;421	NA	656001	243	671	19.42	27.12	29.6	20.36	20.81	25.44	20.22	22	20.49	17.83	20.82	20.76	4271.31	101.81	917.38	21.89	20.52	1628.29	34.79	24.7	18.73	21.47	22.66	18.7	30.41	26.31	20.14	20.85	19.61	20.51
656001_0449_0063	EXPT_NONREACTIVE				LVLREVLRPGVLWFL	0	20925391	20925391	63	449		OVOC1541_OVP07659_WBGene00238350;439	NA	656001	449	63	19.93	17.15	52.32	105.43	18.4	30.18	20.39	24.42	17.22	17.95	21.56	18.47	20	29.46	19.6	20.15	18.76	22.7	496.59	20.17	17.25	18.04	53.89	20.9	18.35	20.39	1664.81	23.25	1101.39	20.82
656001_0426_0372	EXPT_NONREACTIVE				HFSLRVIALLVAL	0	20925056	20925056	372	426		OVOC1541_OVP07659_WBGene00238350;619	NA	656001	426	372	3072.04	18.6	157.75	21.83	16.89	20.64	18.89	17.48	16.93	20.16	17.56	17.79	21.31	16.71	19.4	20.78	17.54	18.15	19.48	17.11	347.19	20.16	22.12	18.51	18.6	19.95	20.12	23.88	17.78	20.82
656001_0373_0251	EXPT_NONREACTIVE				ETTALVSALLII	0	20925834	20925834	251	373		OVOC1562_OVP05620_WBGene00238371;331	NA	656001	373	251	121.39	19.37	21.65	18.55	18.63	23.37	17	18.61	93.11	17.32	19.29	17.03	16.78	17	17.74	17.07	17.55	40.06	19.47	16.33	16.3	20.38	18.7	17.94	17.94	17.45	20.8	51.41	18.08	18
656001_0221_0089	EXPT_NONREACTIVE				RPHHLAAVLLF	0	20925072	20925072	89	221		OVOC1588_OVP06037_WBGene00238397;151	NA	656001	221	89	18.42	54.47	20.79	19.46	18.91	20.46	18.53	22.08	29.67	19.55	19.68	17.4	21.77	24.23	16.93	4423.6	16.41	18.73	21.94	18.43	517.41	19.31	20.26	19.12	19.22	17.76	124.99	21.64	37.9	30.87
656001_0394_0394	EXPT_NONREACTIVE				FSIPIVVFIVIVIL	0	20925542	20925542	394	394		OVOC1588_OVP06037_WBGene00238397;679	NA	656001	394	394	572.9	18.28	20.7	19.17	17.53	17.57	27.27	21.33	17.09	17.45	17.26	17.01	19.91	21.59	17.4	18.53	17.85	16.24	18.96	17.36	27.25	18.97	17.3	17.47	17.07	17.98	17.83	18.74	17.02	44.3
656001_0330_0054	EXPT_NONREACTIVE				TSHWFYLLLSIYIAL	0	20925583	20925583	54	330		OVOC1591_OVP08820_WBGene00238400;187	NA	656001	330	54	23.72	23.33	1038.69	16.89	18.01	26.1	58.8	17.38	17.91	17.6	17.34	38.63	18.07	16.9	914	18.92	17.45	33.05	21.15	17.19	16.96	20.02	20.25	17.47	18.52	15.91	16.96	20.53	17.18	20.47
656001_0117_0589	EXPT_NONREACTIVE				ALCSFFIIIFCH	0	20925269	20925269	589	117		OVOC1625_OVP00110_WBGene00238434;133	NA	656001	117	589	926.31	19.08	19.83	17.46	17.96	20.88	23.55	19.9	21.88	22.34	19	20.37	21.5	18.01	17.57	22.69	18.17	23.12	22.77	34.97	18.74	21.71	19.42	18.03	19.6	19.88	20.08	21.04	18.39	19.46
656001_0340_0734	EXPT_NONREACTIVE				SSCLLLLAVIL	0	20925458	20925458	734	340		OVOC1631_OVP01161_WBGene00238440;121	NA	656001	340	734	19.82	18.05	19.65	17.93	17	17.69	19.13	17.25	1348.69	233.03	19.57	18.22	16.89	16.93	18.5	18.3	22.07	18.3	19.28	69.07	65.82	19.79	19.03	16.93	17.44	20.17	17.74	19.86	17.15	15.99
656001_0232_0548	EXPT_NONREACTIVE				LAVILFLGPLLHALP	0	20925064	20925064	548	232		OVOC1631_OVP01161_WBGene00238440;127	NA	656001	232	548	37.87	25.09	77.74	19.16	20.28	21.14	32.96	25.04	22.42	19.35	21.28	63.44	24.18	23.18	18.96	17.54	19.05	37.55	26.48	18.09	22.74	20.9	26.56	21.76	42.64	20.25	20.2	21.63	17.92	18.25
656001_0025_0371	EXPT_NONREACTIVE				DMWSVGVIIYVTL	0	20925729	20925729	371	25		OVOC1641_OVP00958_WBGene00238450;643	NA	656001	25	371	18.56	60.6	1316.52	22.57	18.26	1514.55	21.39	16.71	110.63	18.58	17.65	20.31	17.34	17.79	19.91	20.87	20.12	20.14	18.69	18.43	48.22	18.64	18.92	23.81	17.14	17.44	28.66	17.36	49.02	17.95
656001_0179_0193	EXPT_NONREACTIVE				DSSLLFLPVLL	0	20924770	20924770	193	179		OVOC1652_OVP02835_WBGene00238461;55	NA	656001	179	193	17.34	31.12	20.38	18.98	324.52	19.17	19	551.8	17.17	16.31	17.78	40.09	52.5	16.56	21.2	17.69	18.45	19.36	20.41	17.42	17.56	19.23	46.22	18.44	18.12	18.06	18.4	329.15	17.4	17.76
656001_0445_0677	EXPT_NONREACTIVE				EWWIIPFLIALILLI	0	20925276	20925276	677	445		OVOC1667_OVP11085_WBGene00238476;1393	NA	656001	445	677	18.65	19.04	16.81	16.36	24.07	17.72	16.4	17.63	21.92	17.84	16.33	16.93	16.05	16.45	98.37	18.61	16.68	17.23	15.99	16.28	17.04	33.21	17.37	16.87	17.22	18.8	19.72	17.58	17.92	16.27
656001_0186_0474	EXPT_NONREACTIVE				IWAVLFTLGVLAWTL	0	20924793	20924793	474	186		OVOC1673_OVP05638_WBGene00238482;163	NA	656001	186	474	20.06	19.02	18.72	17.24	19.5	19.56	17.25	25.64	17.03	18.29	18.62	16.93	17.24	16.72	18.85	17.48	21.34	16.47	17.74	19.03	16.94	19.13	22.09	17.4	19.33	27.34	19.07	18.78	19.09	17.58
656001_0178_0268	EXPT_NONREACTIVE				TTTMLTAIVAVFLVT	0	20925686	20925686	268	178		OVOC17_OVP01549_WBGene00236826;277	NA	656001	178	268	19.96	17.67	18.34	18.03	17.6	17.53	17.49	19.31	17	17.38	21.07	17.19	17.2	18.86	18.01	22.76	19.51	19.93	21.36	18.81	19.54	21.35	20.76	20.38	20.08	18.47	24.41	19.24	18.71	17.56
656001_0445_0165	EXPT_NONREACTIVE				MNYIPLLFLLLL	0	20925110	20925110	165	445		OVOC1709_OVP07245_WBGene00238518;1	NA	656001	445	165	18.65	16.43	21.1	21.64	17.03	17.23	20.54	17.92	39.08	897.15	18.67	262.55	16.71	18	18.96	1911.59	19.23	17.8	19.73	17.4	16.58	24.45	19.53	18.18	18.58	22.83	18.4	19.69	21.64	18.17
656001_0073_0311	EXPT_NONREACTIVE				LTVPAVIIYDLL	0	20925575	20925575	311	73		OVOC174_OVP08883_WBGene00236983;541	NA	656001	73	311	1822.85	25.23	28.15	16.96	17.37	18.9	26.21	23.11	16.71	18.65	18.09	17.45	17.38	20.89	18.76	19.92	17.39	25.5	18.32	23.55	17.73	48.03	17.9	17.97	16.86	18.11	19.51	18.24	54.54	18.17
656001_0295_0039	EXPT_NONREACTIVE				SILGPFLAGSFLILW	0	20925415	20925415	39	295		OVOC1746_OVP03586_WBGene00238555;79	NA	656001	295	39	19.86	51.34	16.54	17.6	17.94	164.63	458.59	18.3	51.59	59.75	20.19	37.67	20.15	23.81	17.13	18.18	22.12	19.62	35.9	18.68	17.49	20.18	18.86	18.42	24.33	18.63	21.08	17.4	44.94	18.82
656001_0005_0607	EXPT_NONREACTIVE				IILLFVGSLF	0	20925617	20925617	607	5		OVOC1764_OVP09557_WBGene00238573;265	NA	656001	5	607	16.55	19.88	31.16	16.97	16.93	19.81	25.51	16.5	16.96	16.85	16.61	16.94	15.82	17.05	17.14	19.59	17.03	18.81	16.86	17.88	18.55	43.3	65.81	16.75	18.67	275.65	23.76	17.61	18.44	16.02
656001_0023_0435	EXPT_NONREACTIVE				SGGVLLTLLCFIIA	0	20925260	20925260	435	23		OVOC1764_OVP09557_WBGene00238573;331	NA	656001	23	435	17.01	17.31	39.77	17.04	44.2	17.92	17.3	17.56	16.78	17.38	17.6	90.39	17.04	19.76	16.28	17.82	16.35	37.57	16.57	138.02	18.35	18.89	17.12	16.92	94.12	17.7	17.72	17.77	40.45	17.52
656001_0032_0238	EXPT_NONREACTIVE				GFPGFINALFLIVIA	0	20925687	20925687	238	32		OVOC1764_OVP09557_WBGene00238573;481	NA	656001	32	238	18.59	18.79	4854.35	18.58	23.02	19.36	17.85	20.37	20.43	18.35	19.3	16.63	20.3	19.88	18.24	19.91	22.77	31.95	20.31	185.16	2168.39	198.93	21.95	16.99	18.14	21.02	17.4	19.39	20.41	411.36
656001_0102_0524	EXPT_NONREACTIVE				ALQAVFFYLPVIL	0	20925222	20925222	524	102		OVOC1775_OVP05884_WBGene00238584;61	NA	656001	102	524	17.43	18.7	19.43	17.55	17.92	19.04	18.41	19.07	17.66	19.53	16.45	17.09	17.63	16.83	18.35	18.54	18.33	17.62	24.08	18.09	22.51	19.67	20.82	20.63	17.64	17.29	19.41	19.12	17.36	19.74
656001_0122_0568	EXPT_NONREACTIVE				WWWILLVIIS	0	20925854	20925854	568	122		OVOC1776_OVP09753_WBGene00238585;277	NA	656001	122	568	20.1	23.96	24.19	17.27	20.62	21.13	21.31	18.39	22.31	20.29	18.12	17.65	18.29	18.46	83.21	21.71	24.27	19.81	18.07	19.26	17.95	21.81	59.76	20.57	17.6	18.71	20.61	22.55	17.53	21.97
656001_0146_0370	EXPT_NONREACTIVE				YYQWVPFILGLQAIL	0	20925200	20925200	370	146		OVOC1776_OVP09753_WBGene00238585;97	NA	656001	146	370	23.27	202.81	22.67	23.51	18.78	20.88	24.78	21.36	29.3	25.89	21.65	21.97	35.34	20.39	21.81	26.51	20.69	20	22.69	19.59	41.82	27.12	23.74	35.99	20.94	22.74	52.11	21.24	50.47	252.29
656001_0017_0707	EXPT_NONREACTIVE				LCILILVALTVF	0	20925378	20925378	707	17		OVOC1787_OVP05678_WBGene00238596;301	NA	656001	17	707	17.94	70.09	26.12	20.91	17.53	17.72	30.04	21.42	21.92	17.47	19.21	22.79	495.11	15.82	18.74	18.44	24.85	21.8	18.9	45.82	16.98	18.83	17.4	19.07	16.72	16.46	16.62	21.11	16.38	16.29
656001_0257_0283	EXPT_NONREACTIVE				LFSIACFLGTILIL	0	20925516	20925516	283	257		OVOC1787_OVP05678_WBGene00238596;481	NA	656001	257	283	18.52	18.28	24.35	18.16	250.77	17.66	22.62	17.8	17.08	16.82	18.87	18.45	23.2	16.66	21.16	23.26	17.98	16.54	39.99	18.7	20.66	19.48	17.98	17.36	25.69	17.99	18.22	26.58	18.17	17.82
656001_0363_0423	EXPT_NONREACTIVE				HHLIVGVVVIVD	0	20925753	20925753	423	363		OVOC1792_OVP12787_WBGene00238601;1579	NA	656001	363	423	17.38	20.51	22.36	18.84	18.54	17.06	17.9	18.46	19.9	20.02	20.5	18.99	21.26	17.63	17.6	18.58	18.28	18.63	21.47	17.5	19.74	20.57	17.4	17.65	17.99	19.79	19.85	19.03	18.67	20.74
656001_0094_0336	EXPT_NONREACTIVE				IAIQFWLLILTTD	0	20925024	20925024	336	94		OVOC1793_OVP07022_WBGene00238602;481	NA	656001	94	336	17.95	17.75	17.69	17.58	18.08	16.69	61.93	20.64	2157.36	18.21	18.07	421.12	19.63	20.33	17.66	18.8	18.01	19.9	751.17	18.83	103.63	10869.7	17.46	17	191.78	68.9	19.53	21.43	20.96	18.18
656001_0215_0095	EXPT_NONREACTIVE				DWQHIVTLVLLIFA	0	20925218	20925218	95	215		OVOC1793_OVP07022_WBGene00238602;493	NA	656001	215	95	29.8	848.17	92.53	17.94	16.61	19	17.05	19.74	24.32	17.29	19.4	17.49	27.9	17	17.51	197.11	16.26	18.36	19.55	17.92	16.95	20.26	16.76	17	17.32	17.39	20.36	17.26	18.97	18.57
656001_0217_0675	EXPT_NONREACTIVE				YHLVIDNIIFILL	0	20924920	20924920	675	217		OVOC1803_OVP09600_WBGene00238612;67	NA	656001	217	675	19.94	20.26	18.97	17.4	17.11	19.57	17.56	19.06	21.12	18.19	17.87	17.19	17.59	18.37	17.22	165.9	49.87	20.6	18.58	18.24	30.23	19.36	19.85	18.09	18.31	46.84	23.43	19.48	17.98	132.43
656001_0010_0248	EXPT_NONREACTIVE				FHLALLILFLAFLEL	0	20924932	20924932	248	10		OVOC1810_OVP06640_WBGene00238619;139	NA	656001	10	248	19.19	26.87	105.22	16.74	17.49	49.35	16.29	16.54	489.27	16.59	17.49	16.58	17.37	119.83	16.44	17.15	16.57	19.06	17.75	16.6	17.03	25.55	21.07	16.94	16.15	16.52	16.49	19.55	17.01	19.3
656001_0250_0150	EXPT_NONREACTIVE				HILLLILLHY	0	20925268	20925268	150	250		OVOC183_OVP02812_WBGene00236992;7	NA	656001	250	150	17.37	24.63	18.79	16.33	18.95	17.85	16.3	18.9	75.29	20.35	17.2	16.83	17.07	18.35	16.45	16.55	17.12	16.49	18.22	16.72	16.62	19.43	16.88	18.12	17.11	17.13	17.13	20.64	18.21	18.38
656001_0083_0661	EXPT_NONREACTIVE				IVILAGFLGLITFLH	0	20924935	20924935	661	83		OVOC1839_OVP00709_WBGene00238648;1207	NA	656001	83	661	18.42	19.04	21.66	18.29	22.43	16.77	18.57	17.39	19.47	19.5	17.58	19.29	262.48	27.7	16.97	18.95	17.8	17.76	19.47	68.78	18.59	85.12	18.42	16.54	70.28	18.46	30.58	18.05	16.92	17.61
656001_0457_0151	EXPT_NONREACTIVE				LLNNIDVYVIIL	0	20925767	20925767	151	457		OVOC1888_OVP06476_WBGene00238697;553	NA	656001	457	151	17.95	20.9	17.56	16.15	17.9	16.57	17.43	18.2	17.37	18.73	474.91	20.4	17.9	19.94	17.64	21.35	19.77	18.95	3368.45	18.58	17.24	21.21	17.47	154.36	17.56	17.05	20.96	23.06	21.91	18.21
656001_0187_0641	EXPT_NONREACTIVE				DVFVLLGDIFHCIL	0	20925101	20925101	641	187		OVOC1892_OVP06649_WBGene00238701;235	NA	656001	187	641	43.41	19.66	27.34	18.45	17.48	19.59	22.49	24.13	21.37	17.56	19.27	20.27	18.45	29.8	19.04	17.95	22.93	21.01	215.53	17.9	17.86	22.51	20.97	19.31	18.52	21.68	20.65	20.6	22.33	62.2
656001_0267_0383	EXPT_NONREACTIVE				SAAKLYGPLLISFIL	0	20925867	20925867	383	267		OVOC1930_OVP05871_WBGene00238739;445	NA	656001	267	383	25.57	21.74	23.17	18.67	20.74	135.28	19.05	25.74	29.06	995.58	26.28	34.7	20.05	22.73	19.4	50.95	39.83	197.87	33.04	30.22	23.2	20.69	18.01	20.46	20.77	18.27	21.19	26.52	18.72	149.46
656001_0032_0460	EXPT_NONREACTIVE				IFIKYLPEWTVWTVL	0	20925289	20925289	460	32		OVOC1931_OVP11410_WBGene00238740;199	NA	656001	32	460	17.29	24.47	21.89	20.4	17.45	17.89	21.05	18.7	21.02	21.2	17.3	23.84	18.43	17.92	19	22.99	16624	17.27	22.21	21.77	28.13	36.7	17.86	39.83	17.8	17.3	19.43	28.73	114	17.53
656001_0005_0189	EXPT_NONREACTIVE				TVLAVISIWDLIAVL	0	20924786	20924786	189	5		OVOC1931_OVP11410_WBGene00238740;211	NA	656001	5	189	20.23	23.58	1070.42	129.02	19.6	16.5	17.36	18.49	18.58	17.12	17.8	17.68	22.52	16.26	19	17.54	21.55	109.97	18.34	17.43	17.54	16.81	16.35	17.02	16.12	17.58	17.11	16.75	33.66	18.51
656001_0013_0231	EXPT_NONREACTIVE				TTVACYIAILIGLC	0	20925306	20925306	231	13		OVOC1931_OVP11410_WBGene00238740;421	NA	656001	13	231	378.78	265.2	16.2	17.25	19.4	17.51	16.67	16.82	18.63	16.93	19.02	16.6	17.08	17.08	16.71	17.85	18.46	16.37	17.37	19.02	26.82	19.83	19.91	17.22	45.27	17.79	26.97	17.3	16.58	17.46
656001_0341_0035	EXPT_NONREACTIVE				IAILIGLCFTLILLA	0	20925349	20925349	35	341		OVOC1931_OVP11410_WBGene00238740;427	NA	656001	341	35	21.01	16.33	17.48	16.45	16.12	17.8	18.93	18.95	16.88	16.02	16.54	17.04	16.17	17.13	16.24	17.71	16.61	16.55	17.72	16.39	17.83	18	18.87	17.52	15.99	16.64	16.47	16.43	16.24	22.75
656001_0400_0230	EXPT_NONREACTIVE				LCYLLQVDQVYFLLD	0	20925109	20925109	230	400		OVOC1934_OVP07287_WBGene00238743;19	NA	656001	400	230	482.72	18.79	18.38	256.64	17.49	561.5	25.88	40.44	48.97	19.1	17.19	28.67	22.1	17.16	22.12	17.23	279.93	18.01	994.44	18.67	17.75	1742.29	19.22	21.32	18.02	21.54	19.2	18.57	20.58	19.29
656001_0375_0637	EXPT_NONREACTIVE				HFLLSDGQLWLM	0	20925093	20925093	637	375		OVOC1937_OVP05800_WBGene00238746;853	NA	656001	375	637	37.37	23.15	23.7	22.35	21.57	24.33	43.94	400.4	216.15	26.87	116.31	22.43	22.69	19.13	22.95	28.37	24.08	21.64	38.45	21.68	19.53	24.91	26.34	19.6	23.8	24.44	23.02	29.2	22.49	23.72
656001_0291_0003	EXPT_NONREACTIVE				MLSGLIFLVPLIILQ	0	20925149	20925149	3	291		OVOC1938_OVP11631_WBGene00238747;1	NA	656001	291	3	18.26	17.03	20.15	16.78	18.83	25.42	18.44	16.9	16.51	17.42	18.02	22.45	19.9	17.02	19.31	17.46	17.39	25.23	18.93	21.94	17.44	16.02	17.06	16.95	39.51	16.25	16.44	17.19	17.11	21.14
656001_0293_0287	EXPT_NONREACTIVE				YFTGSVLLVLFVTI	0	20925613	20925613	287	293		OVOC1945_OVP01064_WBGene00238754;247	NA	656001	293	287	17.74	17.16	17.09	17.24	18.66	19.2	17.27	17.15	36.42	16.74	18.3	16.8	18.23	17.16	17.31	17.51	16.46	16.33	17.29	17.41	16.8	18.92	17.88	16.41	17.29	16.26	17.09	17.63	60.68	16.91
656001_0275_0633	EXPT_NONREACTIVE				LLVLFVTISLLL	0	20925107	20925107	633	275		OVOC1945_OVP01064_WBGene00238754;253	NA	656001	275	633	20.81	20.07	21.85	22.6	29.77	18.16	19.9	21.93	19.59	18.92	21.53	17.21	273.22	19.35	18.89	19.1	28.94	20.23	22.67	19.27	21.65	24.33	26	18.79	18.05	18.36	18.96	19.31	20.7	20.62
656001_0047_0423	EXPT_NONREACTIVE				TILVTFCAIGLVCFI	0	20925348	20925348	423	47		OVOC1945_OVP01064_WBGene00238754;691	NA	656001	47	423	16.11	17.69	17.63	16.58	26.68	16.44	19.68	16.12	17.62	17.05	16.84	17.43	17.19	17.56	101.57	160.27	17.4	17.06	19.53	17.19	17.71	19.81	17.15	17.72	16.3	19.33	17.05	16.77	16.74	21.14
656001_0061_0383	EXPT_NONREACTIVE				LAFLPQLIVVLPEI	0	20925338	20925338	383	61		OVOC1969_OVP05846_WBGene00238778;31	NA	656001	61	383	18.3	21.28	17.28	18.38	23.57	21.6	23.88	16.85	16.54	18.18	17.73	17.61	19.07	19.36	16.85	38.09	17.94	17.36	1991.21	17.79	17.59	17.99	18.33	2165.04	16.91	18.07	17.31	27.83	25.48	488.87
656001_0109_0595	EXPT_NONREACTIVE				HVLCSPITFAYIIFV	0	20925783	20925783	595	109		OVOC197_OVP08176_WBGene00237006;1027	NA	656001	109	595	19.45	20.29	21.71	17.99	23.35	28.26	20.03	19.27	35.57	20.1	18.13	22.5	17.17	17.43	19.49	21.1	28.92	66.53	18.41	18.77	19.97	21.44	18.13	17.64	18.66	18.26	21.49	20.49	20.86	22.42
656001_0198_0514	EXPT_NONREACTIVE				QHMIEGGIIVW	0	20925642	20925642	514	198		OVOC197_OVP08176_WBGene00237006;655	NA	656001	198	514	21.51	20.08	24.08	19.7	19.82	24.26	18.41	68.82	413.03	20.38	19.44	19.2	17.98	19.55	19.09	18.62	20.84	273.52	23.11	19.88	25.25	1194.54	3651.33	20.17	22.9	22.04	18.42	18.92	23	19.23
656001_0309_0483	EXPT_NONREACTIVE				SFCAVPFLLFVFGLE	0	20925846	20925846	483	309		OVOC1991_OVP06660_WBGene00238800;163	NA	656001	309	483	17.86	22.41	18.51	17.57	17.56	17.98	17.44	20.93	18.34	64.78	18.2	17.19	18.55	17.72	18.23	3641.02	18.26	25.02	25.58	17.55	17.9	20.48	18.98	17.65	17.46	17.91	20.19	18.5	17.95	17.94
656001_0070_0492	EXPT_NONREACTIVE				HWTLSLLGTLLCLFI	0	20924824	20924824	492	70		OVOC2027_OVP09672_WBGene00238836;571	NA	656001	70	492	20.21	17.54	20.02	18.1	17.07	20.14	18.14	36.28	18.42	21.9	17.13	17.01	16.35	16.92	17.64	16.89	20.01	18.67	16.37	17.11	24.3	18.81	17.39	17.55	17.85	7315.51	19.15	17.72	18.13	17.03
656001_0029_0749	EXPT_NONREACTIVE				IISTIAILLEI	0	20925013	20925013	749	29		OVOC2031_OVP11675_WBGene00238840;25	NA	656001	29	749	13434.8	92.93	22.04	17.08	17.36	18.56	17.96	17.17	19.27	17.82	19.52	17.25	17.69	17.15	18.54	17.08	55.34	17.3	17.78	16.33	18.06	19.76	17.32	19.62	16.97	18.27	15.82	22.35	15.53	16.19
656001_0414_0602	EXPT_NONREACTIVE				IGRIIAHTYVLVL	0	20925490	20925490	602	414		OVOC2031_OVP11675_WBGene00238840;67	NA	656001	414	602	22.43	25.26	20.12	18.47	18.4	17.61	20.3	31.39	19.91	32.24	21.24	18.89	20.43	19.46	19.89	22.96	24.22	25.43	21.64	18.83	20.75	20.08	26.12	20.82	19.64	85	19.89	22.7	20.25	18.83
656001_0320_0306	EXPT_NONREACTIVE				HGRNHIIFNLYHG	0	20925129	20925129	306	320		OVOC2038_OVP10724_WBGene00238847;193	NA	656001	320	306	48.74	20.18	21.69	23.02	19.99	19.03	26.55	253.25	54.18	25.35	24.09	19.41	19.15	21.73	22.19	22.61	20.67	24.4	10947	21.25	20.61	21.75	19.23	25.36	19.78	18.6	22.48	421.19	22.63	2925.26
656001_0187_0549	EXPT_NONREACTIVE				FHFVCWTPYWISVLY	0	20924780	20924780	549	187		OVOC2044_OVP01777_WBGene00238853;277	NA	656001	187	549	20.45	19.95	25.82	17.88	17.53	19.63	17.87	17.61	153.98	30.42	20.1	18.07	25.56	16.93	17.22	22.41	18.69	21.12	18.87	19.23	19.33	21.1	21.51	18.41	17.95	17.1	33.24	18.28	17.96	307.22
656001_0156_0766	EXPT_NONREACTIVE				LGTCGNAATLAVVYH	0	20925622	20925622	766	156		OVOC2044_OVP01777_WBGene00238853;43	NA	656001	156	766	18.66	20.04	19.58	17.67	18.47	18.52	22.27	20.54	17.69	19.82	17.87	17.21	196.13	18.02	19.7	19.88	296.37	24.01	18.81	456.23	18.98	149.98	20.58	19.73	19.32	19.09	25.31	20.52	2346.99	18.12
656001_0265_0639	EXPT_NONREACTIVE				VTLAWCFLW	0	20925205	20925205	639	265		OVOC2050_OVP05643_WBGene00238859;205	NA	656001	265	639	22.9	25.07	36.73	19.27	17.05	64.03	21.06	21.5	30.99	40.45	41	19.9	49.1	19.63	43.97	21.25	19.64	19.29	21.61	19.73	18.97	26.56	20.32	24.24	20.36	47.45	18.62	23.97	22.47	26.36
656001_0295_0495	EXPT_NONREACTIVE				YYIAWVALFLIIIC	0	20924884	20924884	495	295		OVOC2053_OVP11292_WBGene00238862;121	NA	656001	295	495	19.17	18.7	21.84	18.01	18.18	20.07	30.72	42.74	19.2	18.74	18.42	21.09	24.04	18.08	26.41	18.37	17.78	18.95	17.85	19.01	17.79	28.58	24.21	20.31	19.94	19.47	18.1	20.32	18.28	18.08
656001_0370_0580	EXPT_NONREACTIVE				LNTPLSICIWLLSII	0	20924975	20924975	580	370		OVOC2107_OVP07114_WBGene00238916;13	NA	656001	370	580	21.25	19.47	21.76	19.05	23.1	18.82	21.23	24.35	26.64	19.86	18.29	17.49	18.73	17.83	17.85	19.02	21.79	20.3	27.5	18.53	18.32	22.42	20.01	18.8	19.48	16.77	20.27	18.94	73.4	36.63
656001_0086_0148	EXPT_NONREACTIVE				WVFLPVILITFLVGV	0	20925117	20925117	148	86		OVOC211_OVP08645_WBGene00237020;13	NA	656001	86	148	27.44	20.41	18	17.33	17.73	111.75	16.59	20.71	18.79	16.97	16.5	16.98	17.36	16.57	18.25	16.97	17.66	17.99	18.94	17.35	17.81	34.84	20.62	17.34	16.81	17.64	19.18	18.42	18.44	19.17
656001_0089_0759	EXPT_NONREACTIVE				ELVPFILPSVFHIA	0	20925668	20925668	759	89		OVOC2111_OVP00954_WBGene00238920;385	NA	656001	89	759	18.04	21.92	19.23	20.19	20.26	94.16	23.07	21.27	21.49	34.76	48.49	21.05	19.57	51.31	21.14	19.82	25.88	45.11	26.25	24.26	716.12	20.84	101.6	21.03	19.01	35	20.63	35.04	590.95	48.39
656001_0269_0469	EXPT_NONREACTIVE				ATPYFIIGALLILF	0	20925336	20925336	469	269		OVOC2112_OVP09714_WBGene00238921;325	NA	656001	269	469	16.99	19.35	18.26	16.92	16.37	17.96	16.66	17.75	16.87	26.77	17.29	18.37	17.3	16.67	17.06	16.91	16.83	18	17.55	20.63	30.44	17.39	20	16.88	22.87	17.65	17.42	17.84	16.76	18.3
656001_0447_0655	EXPT_NONREACTIVE				SHILVIILCVNLI	0	20924874	20924874	655	447		OVOC2143_OVP02753_WBGene00238952;7	NA	656001	447	655	17.93	18	18.13	1335.88	21.29	23.63	20.12	19.21	23.56	16.71	17.61	22.09	27.29	16.64	16.92	18.02	165.98	18.83	355.19	16.82	16.67	18.24	18.33	18.93	17.62	16.73	17.18	145.32	17.37	17.31
656001_0427_0289	EXPT_NONREACTIVE				GILVTFFVPICLLIH	0	20925053	20925053	289	427		OVOC2148_OVP10424_WBGene00238957;667	NA	656001	427	289	16.66	16.93	18.69	17.66	18.36	17.41	17.69	17.74	18.15	16.79	17.01	17.96	18.27	16.94	16.61	18.42	24.06	16.84	18.2	17.02	16.76	19.77	23.92	19.38	16.75	17.4	17.07	18.67	16.3	18.9
656001_0456_0646	EXPT_NONREACTIVE				AVLLSLGFICLLLN	0	20925863	20925863	646	456		OVOC2157_OVP04479_WBGene00238966;79	NA	656001	456	646	22.69	20.71	16.85	46.3	23.13	18.78	17.41	878.69	19.69	16.2	16.51	44.81	21.88	22.99	17.43	18.99	16.26	18.56	48.07	16.85	16.19	20.28	141.34	18.65	311.34	17.16	2638.21	48.69	17.53	20.39
656001_0216_0652	EXPT_NONREACTIVE				LGLYSILFVLIVVL	0	20925288	20925288	652	216		OVOC2160_OVP11419_WBGene00238969;85	NA	656001	216	652	19.91	20.76	19.9	17.77	17.89	18.48	19.51	21.41	22.09	17.62	17.27	16.61	20.46	19.08	17.87	20.91	23.28	18.78	18.46	18.82	17.18	19.69	17.78	18.38	17.88	18.15	18.87	20.05	25.28	25.28
656001_0171_0471	EXPT_NONREACTIVE				LFVLIVVLPIYFCF	0	20925225	20925225	471	171		OVOC2160_OVP11419_WBGene00238969;91	NA	656001	171	471	18.86	18.32	29.44	17.26	21.87	16.73	17.17	25.09	18.35	19.05	17.35	18.06	17.22	17.48	19.71	18.3	17.18	18.5	17.42	17.79	18.09	21.97	17.02	17.87	17.38	17.99	18.05	18.16	19.01	17.47
656001_0395_0551	EXPT_NONREACTIVE				LLLATVIALYLSA	0	20925103	20925103	551	395		OVOC217_OVP10099_WBGene00237026;517	NA	656001	395	551	18.03	18.91	18.79	19.37	17.57	19.88	17.11	18.82	19.71	17.4	18.41	18.69	17.58	16.77	17.43	18.72	19.02	20.27	19.18	17.4	17.71	20.01	18.13	16.49	18.21	17.03	18.52	18.6	17.15	17.86
656001_0176_0238	EXPT_NONREACTIVE				TMAHYLLIVSTGYLI	0	20925795	20925795	238	176		OVOC219_OVP04521_WBGene00237028;121	NA	656001	176	238	24.03	18.18	21.72	16.97	17.52	18.15	18.85	17.13	85.33	19.01	46.84	16.9	17.8	18.26	17.7	80.45	21.46	29.09	25.15	20.41	25.77	22.66	18.82	18.65	24.41	17.67	19.28	19.23	18.06	21.69
656001_0246_0512	EXPT_NONREACTIVE				ILLIGPLFYYLP	0	20925002	20925002	512	246		OVOC2206_OVP03445_WBGene00239015;433	NA	656001	246	512	22.61	23.3	23.82	18.35	18.09	117.28	22.91	170.19	28.31	21.63	20.96	18.22	22.94	18.06	21.5	19.62	19.65	20.88	21.9	19.34	21.76	19.13	19.28	22.26	17.98	17.72	20.52	24.99	20.32	18.69
656001_0055_0037	EXPT_NONREACTIVE				PTIVIYRYDAPLLFL	0	20925266	20925266	37	55		OVOC2206_OVP03445_WBGene00239015;541	NA	656001	55	37	18.32	19.82	19.23	27.01	23.34	20.48	17.82	25.87	20.01	17.23	17.32	19.76	23.44	23.75	21.88	18.16	38.93	23.09	20.23	20.08	32.01	19.78	17.02	19.26	34.29	19.47	27.79	25.32	17.97	22.22
656001_0142_0398	EXPT_NONREACTIVE				NLVYDWYLLLYQ	0	20924803	20924803	398	142		OVOC2207_OVP02719_WBGene00239016;187	NA	656001	142	398	17.83	17.69	50.92	18.02	17.2	18.86	20.01	20.69	41.5	17.48	17.99	18.66	70.51	18.48	17.61	18.01	17.02	21.2	20.43	19.69	32.43	21.46	16.76	17.88	16.81	17.71	55.18	20.38	381.5	19.44
656001_0406_0034	EXPT_NONREACTIVE				LDIIFGLIWLSIDSL	0	20925375	20925375	34	406		OVOC2207_OVP02719_WBGene00239016;25	NA	656001	406	34	19.44	21.61	30.34	26.48	16.19	19.16	16.32	37.38	216.79	19.08	17.27	18.09	16.93	19.31	17.54	20.08	19.52	20	20.35	24.78	46.1	18.14	20.29	16.67	16.94	17.51	23.52	23.54	17.75	17.74
656001_0182_0134	EXPT_NONREACTIVE				FEILIAIVSYLIVII	0	20925496	20925496	134	182		OVOC2230_OVP04255_WBGene00239039;37	NA	656001	182	134	16.52	76.64	22.87	34.57	17.24	17.67	17.89	18.02	17.05	19.93	19.25	23.28	18.28	17.06	25.66	18.9	24.57	17.43	38.42	18.74	44.2	10914.4	25.94	19.18	19.43	18.3	18.41	19.71	18.78	23.15
656001_0360_0232	EXPT_NONREACTIVE				LDLYPYCVAVIFYQ	0	20925626	20925626	232	360		OVOC2249_OVP07435_WBGene00239058;91	NA	656001	360	232	86.65	20.51	17.97	17.62	17.36	22.26	36.42	30.52	20.85	17.91	17.67	23.72	21.56	17.92	18.02	20.15	20.5	47.75	20	23.52	18.05	19.82	118.78	21.14	224.02	19.26	20.53	366.77	17.71	21.07
656001_0351_0159	EXPT_NONREACTIVE				ILLCCWLLYLGI	0	20925394	20925394	159	351		OVOC225_OVP09522_WBGene00237034;619	NA	656001	351	159	21.68	389.12	27.59	40.71	25.06	25.15	19.72	16.98	30.69	33.64	25.52	23.86	19.32	109.35	21.4	29.44	48.11	605.59	49.48	22.33	22.64	25.6	19.26	17.94	23.63	16.78	24.81	20.62	20.4	51.97
656001_0338_0714	EXPT_NONREACTIVE				LYCGIGCVIFIALVL	0	20924826	20924826	714	338		OVOC2255_OVP00788_WBGene00239064;271	NA	656001	338	714	22.75	19.41	24.48	18.14	16.64	17.94	25.95	20.27	19.01	19.58	19.68	18.41	17.4	19.48	18.13	20.76	21.23	19.07	23.39	18.9	57.96	25.33	19.35	20.28	20.5	22.43	19.84	22.81	18.95	20.82
656001_0212_0432	EXPT_NONREACTIVE				IIAFLPVIFFTL	0	20925521	20925521	432	212		OVOC2267_OVP07208_WBGene00239076;535	NA	656001	212	432	19.29	19.81	19.1	18.6	18.27	22.81	17.3	19.81	19.56	21.21	19.56	17.61	24.11	29.47	17.08	191.93	17.34	744.32	32.09	21.58	30.74	30.72	114.04	19.35	17.54	17.54	28.24	17.9	17.81	45.41
656001_0119_0743	EXPT_NONREACTIVE				VPQVRRDWFVYVFLH	0	20925337	20925337	743	119		OVOC2281_OVP00481_WBGene00239090;205	NA	656001	119	743	20.72	18.76	19.58	17.76	17.72	21.24	19.16	21.66	21.58	18.78	18.87	18.26	17.81	18.83	21.19	20.32	17.32	19.09	21.53	21.42	18.93	18.15	20.05	19.5	23.75	18.17	21.15	20.12	27.9	396.1
656001_0110_0474	EXPT_NONREACTIVE				DWFVYVFLHCLPWVG	0	20924816	20924816	474	110		OVOC2281_OVP00481_WBGene00239090;211	NA	656001	110	474	18.77	17.98	20.6	18.28	17.43	20.43	29.53	20.52	30.55	20.42	19.05	18.97	18.21	20.26	19.76	18.82	18.45	19.15	21.57	24.14	20.03	22.02	21.51	19.85	19.38	19.53	23.41	23.68	22.13	19.53
656001_0280_0292	EXPT_NONREACTIVE				MVFLFVAVLIYWYFA	0	20925669	20925669	292	280		OVOC2295_OVP01367_WBGene00239104;571	NA	656001	280	292	16.99	19.57	19.63	17.08	18.02	17.54	16.57	16.98	17.78	16.93	17.29	16.84	17.85	20.82	18.11	17.29	16.89	16.47	19.19	16.96	75.25	19.4	16.29	16.31	17.92	15.82	321.33	23.31	17.22	30.31
656001_0256_0694	EXPT_NONREACTIVE				SLLHGLILLPALLGA	0	20924783	20924783	694	256		OVOC2295_OVP01367_WBGene00239104;943	NA	656001	256	694	21.47	21.13	20.54	17.8	27.55	18.44	20.41	23.37	18.07	17.83	19.57	18.31	19.16	17.45	18.6	18.76	18.25	17.77	351.37	118.99	20.04	41.89	51.85	19.12	18.29	18.58	20.54	20.71	19.17	18.24
656001_0395_0405	EXPT_NONREACTIVE				RYLGWLMLYLFHLF	0	20925835	20925835	405	395		OVOC23_OVP05981_WBGene00236832;121	NA	656001	395	405	194.22	19.94	23.09	19.48	18.35	212.85	19.88	19.83	20.7	18.26	20.02	20.44	25.35	22.27	21.41	22.32	18.54	19.26	24.82	1137.02	22.27	24.85	18.77	20.87	20.73	17.91	19.55	35.36	19.34	31.27
656001_0165_0367	EXPT_NONREACTIVE				GWHALLIFYPFFIL	0	20925448	20925448	367	165		OVOC2301_OVP01875_WBGene00239110;295	NA	656001	165	367	19.85	18.8	17.56	19.88	18.19	39.37	18.58	23.74	46.2	257.91	17.66	27.85	31.36	17.96	18.25	19.84	19.5	58.25	18.95	18.51	16.58	29.59	17.28	17.25	17.82	18.65	21.11	19.85	17.34	20.89
656001_0321_0559	EXPT_NONREACTIVE				MLPLAILFVVLPL	0	20925692	20925692	559	321		OVOC2302_OVP09219_WBGene00239111;1	NA	656001	321	559	89.74	19.33	20.4	19.2	19.12	20.37	18.81	19.59	20.7	20.12	201.63	18.39	17.57	19.21	18.69	23.5	45.56	32.46	21.35	34.85	223.9	22.54	20.23	18.38	19.47	20.02	20.36	20.85	92.36	20.81
656001_0220_0002	EXPT_NONREACTIVE				LFITLPVLYFIYGL	0	20925406	20925406	2	220		OVOC2303_OVP05427_WBGene00239112;7	NA	656001	220	2	25.42	18.54	25.88	17.21	16.98	25.24	17.34	16.28	17.91	17.13	20.67	17.7	16.26	17.22	18.61	17.18	17.04	21.03	23.94	15.53	17.34	16.99	17.52	16.15	16.95	16.44	18.37	4491.77	17.65	18.05
656001_0384_0626	EXPT_NONREACTIVE				LCNGLGIWFGIWLSH	0	20925207	20925207	626	384		OVOC2325_OVP01035_WBGene00239134;307	NA	656001	384	626	21.33	26.81	19.35	17.52	17.66	18.1	17.75	21.27	19.29	18.49	17.82	18.72	19.08	17.92	17.79	19.79	18.19	46.23	20.63	17.11	102.77	20.55	19.91	18.16	18.64	21.22	18.37	19.32	18.14	19.09
656001_0277_0111	EXPT_NONREACTIVE				IPLWLMILFIILG	0	20925547	20925547	111	277		OVOC2336_OVP10536_WBGene00239145;61	NA	656001	277	111	20.15	26.35	19.19	19.3	17.38	18.8	33.67	19.16	22.62	19.73	17.09	17.73	50.95	17.71	18.58	30.18	205.66	29.85	22.55	19.3	887.33	44.59	22.64	20.54	20.26	18.48	25.08	24.3	625.74	24.33
656001_0067_0349	EXPT_NONREACTIVE				ILFIILGLLL	0	20925360	20925360	349	67		OVOC2336_OVP10536_WBGene00239145;67	NA	656001	67	349	16.53	17.72	16.85	16.68	15.91	16.33	17.73	17.13	16.97	17.37	16.68	17.37	18.31	16.37	15.76	16.53	16.83	16.58	17.36	17.26	17.29	29.81	17.1	16.52	16.35	17.6	18.12	16.19	17.08	20.84
656001_0139_0403	EXPT_NONREACTIVE				GLLLLLALL	0	20925824	20925824	403	139		OVOC2336_OVP10536_WBGene00239145;73	NA	656001	139	403	16.74	17.42	19.42	16.26	17.27	17.85	237.83	18.7	19.84	16.53	16.07	18.51	16.49	16.65	27.36	20.26	16.43	104.02	21.73	17.51	17.73	19.59	17.12	16.45	17.2	15.94	18.26	16.3	17.87	18.96
656001_0113_0373	EXPT_NONREACTIVE				LIVILLAVIALILFI	0	20924789	20924789	373	113		OVOC2338_OVP12419_WBGene00239147;103	NA	656001	113	373	18.58	16.38	16.02	17.14	15.69	20.22	22.03	18.4	48.22	16.52	17.07	18.01	139.68	22.48	18.43	17.56	16.86	18.63	17.56	17.12	17.84	17.82	17.5	17.18	16.55	18.29	18.04	20.12	16.91	17.55
656001_0047_0343	EXPT_NONREACTIVE				CWLFWVLVYLHQLNP	0	20924953	20924953	343	47		OVOC2368_OVP03202_WBGene00239177;55	NA	656001	47	343	16.62	1260.6	27.16	20.83	102.6	21.88	23.51	21.91	16.12	18.92	403.46	19.36	18.04	17.41	17.72	20.25	15.99	23.87	176.67	21.98	18.8	21.96	18.34	21.65	22.26	18.07	25.96	26.27	21.05	21.05
656001_0285_0221	EXPT_NONREACTIVE				SVWGVVFLGLLGVFF	0	20925619	20925619	221	285		OVOC2369_OVP10663_WBGene00239178;19	NA	656001	285	221	19.39	22.8	479.42	16.49	17.56	17.27	19.45	17.62	17.37	16.45	16.52	187.36	16.88	16.34	16.39	1219.64	16.76	17.27	16.99	17.67	19.95	20.31	16.54	17.06	16.88	16.57	22.58	17.29	18.42	34.6
656001_0104_0618	EXPT_NONREACTIVE				FAVIIFFLYLGYLIW	0	20925538	20925538	618	104		OVOC237_OVP02216_WBGene00237046;13	NA	656001	104	618	23.91	21.72	21.96	17.17	17.17	21.8	19.45	18.19	18.79	17.47	19.1	18.25	21.51	17.28	51.84	24.73	19.38	27.12	23.49	18.44	19.03	21.11	17.56	16.74	17.33	17.96	19.3	18.09	19.63	17.44
656001_0171_0653	EXPT_NONREACTIVE				FLHWYRWYVLTT	0	20925635	20925635	653	171		OVOC2409_OVP07139_WBGene00239218;121	NA	656001	171	653	25.35	21.15	21.78	18.45	16.84	17.68	20.96	23.53	22.69	18.95	19.48	17.44	19.27	17.34	27.65	18.74	18.95	446.38	31.26	20.63	17.91	22.5	61.47	18.88	18.64	19.42	21.16	20.92	20.86	25.87
656001_0449_0051	EXPT_NONREACTIVE				HLSAILFTALI	0	20925193	20925193	51	449		OVOC2414_OVP09615_WBGene00239223;73	NA	656001	449	51	25.55	17.46	17.98	346.38	17.38	18.81	17.65	107.83	39.95	17.32	17.36	17.62	17.33	18.71	19.29	17.73	29.81	23.92	20	19.01	17.25	17.86	22.15	17.91	17.07	26.38	21.54	255.48	17.99	21.25
656001_0170_0610	EXPT_NONREACTIVE				HKSGRLTWILVFI	0	20925659	20925659	610	170		OVOC2418_OVP12513_WBGene00239227;121	NA	656001	170	610	22.7	19.83	19.64	19.2	19.53	20.39	19.83	395.36	20.28	21.52	19.83	20.86	23.27	17.74	22.61	21.44	17.22	37.88	20.22	22.27	18.82	21	17.96	19.49	18.74	19.45	19.65	29.26	17.29	122.33
656001_0063_0667	EXPT_NONREACTIVE				IILIIFFPLAF	0	20925152	20925152	667	63		OVOC2418_OVP12513_WBGene00239227;133	NA	656001	63	667	19.85	20.76	19.69	18.98	18.13	21.45	20.19	24.2	19.47	18.06	17.51	18.37	18.26	18.39	19.15	20.73	19.41	1061.77	22.48	19.6	17.28	20.88	20.58	19.63	19.82	18.24	23.98	26.28	17.88	145.92
656001_0301_0093	EXPT_NONREACTIVE				VIIVLVVIVILLIC	0	20925121	20925121	93	301		OVOC2421_OVP08829_WBGene00239230;31	NA	656001	301	93	18.45	19.93	17.36	27.7	17.18	17	17.59	17.18	308.73	16.26	16.69	16.35	17.06	18.98	18.09	19.31	1783.46	16.21	21.41	17.87	18.66	17.95	16.21	16.05	16.56	17.53	24.23	16.44	17.46	17.23
656001_0305_0459	EXPT_NONREACTIVE				FHLPFLVLGIILL	0	20925616	20925616	459	305		OVOC2425_OVP05980_WBGene00239234;331	NA	656001	305	459	20.58	21.93	20.84	18.49	17.69	274.52	17.04	23.51	20.08	17.24	20.32	21.51	22.42	17.37	27	23.77	18.23	19.75	19.9	19.2	25.25	21.11	16.83	19.01	17.68	22.13	27.95	19.98	19.33	21.63
656001_0022_0204	EXPT_NONREACTIVE				HTVAADWWSLGVL	0	20925551	20925551	204	22		OVOC249_OVP01391_WBGene00237058;247	NA	656001	22	204	112.66	4528.58	18.19	19.24	17.49	21.63	44.05	19.87	24.56	26.86	17.36	17.85	18.7	26.2	6378.96	946.73	30.71	52.94	28.85	29.05	61.76	22.4	22.33	21.36	21.63	21.22	188.77	18.98	18.08	20.6
656001_0026_0028	EXPT_NONREACTIVE				LHFITLLYFILTCIH	0	20924950	20924950	28	26		OVOC2493_OVP04744_WBGene00239302;1	NA	656001	26	28	16.23	16.72	47.83	19.85	16.94	18.82	16.55	400.23	22.88	16.58	17.36	15.76	16.12	25.34	17.28	16.69	40.2	20.87	28.79	16.05	17.85	18.62	21.52	732.23	19.99	22.47	29.25	17.26	70.57	19.59
656001_0308_0450	EXPT_NONREACTIVE				AIILILICLILLI	0	20924888	20924888	450	308		OVOC250_OVP09356_WBGene00237059;973	NA	656001	308	450	23.86	18.19	19.24	18.62	18.36	18.35	17.67	17.48	19.6	18.1	19.77	16.28	16.98	17.61	18.82	17.57	18.38	16.74	16.26	17.31	33.07	20.57	36.29	18.63	18.1	17.78	27.11	19.51	19.37	20.8
656001_0036_0328	EXPT_NONREACTIVE				ICLILLIIMVLL	0	20925675	20925675	328	36		OVOC250_OVP09356_WBGene00237059;979	NA	656001	36	328	23.5	51.61	18.56	18.16	16.6	16.97	17.57	18.48	63.52	18.46	71.19	16.59	18.3	16.36	17.1	16.87	16.9	19.03	19.23	16.67	16.81	19.07	20.96	17.13	17.04	20.52	17.66	20.54	19.52	41.55
656001_0065_0213	EXPT_NONREACTIVE				NVLTLLVLLLLH	0	20924810	20924810	213	65		OVOC2518_OVP00570_WBGene00239327;739	NA	656001	65	213	15.91	17.85	18.11	18.97	16.75	18.63	16.53	17.92	17.33	20.23	15.91	20.64	17.63	16.55	51.77	16.95	18.1	19.42	26.97	18.86	16.7	3447.3	19.06	20.08	17	18.2	16.66	19.09	17.88	21.59
656001_0108_0752	EXPT_NONREACTIVE				FGTKNWMLLWLCWFC	0	20925723	20925723	752	108		OVOC2574_OVP02203_WBGene00239383;151	NA	656001	108	752	22.45	22.42	20.22	18.26	19.23	19.56	24.71	28.7	22.18	20.57	21.61	20.13	19.63	20.59	25.58	21.47	19.52	1403.04	542.98	21.54	20.46	2240.31	21.82	18.39	19.78	20.48	34.84	27.57	244.41	19.45
656001_0029_0481	EXPT_NONREACTIVE				MPFNPVSCTVPFLIL	0	20925229	20925229	481	29		OVOC2586_OVP11330_WBGene00239395;343	NA	656001	29	481	36.24	25.45	33.71	19	16.33	174.04	21.55	25.65	24.56	18.93	18.65	18.12	36.49	18.43	18.54	25.83	20.01	566.14	20.5	18.13	19.87	34.12	262.71	19.97	17.98	19.74	25.17	24.46	63.18	36.72
656001_0182_0394	EXPT_NONREACTIVE				KDFIVLLSLYILYL	0	20925012	20925012	394	182		OVOC2587_OVP05791_WBGene00239396;115	NA	656001	182	394	17.15	16.96	175.86	16.48	17.23	18.28	17.16	18.04	16.52	16.46	16.94	16.75	18.56	17.77	16.81	18.89	17.12	20.35	19.9	198.48	16.68	18.52	433.93	16.28	17.96	20.98	17.76	202.15	17.5	16.65
656001_0332_0544	EXPT_NONREACTIVE				GHWVGILLISF	0	20925062	20925062	544	332		OVOC2594_OVP12745_WBGene00239403;271	NA	656001	332	544	22.46	20.27	24.84	18.76	19.82	21.66	20.7	59.19	18.54	19.93	19.4	19.22	18.37	17.89	22.23	18.72	19.98	18.7	22.85	18.58	467.2	23.17	18.32	19.09	19.09	17.24	19.44	21.76	16.86	19.43
656001_0423_0077	EXPT_NONREACTIVE				AAVCLLIGTLLF	0	20925203	20925203	77	423		OVOC2594_OVP12745_WBGene00239403;43	NA	656001	423	77	17.74	17.11	19.42	22.64	18.45	167.74	16.92	17.93	18.74	25.02	18.73	16.34	242.62	18.59	17.92	18.34	42.1	48.7	18.25	21.62	16.73	17.01	19.31	129.86	26.52	17.24	29.79	755.86	147.66	20.72
656001_0157_0091	EXPT_NONREACTIVE				LGILTFLIFDVIQLV	0	20925636	20925636	91	157		OVOC2622_OVP00991_WBGene00239431;301	NA	656001	157	91	20.43	16.89	17.35	17.94	21.21	183.22	17.24	18.3	37.84	16.94	16.45	18.99	19.1	19.55	20.66	20.25	18.56	17.34	20.62	18.82	16.92	31.35	18.79	18.13	20.26	18.46	21.44	17.23	17.85	17.89
656001_0129_0375	EXPT_NONREACTIVE				HGALWLIFSSFIFLV	0	20924960	20924960	375	129		OVOC2625_OVP09446_WBGene00239434;67	NA	656001	129	375	26.66	19.81	17.45	27.04	17.56	18.34	19.62	18.68	18.22	17.79	20.42	18.67	18.22	17.56	16.84	20.41	17.94	17.53	18.44	17.31	18.11	21.48	17.13	16.57	17.27	18.18	21.32	19.49	17.4	30.87
656001_0026_0664	EXPT_NONREACTIVE				LYAFVCTIFIVILN	0	20925385	20925385	664	26		OVOC2636_OVP11989_WBGene00239445;295	NA	656001	26	664	17.25	18	17.04	18.1	18.88	20.48	18.81	24.79	17.51	18.16	16.46	17.5	17.33	17.27	18.63	16.93	170.78	16.91	19.27	21.45	18.46	4733.16	18.75	19.34	18.48	17.52	16.92	21.94	404.01	17.27
656001_0149_0495	EXPT_NONREACTIVE				IVLGASVIVLLYYL	0	20924907	20924907	495	149		OVOC2675_OVP08655_WBGene00239484;49	NA	656001	149	495	26.6	17.28	18.85	787.54	23.75	43.91	18.11	18.99	18.01	18.72	17.2	16.81	24.06	17.78	16.85	17.34	17.52	17.14	17.09	18.63	17.27	18.8	17.08	17.99	20.63	18.54	20.08	18.61	16.88	17.69
656001_0436_0104	EXPT_NONREACTIVE				HLLSVLLHSDL	0	20925080	20925080	104	436		OVOC2685_OVP04758_WBGene00239494;277	NA	656001	436	104	17.4	18.5	17.42	19.22	17.53	45.04	18	19.17	27.1	17.9	17.53	15.82	16.77	17.45	17.24	17.06	83.14	113.33	21.97	16.49	16.23	18.43	22.25	16.45	16.49	155.49	22.78	16.98	18.66	146.77
656001_0061_0765	EXPT_NONREACTIVE				SLSYIVGPILAFIMA	0	20925821	20925821	765	61		OVOC2688_OVP09484_WBGene00239497;1675	NA	656001	61	765	20.88	18.63	44.09	18.47	29.44	16.86	17.34	17.56	20.57	17.18	1228.51	17.55	17.75	18.38	17.88	19.36	18.99	18.52	18.68	19.77	23.5	18.75	20.12	17.97	16.57	17	73.82	21.17	17.35	40.92
656001_0303_0453	EXPT_NONREACTIVE				IMALFIVGLVLFA	0	20925837	20925837	453	303		OVOC2688_OVP09484_WBGene00239497;1687	NA	656001	303	453	23.86	19.29	21.81	19.37	17.09	18.57	17.3	22.74	19.33	18.51	17.79	16.29	16.98	16.57	17.65	17.58	17.04	16.96	58.8	18.34	20.36	18.8	17.39	19.26	17.47	18.51	21	20.18	19.18	17.71
656001_0383_0189	EXPT_NONREACTIVE				LILFSISVLWAL	0	20925691	20925691	189	383		OVOC269_OVP06837_WBGene00237078;289	NA	656001	383	189	26.33	19.78	1079.38	17.11	60.84	21.23	19.31	25.15	19.45	25.02	21.26	18.95	33.5	19.29	17	17.51	19.86	19.9	21.21	20.16	33.37	23.73	20.31	17.66	17.8	353.4	18.07	21.61	20.49	17.83
656001_0335_0647	EXPT_NONREACTIVE				TIGHIVLVT	0	20925452	20925452	647	335		OVOC27_OVP04000_WBGene00236836;85	NA	656001	335	647	22.53	23.17	23.37	21.46	18.96	284.02	21.15	31.11	18.49	23.03	24.78	20.19	24.26	18.2	20.35	18.44	787.86	22.83	21.24	24.71	19.95	27.09	21.08	19.65	23.27	19.75	25.55	238.75	30.4	20.65
656001_0262_0334	EXPT_NONREACTIVE				VDFIIGSVLSILHH	0	20925612	20925612	334	262		OVOC2704_OVP06420_WBGene00239513;13	NA	656001	262	334	19.03	18.73	18.58	160.36	16.88	18.43	17.89	19.52	19.14	18.98	19.44	17.15	19.25	17.56	18.48	19.23	19.69	16.56	21.19	19.89	17.52	20.27	17.47	20.53	17.3	18.93	18.82	18.35	19.62	19.39
656001_0381_0473	EXPT_NONREACTIVE				LCGFICVGIGTWLVL	0	20925481	20925481	473	381		OVOC2706_OVP04500_WBGene00239515;25	NA	656001	381	473	19.17	51.82	19.36	20.07	18.39	17.97	21.92	21.4	21.78	19.33	18.61	17.95	17.71	20.66	18.67	18.13	19.75	22.25	21.51	24.53	20.04	31	20.69	18.28	18.99	24.22	19.9	21.04	18.32	26.91
656001_0209_0181	EXPT_NONREACTIVE				AVPFGTLIVLLFLWL	0	20925089	20925089	181	209		OVOC2729_OVP12601_WBGene00239538;439	NA	656001	209	181	17.15	17.84	18.77	16.63	17.58	23.74	67.43	16.53	203.55	17.46	17.76	16.55	17.37	15.91	16.35	37.17	19.2	18.43	22.11	17.46	17.04	19.8	17.53	16.5	16.51	1423.34	31.05	16.81	17.54	19.85
656001_0134_0146	EXPT_NONREACTIVE				HAILIFAPAIII	0	20925198	20925198	146	134		OVOC2740_OVP07501_WBGene00239549;97	NA	656001	134	146	16.37	18.91	18.44	18.46	17.73	18.12	17.4	17.73	30.27	16.81	18.02	19.07	17.06	17.76	17.54	19.35	2942.26	19.95	20.71	18.96	17.41	18.87	21.13	294.05	21.1	16.9	32.41	19.31	17.56	18.16
656001_0116_0638	EXPT_NONREACTIVE				SIAALLAVVLVIF	0	20925087	20925087	638	116		OVOC2748_OVP01969_WBGene00239557;481	NA	656001	116	638	18.52	50.58	22.08	17.72	17.66	2480.62	19.64	21.19	20.58	17.82	17.31	20.86	17.47	17.57	17.47	26.84	17.83	18.92	18.71	18.04	17.69	19.87	17.58	18.11	18.65	18.68	19.1	19.63	18.6	20.94
656001_0324_0050	EXPT_NONREACTIVE				RTVLYIIAWIRDL	0	20925471	20925471	50	324		OVOC2760_OVP05204_WBGene00239569;271	NA	656001	324	50	303.98	20.6	18.57	216.44	17.92	28.38	19.05	443.76	17.35	17.89	18.65	19.7	21.21	17.52	20.12	32.27	19.39	29.94	23.27	168.97	20.4	18.82	18.39	18.22	16.85	17.65	18.03	19.36	19.61	18.57
656001_0244_0092	EXPT_NONREACTIVE				HTADSIVGASLIFIL	0	20925830	20925830	92	244		OVOC2764_OVP08584_WBGene00239573;295	NA	656001	244	92	18.79	55.87	17.6	19.11	16.75	21.1	16.51	30.7	17.77	18.09	18.5	16.72	17.05	17.19	16.83	20.7	16.27	117.07	21.6	48.11	19.63	19.84	17.38	17.97	19.16	17.3	19.91	19.18	17.38	18.35
656001_0128_0464	EXPT_NONREACTIVE				TVISILDFAALII	0	20925094	20925094	464	128		OVOC2782_OVP10091_WBGene00239591;67	NA	656001	128	464	17.57	21.5	22.35	21.1	16.94	19.76	18.38	24.25	22.77	20.32	20.42	18.61	19.33	44.55	18.22	21.07	21.95	19.32	25.47	20.08	18.44	20.69	23.44	22.41	24.72	19.78	21.42	20.72	20.38	19.09
656001_0052_0358	EXPT_NONREACTIVE				MSHLLQVIVIACFL	0	20925125	20925125	358	52		OVOC2791_OVP09302_WBGene00239600;1	NA	656001	52	358	17.73	17.46	18.47	16.91	15.94	544.73	18.28	16.77	18.28	17.04	16.38	17.09	16.37	17.83	17.17	327.14	83.52	95.46	27.76	496.55	410.56	38.65	16.75	17.77	16.64	17.81	17.73	19.31	17.63	29.51
656001_0268_0736	EXPT_NONREACTIVE				LSAVIFPYLIVWIFI	0	20925112	20925112	736	268		OVOC2805_OVP12035_WBGene00239614;67	NA	656001	268	736	18.36	18.03	20.57	19.65	21.54	16.79	17.41	20.38	16.58	18.28	18.11	17.56	17.36	19.15	17.78	47.62	18.24	17.19	18.98	17.35	17.55	18.73	18.53	18.36	17.16	17.73	17.92	401.81	22.14	20.76
656001_0225_0649	EXPT_NONREACTIVE				SMQSSFTTLVVTLW	0	20925462	20925462	649	225		OVOC2828_OVP12053_WBGene00239637;169	NA	656001	225	649	27.19	22.67	23.64	136.6	23.62	20.03	21.3	23.8	22.88	19.28	18.96	19.15	19.15	4630.49	19.96	22.93	24.28	20.62	23.42	21.22	56.79	41.21	20.48	21.67	19.46	20.29	21.26	24.51	18.77	61.28
656001_0273_0563	EXPT_NONREACTIVE				PLQSFHPIFLLTWCI	0	20924959	20924959	563	273		OVOC2830_OVP05393_WBGene00239639;163	NA	656001	273	563	22.75	21.52	24.6	19.6	19.97	36.37	21.28	23.38	19.95	21.65	18.7	21.45	19.15	28.36	58.41	18.73	23.3	22.69	27.92	20.7	43.62	21.02	22.39	24.54	18.59	21.22	23.8	22.78	20.24	19.44
656001_0376_0170	EXPT_NONREACTIVE				HYLSFLSLYIIF	0	20925272	20925272	170	376		OVOC2830_OVP05393_WBGene00239639;445	NA	656001	376	170	16.33	18.75	18.95	17.7	24.5	103.59	18.1	18.96	18.97	18.3	17.84	17.14	18.5	19.08	16.99	17.35	18.32	18.99	20.96	17.55	18.61	19.82	23.53	17.59	16.97	16.21	23.68	20.04	20.08	18.84
656001_0445_0277	EXPT_NONREACTIVE				MTVPFWLFLFILIIE	0	20925738	20925738	277	445		OVOC2842_OVP09043_WBGene00239651;139	NA	656001	445	277	23.48	211.02	17.51	47.47	17.86	19.24	22.14	21.18	18.52	370.85	26.2	17.74	19.94	52.32	17.29	54.67	19.73	49.3	18.66	37.83	15.94	45.93	18.92	19.9	24.26	18.72	18.16	20.64	19.64	19.4
656001_0192_0668	EXPT_NONREACTIVE				WILCDTSDYLHTCLL	0	20925350	20925350	668	192		OVOC2844_OVP05920_WBGene00239653;667	NA	656001	192	668	31.32	22.25	483.84	25.7	30.15	323.76	24.32	25.35	23.95	340.4	19.3	21.57	21.68	23.63	23.39	21.47	32.48	25.82	21.12	22.3	22.17	33.7	31.67	31.51	22.03	30.43	55.34	50.91	18.57	25.3
656001_0133_0371	EXPT_NONREACTIVE				HKHNRTLWRWLAIAL	0	20925775	20925775	371	133		OVOC2847_OVP01861_WBGene00239656;277	NA	656001	133	371	20.63	20.74	17.39	21.15	1453.84	18.99	22.13	22.47	25.45	19.32	22.84	21.03	19.42	53.37	34.47	20.17	20.45	20.97	454.51	19.53	23.16	24.16	18.53	6960.8	20.21	22.57	19.6	84.29	21.87	23.31
656001_0207_0177	EXPT_NONREACTIVE				TACLFIIFLWAIG	0	20925851	20925851	177	207		OVOC2863_OVP00865_WBGene00239672;67	NA	656001	207	177	18.18	17.3	18.53	17.52	22.02	17.76	20.81	19.07	29.36	17.65	18.4	17.34	18.06	17.8	19.62	48.16	18.96	1081.42	19.99	16.82	16.81	18.84	18.91	16.95	16.76	17.26	17.55	18.13	20.81	17.43
656001_0287_0421	EXPT_NONREACTIVE				NMFNEKVYIFLW	0	20925504	20925504	421	287		OVOC2874_OVP00738_WBGene00239683;271	NA	656001	287	421	330.91	19.5	21.24	18.86	21.58	18.98	20.23	22.69	21.03	23.21	19.8	19.47	19.82	31.29	20.01	18.46	19.29	19.62	20.85	417.14	19.38	20.97	18.05	18.97	22.06	21.32	25.07	22.51	19.95	20.42
656001_0360_0744	EXPT_NONREACTIVE				HIIGLFTLLL	0	20925709	20925709	744	360		OVOC2905_OVP08989_WBGene00239714;439	NA	656001	360	744	22.84	19.71	17.41	17.93	16.98	24.48	18.38	17.91	16.25	17.21	18.9	18.88	22.53	80.75	18.22	24.8	20.07	18.12	78.99	17.61	469.95	18.09	18.81	17.55	19.82	17.5	16.6	17.79	49.56	17.18
656001_0363_0753	EXPT_NONREACTIVE				FAIFICIMVIALLA	0	20924968	20924968	753	363		OVOC2954_OVP02278_WBGene00239763;355	NA	656001	363	753	23.83	19.71	59.68	17.75	25.98	22.54	20.32	22.41	32.34	18.7	89.95	27.92	35.3	93.46	20.46	25	20.45	21.76	96.68	21.27	20.62	50.52	22.83	22.82	22.45	30.71	142.31	25.53	20.84	20.58
656001_0417_0549	EXPT_NONREACTIVE				NFLIPLAISGLVYFL	0	20925697	20925697	549	417		OVOC2984_OVP11713_WBGene00239793;121	NA	656001	417	549	21.86	23.3	19.85	18.6	18.04	17.3	17.81	18.71	18.1	18.44	18.93	18.73	20.02	17.71	19.69	20.62	23.79	21.26	18.89	19.83	52.19	22.27	22.7	20.87	18.52	17.38	24.16	21.6	19.54	21.73
656001_0165_0457	EXPT_NONREACTIVE				TRQLVLLYIDAYLHI	0	20925333	20925333	457	165		OVOC3005_OVP12921_WBGene00239814;457	NA	656001	165	457	17.66	20.03	22.75	17.15	17.63	19.02	18.69	31.74	60.08	18.83	20	17.91	30.75	17.54	19.47	64.38	18.99	18.8	18.71	17.95	19.18	19.96	17.33	19.27	18.74	18.25	20.2	99.12	19.47	21.04
656001_0277_0035	EXPT_NONREACTIVE				VIPALFYAILIVMD	0	20925396	20925396	35	277		OVOC3016_OVP05389_WBGene00239825;673	NA	656001	277	35	17.65	29.54	43.65	18.92	16.89	19.63	17.55	17.52	17.45	17.88	18.21	16.7	17.49	18.01	17.18	17.36	25.39	17.58	19.77	16.32	16.91	16.56	20.44	16.53	27.13	16.74	57.17	20.43	18.52	18.64
656001_0438_0100	EXPT_NONREACTIVE				FVFFYGAIILIGI	0	20925006	20925006	100	438		OVOC3023_OVP07225_WBGene00239832;31	NA	656001	438	100	21.52	54.99	20.85	19.74	19.36	17.24	17.09	233.9	17.14	17.31	17.63	18.03	17.02	17.78	37.16	18.04	17.85	19.31	21.62	16.68	16.02	19.3	18.51	18.65	18.16	18.09	38.61	17.38	17.91	17.06
656001_0021_0137	EXPT_NONREACTIVE				DVEANYVIVYAYQF	0	20925664	20925664	137	21		OVOC305_OVP12515_WBGene00237114;241	NA	656001	21	137	22.27	21.25	790.82	37.19	16.91	20.26	332.35	18.6	18.61	19.71	18.56	17.6	22.45	21.42	21.05	23.14	19.17	18.13	320.67	19.04	21.54	24.49	144.37	20.16	16.96	18.7	38.79	17.78	17.97	22.46
656001_0064_0176	EXPT_NONREACTIVE				DWIIFYIGCVIII	0	20924863	20924863	176	64		OVOC3057_OVP01593_WBGene00239866;187	NA	656001	64	176	24.45	468.49	27.21	21.78	17.64	19.74	36.54	19.49	25.58	20.4	17.72	17.23	16.96	17.67	16.57	17.71	18.75	17.21	32.5	17.44	19.24	22.32	18.87	22.39	21.08	17.27	360.13	18.33	19.64	17.8
656001_0086_0626	EXPT_NONREACTIVE				LIGLLLSIAFNIWFL	0	20925174	20925174	626	86		OVOC3064_OVP01519_WBGene00239873;145	NA	656001	86	626	20.62	20.62	24.32	18.63	20	20.05	22.97	21.75	17.54	20.13	18.74	17.78	17.27	18.6	17.29	26.52	19.68	22.03	98.07	21.11	17.92	34.5	16.88	20.5	17.8	18.47	28.35	18.95	18.37	19.33
656001_0331_0769	EXPT_NONREACTIVE				RAQTIIISWV	0	20925815	20925815	769	331		OVOC3082_OVP09659_WBGene00239891;97	NA	656001	331	769	27.61	30.18	19.43	6763.6	20.9	3107.86	21.86	22.81	117.72	218.95	20.14	142.61	502.74	18.44	21.27	20.65	18.73	23.71	24.66	22.41	14477.2	21.95	27.23	20.33	19.37	22.02	20.96	24.71	17.83	23.62
656001_0430_0258	EXPT_NONREACTIVE				ALIGLPLSIHHIEF	0	20925849	20925849	258	430		OVOC3094_OVP10634_WBGene00239903;7	NA	656001	430	258	20.02	20.17	28.28	21.91	19.06	22.73	58.11	19.57	29.61	19.41	19.6	19.39	26.76	18.74	21.46	29.62	18.79	329.14	23.1	18.72	20.85	20.61	80.18	20.11	19.65	22.7	23.48	383.71	60.9	58.7
656001_0115_0597	EXPT_NONREACTIVE				IDLFCSCVTGLIFFL	0	20925018	20925018	597	115		OVOC3096_OVP09558_WBGene00239905;445	NA	656001	115	597	19.52	19.32	20.6	17.59	41.44	22.44	19.49	19	19.69	25.14	18.97	19.09	18.2	29.64	20.08	23.36	17.01	20.74	64.42	19.64	25.85	23.27	18.04	18.24	30.86	20.83	19.15	24.85	19.09	20.32
656001_0354_0324	EXPT_NONREACTIVE				LQLFSRVTLVWLILY	0	20925084	20925084	324	354		OVOC3104_OVP01392_WBGene00239913;85	NA	656001	354	324	19.31	19.24	20.92	16.9	17.73	29.52	17.07	17.86	17.17	17.49	19.91	59.96	21.23	20.06	17.44	20.76	21.88	17.28	26.02	18.3	17.23	19.83	18.18	17.8	19.24	17.08	18.54	36.53	84.62	21.58
656001_0077_0419	EXPT_NONREACTIVE				IFIFCILLSFLAI	0	20925843	20925843	419	77		OVOC3105_OVP07042_WBGene00239914;253	NA	656001	77	419	17.43	21.97	22.5	17.31	17.29	1436.53	19.13	19.95	22.1	20.27	18.61	16.82	17.66	17.9	16.56	19.2	39.8	18.7	24.34	16.63	17.07	19.93	19.84	17.89	19.15	17.33	23.74	18.58	16.89	19.01
656001_0092_0580	EXPT_NONREACTIVE				SNALLAALLFVSL	0	20925518	20925518	580	92		OVOC312_OVP03950_WBGene00237121;4537	NA	656001	92	580	61.94	24.94	19.82	18.71	18.24	20.84	19.76	26.2	21.87	19.41	20.46	16.97	17.38	17.7	17.43	19.21	18.65	19.42	18.56	17.73	18.11	20.03	17.32	16.96	16.95	16.65	19.18	17.79	18.29	17.31
656001_0038_0146	EXPT_NONREACTIVE				NLMITLIIISFIVI	0	20924933	20924933	146	38		OVOC3121_OVP07093_WBGene00239930;199	NA	656001	38	146	26.22	90.74	45.96	19.98	17.8	92.03	28.26	19.59	476.44	23.27	21.01	17.07	118.66	138.9	18.05	18.38	19.7	31.71	19.2	20.26	157.97	44.52	20.13	19.23	17.42	18.49	43.28	19.34	562.93	22.45
656001_0268_0136	EXPT_NONREACTIVE				GYIASPGVVIPVLL	0	20925848	20925848	136	268		OVOC3122_OVP03047_WBGene00239931;247	NA	656001	268	136	61.38	18.52	2120.46	21.07	17.98	741.92	17.84	19.91	22.04	19.55	45.07	21.92	17.55	81.08	37.62	21.54	554.68	55.61	20.35	22.87	20.58	18.6	21.57	17.17	18.35	17.03	349.61	18.4	17.85	21.18
656001_0338_0146	EXPT_NONREACTIVE				VVLTQNNYGVYLLAY	0	20925257	20925257	146	338		OVOC3131_OVP06960_WBGene00239940;739	NA	656001	338	146	1247.32	17.33	21.75	17.47	19.37	19.31	73.84	164.01	23.47	19.35	20.57	33.25	18.6	353.9	149.7	21.59	23.69	38.84	23.12	20.52	20.76	21.96	19.24	18.49	17.49	18.76	32.09	583.62	21.7	20.56
656001_0227_0371	EXPT_NONREACTIVE				ITGLFEAILVLL	0	20925297	20925297	371	227		OVOC3166_OVP03108_WBGene00239975;115	NA	656001	227	371	18.32	26.91	19.04	18.68	18.94	17.51	18.31	20.03	18.59	114.42	18.69	19.44	22.02	17.46	17.87	17.4	20.5	23.04	17.56	20.05	21.39	19.33	17.31	17	17.26	16.8	27.1	27.37	18.7	19.56
656001_0443_0185	EXPT_NONREACTIVE				AILVLLTNSWH	0	20925621	20925621	185	443		OVOC3166_OVP03108_WBGene00239975;121	NA	656001	443	185	18.36	286.24	16.77	17.12	16.94	17.94	16.34	18.65	20.11	18.31	23.18	17.77	17.99	17.48	17.3	17.53	18.39	16.79	18.17	17.37	37.72	20.95	17.92	17.08	20.99	19.4	16.77	19.2	20.6	20.24
656001_0449_0485	EXPT_NONREACTIVE				FHAVIWPAILLALDL	0	20925503	20925503	485	449		OVOC3179_OVP00223_WBGene00239988;295	NA	656001	449	485	17.62	17.07	17.96	18.11	16.67	19.35	16.77	17.95	17.3	16.33	16.11	18.48	16.29	18.06	22.71	18.98	20.04	17.75	18.03	16.26	17.01	131.27	18.64	16.57	16.8	19.78	17.96	17.49	17.16	17
656001_0155_0543	EXPT_NONREACTIVE				LVCAYILGLVTLVLL	0	20925189	20925189	543	155		OVOC3211_OVP11551_WBGene00240020;199	NA	656001	155	543	20.62	18.83	21.38	16.98	17.15	19.61	24.78	17.04	20.31	18.99	18.16	18.32	17.84	16.43	18.51	20.54	58.4	23.51	21.12	18.65	18.06	19.75	19.48	17.39	17	18.85	20.28	18.68	17.41	18.61
656001_0215_0177	EXPT_NONREACTIVE				SDVLRLIPFSAFLIV	0	20925766	20925766	177	215		OVOC3216_OVP11343_WBGene00240025;145	NA	656001	215	177	553.12	21.67	603.73	17.71	18.29	28.19	18.96	23.53	21.64	23.59	19.6	18.56	20.02	18	16.83	656.39	17.51	28.41	22.38	19.93	18.69	67.22	19.89	20.4	18.77	18.28	18.53	17.76	18.06	17.81
656001_0304_0136	EXPT_NONREACTIVE				IVLCFIILIVQAYQL	0	20925290	20925290	136	304		OVOC3243_OVP09646_WBGene00240052;97	NA	656001	304	136	20.8	19.08	18.94	16.95	16.83	17.5	19.67	33.84	19.57	17.42	18.17	41.94	20.17	16.51	16.33	16.93	18.22	17.87	21.28	30.23	18.14	20.27	17.22	17.95	17.93	20.18	17.42	44.2	18.7	21.3
656001_0149_0383	EXPT_NONREACTIVE				FAYILLVIFYTT	0	20925705	20925705	383	149		OVOC3257_OVP05777_WBGene00240066;223	NA	656001	149	383	19.17	19.03	17.87	19.98	18.52	21.9	19.98	20.88	36.94	29.07	21.54	17.46	18.24	17.96	17.4	123.79	18.34	21.68	51.52	19.75	17.94	24.18	19.96	24.09	17.87	17.62	18.96	23.58	17.67	20.66
656001_0433_0441	EXPT_NONREACTIVE				SVYIGWLLGLVLTT	0	20924886	20924886	441	433		OVOC3269_OVP02425_WBGene00240078;7	NA	656001	433	441	133.14	18.5	18.62	142.69	16.9	57.81	20.15	17.57	17.79	18.63	17.13	17.61	21.47	17.79	18.62	20.44	17.14	17.95	27.9	16.89	17.05	20.76	18.57	17.02	17.18	18.19	18.49	227.87	17.46	17.04
656001_0265_0607	EXPT_NONREACTIVE				QTVTFILLISVIEYL	0	20925561	20925561	607	265		OVOC327_OVP05386_WBGene00237136;103	NA	656001	265	607	30.79	18.81	19.36	18.93	17.93	18.96	21.44	22.14	24.44	17.7	18.77	19.66	17.89	17.85	17.82	18.99	22.84	18.86	19.37	17.75	19.88	22.43	18.09	28.08	18.25	24.85	18.22	21.35	18.79	16.92
656001_0061_0699	EXPT_NONREACTIVE				GHWALWHTFIYLIAI	0	20925221	20925221	699	61		OVOC327_OVP05386_WBGene00237136;265	NA	656001	61	699	19.07	22.78	22.64	21.13	19.49	28.12	23.11	22.43	156.92	21.95	22.96	45.89	21.65	23.83	21.5	237.38	23.73	956.3	18.36	25.11	345.82	26.4	22.3	20.21	59.87	116.66	57.76	22.82	64.39	916.99
656001_0064_0206	EXPT_NONREACTIVE				ILITWSIFLWDLYL	0	20924855	20924855	206	64		OVOC327_OVP05386_WBGene00237136;7	NA	656001	64	206	16.78	22.76	16.95	18.95	16.56	33.44	17.7	18.08	23	17.59	16.12	17.1	17.95	45.12	15.88	383.21	535.85	17.39	16.25	23.97	17.15	2127.16	28.12	17.56	33.68	17.95	18.83	17.54	18.96	21
656001_0287_0361	EXPT_NONREACTIVE				GATSHIHHDYIYIYI	0	20925658	20925658	361	287		OVOC3283_OVP10356_WBGene00240092;37	NA	656001	287	361	79.31	22.7	18.55	17.28	16.33	18.33	17.49	21.68	23.11	19.06	18.37	26.21	18.05	17.79	17.69	16.58	17.92	176.73	21.18	18.72	27.79	293.48	19.38	17.1	26.08	18.77	20.28	24.37	17.81	142.25
656001_0277_0043	EXPT_NONREACTIVE				MLHFWFIAVIISIVF	0	20925429	20925429	43	277		OVOC3287_OVP07133_WBGene00240096;1	NA	656001	277	43	17.22	2844.6	18.42	17.4	21.02	19.14	19.36	19.55	17.9	17.2	18.41	16.64	19.13	359.62	17.75	79.61	23.58	17.85	19.93	18.05	215.92	45.36	17.33	23.4	325.7	16.19	18.1	17.03	16.61	17.64
656001_0276_0006	EXPT_NONREACTIVE				LVLDSLYVVPFFFL	0	20925820	20925820	6	276		OVOC3306_OVP01877_WBGene00240115;1	NA	656001	276	6	30.8	16.11	17.03	42.27	16.85	21.34	19.92	28.5	24.93	16.92	16.66	19.47	17.35	16.76	20.37	17	16.4	20.88	17.86	16.17	46.38	3383.98	17.76	16.82	16.05	16.91	16.58	19	16.15	18.42
656001_0108_0210	EXPT_NONREACTIVE				SAYCLILILF	0	20925232	20925232	210	108		OVOC3332_OVP09243_WBGene00240141;421	NA	656001	108	210	16.05	16.09	17.03	17.73	16.14	17.08	18.37	16.44	19.21	16.96	17.35	16.85	22.08	17.96	35.23	17.32	17.53	46.38	17.68	17.01	17.9	19.65	24.71	57.45	19.14	17.86	20.6	18.73	18.05	17.84
656001_0448_0240	EXPT_NONREACTIVE				PTMLIALPLYLVAIL	0	20925318	20925318	240	448		OVOC3334_OVP07386_WBGene00240143;187	NA	656001	448	240	3561.59	16.53	19.93	16.2	17.36	21.59	16.49	16.83	17.13	17.14	18.1	20.94	17.48	17.12	16.89	19.39	21.44	17.44	19.59	19.42	23.91	18.4	18.12	16.7	16.95	16.98	17.03	16.92	20.16	17.85
656001_0009_0363	EXPT_NONREACTIVE				LPLYLVAILGIWFA	0	20925517	20925517	363	9		OVOC3334_OVP07386_WBGene00240143;193	NA	656001	9	363	16.71	219.03	17.07	19.06	16.83	19.19	16.96	16.45	15.82	16.51	16.35	16.85	15.53	18.56	17.07	16.49	17.37	16.44	55.93	18.51	16.63	24.88	16.48	16.25	18.85	16.53	16.35	16.84	17.33	16.64
656001_0068_0128	EXPT_NONREACTIVE				PTMLIALPLYLVAFL	0	20924937	20924937	128	68		OVOC3335_OVP10699_WBGene00240144;301	NA	656001	68	128	16.89	43.5	18.11	16.35	18.98	17.34	15.53	17.04	35.68	15.91	16.58	17.86	17.63	55.1	16.93	17.31	28.54	17.15	17.04	17.53	16.7	18.76	16.52	17.25	16.17	16.43	18.74	21.71	18.12	17.74
656001_0023_0459	EXPT_NONREACTIVE				LWEKVVILSVLI	0	20925380	20925380	459	23		OVOC3364_OVP10896_WBGene00240173;163	NA	656001	23	459	17.76	17.8	19.51	16.99	16.95	18.58	34.88	22.26	20.71	18.57	17.3	95.34	19.42	16.81	24.92	349.55	16.59	17.58	23.06	25.74	18.15	20.71	604.63	19.55	16.69	16.7	17.41	19.35	16.92	137.86
656001_0323_0189	EXPT_NONREACTIVE				VAIIIVLIILLI	0	20925277	20925277	189	323		OVOC3365_OVP05726_WBGene00240174;31	NA	656001	323	189	17.63	18.57	18.06	270.06	21.25	18.12	21.6	18.22	17.73	17.25	19.35	18.38	16.65	17.81	16.69	20.63	17.58	19.46	18.72	28.18	111.92	23.21	94.27	18.53	35.36	16.89	18.86	142.65	18.37	18.71
656001_0002_0186	EXPT_NONREACTIVE				LALTIVLVILIIFLI	0	20925036	20925036	186	2		OVOC3381_OVP01543_WBGene00240190;25	NA	656001	2	186	19.19	18.42	16.98	17.32	21.04	2079.65	31.29	17.84	16.62	16.25	16.95	16.92	17.15	17.33	36.79	17.95	16.07	18.62	15.76	16.3	16.82	16.33	21.51	17.6	16.98	16.3	17.54	16.34	16.64	23.14
656001_0185_0515	EXPT_NONREACTIVE				LVILIIFLIISIFL	0	20924945	20924945	515	185		OVOC3381_OVP01543_WBGene00240190;31	NA	656001	185	515	19.18	23.84	29.73	18.14	22.51	20.46	19.32	18.78	236.89	22.23	17.7	23.75	17.5	18.9	18.93	16.79	18.2	27.76	22.86	41.29	21.56	21.43	17.13	18.44	27.03	22.24	47.47	19.32	17.23	20.97
656001_0431_0561	EXPT_NONREACTIVE				THTASLPFILVDTLL	0	20925555	20925555	561	431		OVOC3433_OVP03570_WBGene00240242;109	NA	656001	431	561	19.46	18.2	19.24	20.31	19.34	18.14	17.55	18.6	17.44	19.37	19.98	19.22	23.81	19.96	30.62	18.26	20	22.24	20.41	21.01	107.11	21.42	19.41	1059.23	18.6	18.11	20.57	22.91	19.73	17.88
656001_0412_0208	EXPT_NONREACTIVE				LVLPIGITIGWVFLC	0	20925823	20925823	208	412		OVOC3442_OVP00054_WBGene00240251;235	NA	656001	412	208	19.69	17.79	21.39	16.9	19.26	18.53	22.36	28.28	19.26	18.52	18.67	19.03	19.38	18.09	20.68	28.64	19.89	22.25	23.89	17.65	2329.4	27.32	20.52	17.01	31.01	18.33	18.83	52.43	17.88	20.13
656001_0365_0433	EXPT_NONREACTIVE				MILPAVVYAVAMLIL	0	20925500	20925500	433	365		OVOC3453_OVP03054_WBGene00240262;127	NA	656001	365	433	18.91	20.07	21.5	28.89	17.55	19.23	18.69	17.25	19.4	17.75	17.79	19.71	18.38	21.63	17.62	19.5	18.39	21.32	22.8	17.93	20.69	23.93	18.45	18.84	18.49	19.34	19.26	18.75	17.79	19.96
656001_0138_0140	EXPT_NONREACTIVE				TGLFHGVILLPVI	0	20925794	20925794	140	138		OVOC3456_OVP07444_WBGene00240265;823	NA	656001	138	140	19.7	20.55	17.67	19.27	18.14	20.11	26.64	189.06	19.12	19.2	21.64	21.84	445.07	18.06	17.78	24.49	17.55	38.35	22.95	19	19.08	588.92	22.87	17.91	17.54	29.25	153.63	230.42	18.46	22.96
656001_0402_0718	EXPT_NONREACTIVE				QRRPLFMILIIAYAL	0	20924996	20924996	718	402		OVOC3469_OVP03487_WBGene00240278;19	NA	656001	402	718	21.87	25.04	18.53	18.76	18.26	17.59	18.36	20.33	18.54	21.45	23.57	19.57	49.44	40.84	19.21	27.23	22.79	25.44	24.54	22.13	27.9	30.46	18.84	20.16	20.27	20.65	22.52	282.07	20.38	21.73
656001_0112_0402	EXPT_NONREACTIVE				NALTDIVLFLGLL	0	20925382	20925382	402	112		OVOC3469_OVP03487_WBGene00240278;61	NA	656001	112	402	19.8	18.52	17.27	1112.61	23.14	19.53	18.43	27.73	25.49	212.89	19.93	16.99	20.07	26.21	19.25	15.53	18.69	1245.23	18.47	29.14	760.94	23.04	17.99	17.44	17.26	19.88	23.55	18.54	18.1	32.24
656001_0417_0343	EXPT_NONREACTIVE				HYLISVYHNHLYLLA	0	20925160	20925160	343	417		OVOC3475_OVP04525_WBGene00240284;61	NA	656001	417	343	17	19.06	17.81	16.79	17.49	16.33	18.07	16.53	18.64	17.11	16.26	18.4	19.58	16.74	16.67	19.47	17.82	25.78	1535.62	49.33	17.63	19.56	17.71	17.28	17.9	18.59	19.23	17.53	17.57	16.58
656001_0076_0370	EXPT_NONREACTIVE				DIICFFIILILIC	0	20924812	20924812	370	76		OVOC3486_OVP03149_WBGene00240295;139	NA	656001	76	370	21.56	19.67	18.63	21.21	17.03	2936.29	20.87	22.09	17.13	18.5	19.94	18	18.89	23.35	21.53	18.99	18.07	1133.63	21.67	19.35	17.91	723.59	20.02	23.92	417.28	17.93	19.38	17.11	17.92	17.91
656001_0360_0472	EXPT_NONREACTIVE				HVCLLFELLGL	0	20925151	20925151	472	360		OVOC3510_OVP00529_WBGene00240319;871	NA	656001	360	472	24.56	23.32	22.18	19.48	22.05	160.36	20.8	22.06	20.54	29.28	22.07	18.69	23.56	18.55	20.08	20.69	19.58	604.68	21.75	21.21	27.16	20.63	2286.65	20.59	18.69	61.07	64.17	19.26	20.33	19.95
656001_0092_0280	EXPT_NONREACTIVE				IFFALFAVILL	0	20925404	20925404	280	92		OVOC3522_OVP00795_WBGene00240331;7	NA	656001	92	280	16.47	19.66	16.45	17.2	17.85	18.28	17.9	16.43	19.11	17.4	17.42	35.93	16.57	17.28	16.14	17.06	17.74	18.16	19.61	16.47	17.53	20.12	18.2	19.18	17.9	284.97	24.02	17.98	34.2	16.28
656001_0022_0176	EXPT_NONREACTIVE				FLSAVPLLIVLILWL	0	20924853	20924853	176	22		OVOC3523_OVP11211_WBGene00240332;559	NA	656001	22	176	19.59	16.23	15.99	25.94	16.89	16.23	16.25	17.14	17.19	16.61	17.45	16.75	15.91	16.19	18.23	32.16	17.3	16.98	44.42	17.84	17.34	17.89	17.79	16.97	15.76	18.81	16.27	1144.53	44.44	17.39
656001_0234_0260	EXPT_NONREACTIVE				MNLIIAYALFVVH	0	20925708	20925708	260	234		OVOC3540_OVP00591_WBGene00240349;25	NA	656001	234	260	18.63	18.99	18.3	16.94	17.53	18.08	17.14	18.72	18.14	17.07	22.96	17.81	17.37	23.75	18.61	35.72	16.68	16.8	20.12	22.7	18.39	20.54	531.29	23.83	17.59	24.52	20.08	17.5	20.17	17.35
656001_0357_0443	EXPT_NONREACTIVE				MFSLWLLIAGLL	0	20925183	20925183	443	357		OVOC3562_OVP03293_WBGene00240371;1	NA	656001	357	443	20.02	20.97	21.92	34.97	18.57	16.77	21.21	17.03	20.02	22.97	18.83	18	18.69	34.55	17.76	21.37	18.53	20.61	21.52	20.76	18.34	19.75	18.51	17.13	22.9	18.46	18.35	21.95	17.71	23.44
656001_0096_0574	EXPT_NONREACTIVE				IVILIPLPFTIYIIA	0	20924912	20924912	574	96		OVOC358_OVP00374_WBGene00237167;175	NA	656001	96	574	20.04	88.83	73.79	20.05	18.6	20.84	20.59	21.26	435.38	18.8	20.86	22.97	18.87	29.73	19.47	21.36	20.34	20.09	24.44	19.05	21.87	24.67	20.69	17.2	19.88	23.96	22.25	19.96	17.62	19.99
656001_0409_0701	EXPT_NONREACTIVE				LPFTIYIIALAVVF	0	20925550	20925550	701	409		OVOC358_OVP00374_WBGene00237167;181	NA	656001	409	701	2486.86	77.63	83.52	17.3	17.83	27.5	27.06	18.94	17.15	18.98	17.73	17.92	17.41	41.76	17.7	18.3	43.65	20.24	16.81	16.38	17.49	19.43	114.17	18.64	18.84	17.73	17.41	18.23	19.12	16.66
656001_0072_0734	EXPT_NONREACTIVE				DGAIGVIFVDLLR	0	20925050	20925050	734	72		OVOC3585_OVP09214_WBGene00240394;1033	NA	656001	72	734	19.89	19.64	18	18.58	17.33	19.17	19.75	17.14	23.69	17.74	17.66	17.8	16.23	18.45	17.53	137.15	18.44	17.52	34.74	17.34	18.86	299.58	19.43	18.03	88.75	16.72	18.58	18.16	8564.7	16.49
656001_0071_0697	EXPT_NONREACTIVE				RDVVFVLILLETA	0	20925522	20925522	697	71		OVOC3594_OVP06923_WBGene00240403;307	NA	656001	71	697	1386.25	18.29	24.65	18.41	174.54	33.47	24.98	20.17	19.83	21.21	19.52	18.44	21.94	21.16	18.63	32.24	21.13	176.71	18.52	1605.53	373.43	20.8	19.27	18.51	18.96	19.68	18.85	20.6	17.86	18.92
656001_0192_0736	EXPT_NONREACTIVE				VLVWVPGIIHAIYVC	0	20925329	20925329	736	192		OVOC3601_OVP08331_WBGene00240410;37	NA	656001	192	736	57.51	29.6	30.04	49.74	19.79	40.33	31.57	26.67	35.39	20.72	27.41	19.82	19.43	22.88	21.39	32.86	21.67	40.71	27.65	31.24	27.34	27.32	135.54	21.68	26.4	22.22	57.66	87.99	21.18	18.36
656001_0315_0207	EXPT_NONREACTIVE				VVSLVTLIVPLIFGI	0	20925593	20925593	207	315		OVOC3602_OVP00972_WBGene00240411;313	NA	656001	315	207	20.51	26.11	19.77	23.02	18.4	16.76	19.91	23.15	18.73	30.73	19.92	16.77	19.13	17.84	18.59	26.92	17.39	33.99	23.51	74.01	20.41	29.91	17.07	20.91	24.1	17.53	20.83	19.4	17.69	23.18
656001_0403_0535	EXPT_NONREACTIVE				AHSFPFIIFIQLLE	0	20925178	20925178	535	403		OVOC3617_OVP05669_WBGene00240426;169	NA	656001	403	535	432.52	22.5	21.37	18.97	18.73	23.62	20.26	20.02	18.18	18.17	17.36	19.95	18.98	18.62	22.23	18.73	26.76	21.24	4700.91	17.92	17.67	21.18	18.58	20.68	18.37	18.81	19.97	20.16	17.99	18.47
656001_0236_0618	EXPT_NONREACTIVE				AIPNLIYLIILLI	0	20925007	20925007	618	236		OVOC3638_OVP03138_WBGene00240447;73	NA	656001	236	618	20.6	21.2	21.61	19.51	17.56	19.94	21	19.26	21.4	17.57	18.3	17.57	20.16	19.53	26.52	21.79	18.31	18.89	19.7	18.12	18.85	22.04	21.48	277.54	19.2	19.19	29.26	21.64	18.46	20.64
656001_0117_0079	EXPT_NONREACTIVE				LLQVNRPFSAIIFIC	0	20925756	20925756	79	117		OVOC3660_OVP11529_WBGene00240469;49	NA	656001	117	79	26.73	17.91	25.7	20.95	18.39	118.7	1113.52	28.09	120.1	28.86	42.23	21.21	18.4	25.07	20.35	24.72	20.72	21.01	17.24	403.19	19.39	167.68	19.25	357.46	18.55	20.46	21.43	21.25	23.03	23.62
656001_0359_0083	EXPT_NONREACTIVE				QHILLYILL	0	20924862	20924862	83	359		OVOC3677_OVP04416_WBGene00240486;91	NA	656001	359	83	24.22	588.57	27.65	26.04	25.09	18.2	18.27	37.5	19.03	18.36	17.3	18.85	16.59	19.17	17.62	17.5	17.22	20.67	20.03	63.67	18.91	18.68	18.45	16.72	20.59	16.74	187.71	32.5	20.36	20.85
656001_0012_0058	EXPT_NONREACTIVE				SISDICDWLFVYFTL	0	20925637	20925637	58	12		OVOC3679_OVP06628_WBGene00240488;13	NA	656001	12	58	17.65	29.55	17.79	17.13	17.4	33.57	17.69	19.52	20.95	19.39	653.17	33.01	16.81	16.89	20.83	51.79	20.42	68.47	890.75	491.58	18.47	24.03	17.56	17.21	18.36	20.65	64.2	17.04	44.47	20.95
656001_0043_0515	EXPT_NONREACTIVE				MINVIRLVDTYIVIE	0	20925039	20925039	515	43		OVOC3681_OVP03112_WBGene00240490;1	NA	656001	43	515	42.96	18.73	20.29	18.9	19.52	54.05	20.56	20.09	631.76	19.97	21.13	111.55	18.13	40.64	174.97	24.33	23.11	23.77	31.71	26.49	17.8	330.89	22.67	20.12	20.19	19.2	218.55	27.16	38.2	851.95
656001_0338_0768	EXPT_NONREACTIVE				LNPWPMLLMALILFI	0	20925694	20925694	768	338		OVOC3695_OVP03301_WBGene00240504;73	NA	656001	338	768	23.54	33.49	18.84	19.29	18.07	17.94	26.96	18.13	263.16	22.39	20.97	17.59	34.14	216.21	19.57	20.36	141.32	20.83	22.36	417.53	21.2	19.55	21.61	18.08	18.43	19.5	20.84	21.36	46.22	16.77
656001_0184_0608	EXPT_NONREACTIVE				LLMALILFIPIF	0	20925131	20925131	608	184		OVOC3695_OVP03301_WBGene00240504;79	NA	656001	184	608	20.72	20.45	21.16	17.89	17.02	19.55	20.01	20.99	22.94	19.8	18.81	18.42	42.32	17.91	20.87	21.87	28.62	20.9	20.89	20.05	20.7	23.06	47.46	19.04	65.57	19.5	61.74	19.04	50.92	20.18
656001_0114_0110	EXPT_NONREACTIVE				FWLWVLLLGIIG	0	20924849	20924849	110	114		OVOC3701_OVP07273_WBGene00240510;439	NA	656001	114	110	17.12	44.33	18.11	17.35	17.77	19.68	17.36	18.56	50.24	25.01	19.21	19.83	18.46	20.57	17.23	18.45	17.69	17	32.07	17.14	19	16.88	17.88	17.11	18.45	17.26	19.69	18.2	18.21	17.94
656001_0297_0103	EXPT_NONREACTIVE				LIFAIALVLYTVYLY	0	20925558	20925558	103	297		OVOC3706_OVP05767_WBGene00240515;121	NA	656001	297	103	20.02	16.99	18.17	27.79	18.01	21.46	20.53	17.45	209.04	30.04	16.83	16.68	25.11	18.29	17.53	100.02	18.78	17.58	26.41	18.15	18.43	18.04	16.72	16.46	19.01	374.75	17.95	39.6	18.24	17.64
656001_0032_0344	EXPT_NONREACTIVE				GHLFGPLIAFVLF	0	20925610	20925610	344	32		OVOC3707_OVP01550_WBGene00240516;2035	NA	656001	32	344	17.47	8312	25.2	16.26	17.11	16.3	25.6	15.53	52.54	18.45	16.2	17.09	17.69	16.75	17.53	17.14	16.09	16.68	187.96	19.18	16.88	19.45	17.85	16.09	16.87	18.05	16.58	96.16	231.87	66.87
656001_0455_0537	EXPT_NONREACTIVE				ILIVICWIISWGF	0	20924924	20924924	537	455		OVOC371_OVP12257_WBGene00237180;145	NA	656001	455	537	19.67	18.14	19.64	16.33	18.16	206.21	18.17	17.68	19.28	19.29	18.27	19.46	17.91	17.89	16.65	21.24	19.41	20.62	17.25	1020.24	17.27	20.29	18.55	19.58	18.56	17.12	21.65	18.83	21.24	23.97
656001_0299_0117	EXPT_NONREACTIVE				EDSVLYLPFIIVNTA	0	20924998	20924998	117	299		OVOC3714_OVP03960_WBGene00240523;229	NA	656001	299	117	33.02	21.68	151.99	23.96	19.78	488.89	18.8	18.05	19.45	16.68	18.22	16.77	18.15	49.35	19.29	19.05	722.96	18.46	24.72	20.92	20.65	19.87	20.44	17.4	20.33	17.86	17.01	2177.44	27.82	18.32
656001_0362_0346	EXPT_NONREACTIVE				DLGLWSAVVLLLC	0	20925009	20925009	346	362		OVOC372_OVP04489_WBGene00237181;247	NA	656001	362	346	21.14	18.54	17.92	17.65	18.17	16.71	17.5	18.66	17.35	21.02	18.77	19.93	17.41	19.14	17.12	18.61	17.11	17.85	27.94	18.77	1048.59	20.9	17.79	16.68	17.7	371.48	20.34	17.34	17.7	16.59
656001_0338_0008	EXPT_NONREACTIVE				WNLLDGIVVFCAL	0	20925719	20925719	8	338		OVOC3747_OVP11787_WBGene00240556;793	NA	656001	338	8	22.8	17.79	17.11	16.65	17.64	29.47	24.85	17.98	18.02	16.99	18.54	20.36	18.18	17.92	18.51	19.78	18.43	17.92	44.98	16.84	19.02	17.03	19.69	17.13	17.27	45.87	17.03	17.22	17.39	19.33
656001_0232_0234	EXPT_NONREACTIVE				IIILAPILLFA	0	20925162	20925162	234	232		OVOC377_OVP02321_WBGene00237186;1279	NA	656001	232	234	19.02	18.22	19.87	16.55	16.77	16.68	18.07	20.16	16.66	16.77	31.28	16.91	18.52	16.58	17.69	17.1	16.56	17.3	21.28	20.42	18.13	25.93	15.53	15.94	16.86	18	20.96	18.35	16.81	17
656001_0287_0737	EXPT_NONREACTIVE				EWLSPAVQVLVSALW	0	20925196	20925196	737	287		OVOC377_OVP02321_WBGene00237186;331	NA	656001	287	737	34.44	20.15	23.68	21.14	23.4	18.19	18.92	157.95	20.27	19.18	20.92	20.12	86.13	18.86	19.9	19.33	33.27	52.8	20.53	54.61	81.01	20.29	23.22	23.38	19.48	20.1	20.4	26.27	23.28	21.04
656001_0160_0326	EXPT_NONREACTIVE				ILLFTILLL	0	20925091	20925091	326	160		OVOC3770_OVP06417_WBGene00240579;43	NA	656001	160	326	1402.2	49.08	195.09	17.4	17.08	16.47	18.32	179.21	21.05	19	17.49	18.1	17.29	17.72	17.09	387.38	17.77	19.28	146.91	17.35	18.52	18.89	18.39	15.91	20.04	17.03	51.18	20.72	18.44	18.08
656001_0142_0122	EXPT_NONREACTIVE				GYFHEEDRVYLVLEF	0	20925597	20925597	122	142		OVOC3777_OVP02964_WBGene00240586;97	NA	656001	142	122	485.21	21.85	73.96	26.77	52.9	26.8	26.98	44.14	27.17	27.76	34.32	35.89	29.42	203.16	290.99	79.51	26.16	76.88	59.4	27.67	128.17	45.29	33.56	44.33	23.28	32.03	35.43	46.35	209.88	47.38
656001_0411_0719	EXPT_NONREACTIVE				FPMLGVCCILLLI	0	20925704	20925704	719	411		OVOC3809_OVP05947_WBGene00240618;313	NA	656001	411	719	21.19	18.53	21.64	24.79	17.99	20.04	17.78	18.87	18.46	17.45	18.35	20.91	20.67	20.87	21.45	25.14	17.68	29.49	17	17.13	17.17	19.11	24.14	19.73	18.29	18.34	18.45	21.86	18.76	17.45
656001_0370_0514	EXPT_NONREACTIVE				PTLTLMVPLTAFIVL	0	20925122	20925122	514	370		OVOC3823_OVP12639_WBGene00240632;997	NA	656001	370	514	19.83	19.81	20.95	19.61	20.86	29.55	19.31	33.73	20.51	21.07	18.78	18.41	18.05	18.22	16.92	20.01	19.93	17.78	22.35	18.68	21.47	22.23	19.68	18.89	18.98	20	19.6	20.53	20.64	18.9
656001_0060_0590	EXPT_NONREACTIVE				HYLLLVLLLL	0	20925643	20925643	590	60		OVOC3833_OVP06036_WBGene00240642;103	NA	656001	60	590	1128.97	18.23	18.35	16.23	17.68	16.92	21.07	18.08	18.44	17.04	16.74	16.52	18.04	16.49	19.07	17.22	16.95	19.27	16.82	17.71	16.51	17.67	16.99	19.29	16.81	16.11	16.83	16.85	17.06	16.72
656001_0351_0421	EXPT_NONREACTIVE				ITEDVKCLIVFLALC	0	20925552	20925552	421	351		OVOC3846_OVP12762_WBGene00240655;643	NA	656001	351	421	20.53	20.95	19.4	18.04	18.46	19.63	20.14	19.39	20.82	21.72	18.74	17.32	18.06	20	18.69	16.81	21.19	19.62	20.36	21.13	19.42	20.08	19.17	18.29	17.92	19.23	18.8	20.67	20.54	17.92
656001_0226_0550	EXPT_NONREACTIVE				LIIVPIFIGAFVITF	0	20925208	20925208	550	226		OVOC3852_OVP01635_WBGene00240661;157	NA	656001	226	550	22.44	20.46	21.34	24.69	17.03	17.81	18.42	18.62	20.46	18.8	24.76	18.49	17.79	18.22	19.69	18.88	17.91	55.56	26.83	342.28	20.54	55.51	17.52	156.23	17.68	19.63	17.61	20.1	18.16	19.78
656001_0255_0351	EXPT_NONREACTIVE				DTPSWMVGIIWF	0	20925478	20925478	351	255		OVOC3879_OVP01800_WBGene00240688;301	NA	656001	255	351	196.49	20.39	19.05	21.74	17.54	21.56	19.56	184.34	123.99	18.34	19.83	20.93	20.01	19.52	21.77	21.79	27.61	18.22	26.26	20.23	18.82	20.86	22.07	19.62	18.6	22.15	27.19	33.24	20.77	20
656001_0343_0345	EXPT_NONREACTIVE				DSLLWALVTVFQI	0	20925725	20925725	345	343		OVOC3902_OVP00964_WBGene00240711;889	NA	656001	343	345	995.39	22.52	867.04	19.57	21.44	17.09	199.72	18.44	17.7	21.89	21.14	20.62	20.12	18.26	18.04	21.5	18.95	19.2	19.21	19.53	17.64	21.19	19.09	18.2	18.53	19.73	19.22	584.45	18.66	17.43
656001_0325_0437	EXPT_NONREACTIVE				TGIPGWLTLISIFYE	0	20925861	20925861	437	325		OVOC3909_OVP01807_WBGene00240718;109	NA	656001	325	437	36.16	23.13	19.56	25.28	18.68	2326.3	18.03	22.62	18.92	19.72	19.37	18.5	22.37	20.17	18.9	17.74	23.44	20.56	51.57	18.29	20.83	21.93	16.71	19.72	18.79	18.51	24.22	19.91	19.44	19.3
656001_0412_0050	EXPT_NONREACTIVE				LQYSVAICAVTLVVL	0	20924799	20924799	50	412		OVOC3934_OVP04930_WBGene00240743;835	NA	656001	412	50	173.09	17.71	18.82	22.07	129.79	26.77	16.8	22.15	27.86	25.94	21.15	24.9	30.79	17.98	19.17	20.11	49.03	19.38	26.66	19	37.47	22.76	40.53	94.13	18.62	18.83	21.73	158.42	679.78	24.43
656001_0258_0596	EXPT_NONREACTIVE				EMSSMVLAVLACLI	0	20925772	20925772	596	258		OVOC3969_OVP00812_WBGene00240778;139	NA	656001	258	596	19.97	21.48	23.76	18.96	20.88	18.64	20.38	19.81	17.49	18.4	17.33	19.51	19.75	18.98	17.24	18.3	18.25	17.56	20.56	17.91	205.02	24.66	18.12	18.76	18.23	19.59	19	19.4	18.3	17.65
656001_0046_0318	EXPT_NONREACTIVE				HFSSRTPVLVLML	0	20925693	20925693	318	46		OVOC3987_OVP04603_WBGene00240796;331	NA	656001	46	318	19.64	28.13	756.54	21.05	21.98	308.64	21.54	27.5	19.56	21.85	18.03	19	23.31	18.95	20.14	16.74	865.97	19.81	23.36	350.17	19.66	21.45	359.64	21.91	35.36	17.65	19.17	21.94	23.49	19.37
656001_0261_0065	EXPT_NONREACTIVE				IYLIFIIFITLLIT	0	20925751	20925751	65	261		OVOC3988_OVP02485_WBGene00240797;13	NA	656001	261	65	22.38	25.36	18.93	1954.49	20.83	21.07	18.74	25.31	17.17	26.36	20.83	20.77	16.94	27.25	16.47	19.11	18.56	28.57	23.53	16.58	19.43	52.38	17.61	21.4	19.42	16.66	16.5	16.99	21.01	45.21
656001_0107_0737	EXPT_NONREACTIVE				GGPLIIFIIFVI	0	20925223	20925223	737	107		OVOC3988_OVP02485_WBGene00240797;457	NA	656001	107	737	35.29	21.87	186.4	29.53	19.65	18.8	72.94	19.72	22.92	19.4	19.95	21.35	31.07	19.94	19.86	46.36	18.19	62.34	25.06	576.07	18	17.73	948.9	23.14	19.05	29.02	155.65	55.07	30.13	17.25
656001_0358_0286	EXPT_NONREACTIVE				PHTSTVALVFYY	0	20925389	20925389	286	358		OVOC3997_OVP04636_WBGene00240806;181	NA	656001	358	286	17.14	25.5	18.57	50.49	18.06	23.53	19.25	30.52	21.54	18548.1	38.55	20.07	20.59	23.07	19.69	19.35	20.16	19.12	21.2	43.22	350.63	21.26	74.61	20.42	19.81	19.87	19.2	22.38	140.37	21
656001_0422_0526	EXPT_NONREACTIVE				GSSLLIAIVALL	0	20924970	20924970	526	422		OVOC4015_OVP05842_WBGene00240824;103	NA	656001	422	526	19.19	18.75	23.12	17.96	19.06	19.11	17	20.85	21.59	17.8	17.87	18.49	30.78	17.27	19.29	18.37	20.51	18.13	132.97	16.46	16.84	19.06	18.1	16.75	17.69	19.57	18.03	20.59	19.37	19.54
656001_0413_0281	EXPT_NONREACTIVE				HLLDAVFLLVALYD	0	20924831	20924831	281	413		OVOC403_OVP06107_WBGene00237212;421	NA	656001	413	281	17.13	17.59	24.33	182.83	16.23	18.81	17.96	16.38	17.05	17.92	18.37	18.94	25.38	16.33	16.53	17.68	20.55	24.93	19.01	23.84	16.86	18.95	20.34	21.96	19.26	23.16	17.26	35.86	18.1	173.4
656001_0326_0132	EXPT_NONREACTIVE				WIEGVAILISVV	0	20925532	20925532	132	326		OVOC4033_OVP12927_WBGene00240842;109	NA	656001	326	132	39.64	18.06	18.79	17.54	51.45	17.13	18.04	19.45	19.34	16.99	16.93	17.27	18.73	22.77	20.06	18.65	17.67	18.38	22.39	17.57	17.17	20.51	17.59	18.42	16.78	18.24	17.47	38.06	18.54	19.39
656001_0104_0346	EXPT_NONREACTIVE				FALPAVLVVLTCI	0	20924836	20924836	346	104		OVOC4046_OVP03540_WBGene00240855;193	NA	656001	104	346	139.54	17.05	17.88	20.82	19.37	53.08	19.94	34.57	18.08	18.53	19.19	16.74	18.54	18.79	18.23	20.07	21.52	114.7	22.56	18.85	23.44	3352.54	18.1	17.42	23.69	21.16	25.17	20.72	22.77	32.72
656001_0444_0600	EXPT_NONREACTIVE				PYPTVILIGCFLST	0	20925785	20925785	600	444		OVOC4046_OVP03540_WBGene00240855;427	NA	656001	444	600	19.48	21.24	18.94	18	18.11	155.25	17.17	19.25	18.06	18.3	19.78	20.9	17.35	17.74	5719.21	21.35	19.27	20.4	19.36	179.96	21.69	20.12	19.99	17.7	18.91	17.55	101.36	18.77	18.31	140.56
656001_0333_0369	EXPT_NONREACTIVE				EIVSIVLEILVAVLC	0	20925491	20925491	369	333		OVOC4068_OVP08074_WBGene00240877;79	NA	656001	333	369	17.28	19.14	32.54	17.02	17.72	20.8	17.78	24	19.06	18.88	19.84	17.47	34.48	17.78	19.72	18.81	17.05	21.5	26.17	20.89	17.38	21.71	18.03	18.67	16.54	18.42	18.76	19.76	19.3	17.35
656001_0088_0048	EXPT_NONREACTIVE				SVFLICGGILVLVSL	0	20925799	20925799	48	88		OVOC4073_OVP11514_WBGene00240882;163	NA	656001	88	48	58.88	278.6	21.23	21.5	16.59	22.32	21.88	17.93	23.44	16.19	17.51	36.24	23.32	30	17.44	18.13	20.89	33.19	18.84	446.3	17.54	31.26	17.87	19.16	32.94	16.42	17.8	16.45	19.47	21.85
656001_0226_0668	EXPT_NONREACTIVE				HLHMLFTTILIF	0	20925177	20925177	668	226		OVOC4098_OVP07119_WBGene00240907;31	NA	656001	226	668	41.02	19.79	19.93	18.78	17.19	19.85	21.89	20.78	19.65	17.96	19.97	17.93	18.04	38.85	32.27	25.67	37.62	25.57	290.8	20.9	18.47	24.21	102.49	29.02	19.26	20.05	22.28	23.72	17.84	25.52
656001_0273_0647	EXPT_NONREACTIVE				TLVLLCPLLYLATVL	0	20925644	20925644	647	273		OVOC41_OVP07855_WBGene00236850;493	NA	656001	273	647	19.76	19.96	19.44	18.29	19.08	17.38	20.3	19.29	18.54	17.03	17.49	19.68	18.94	17.13	17.14	17.19	17.62	17.29	17.31	19.08	17.81	21.03	17.9	16.64	20.22	18.14	17.15	18.03	16.73	17.68
656001_0027_0409	EXPT_NONREACTIVE				HGLVLLPTFLSLIPH	0	20925015	20925015	409	27		OVOC41_OVP07855_WBGene00236850;919	NA	656001	27	409	18.33	18.2	17.7	17.71	17.17	17.25	19.64	351.99	19.58	19.91	17.46	18.17	21.24	17.03	21.62	17.79	19.26	17.15	17.59	18.38	38.22	21.14	22.79	17.78	17.72	18.04	254.63	114.05	18	16.96
656001_0268_0040	EXPT_NONREACTIVE				WCITVAYIIVIL	0	20925066	20925066	40	268		OVOC4103_OVP08177_WBGene00240912;37	NA	656001	268	40	16.26	28.88	1136.54	18.86	16.91	19.35	17.53	19.69	17.12	16.63	17.19	18.34	18.61	18.12	21.45	17.64	17.8	17.4	18.99	16.6	24.23	17.37	16.82	16.77	16.58	18.25	21.67	16.92	18.51	18.87
656001_0407_0253	EXPT_NONREACTIVE				YFYSFLLVIIVLIDT	0	20925369	20925369	253	407		OVOC4111_OVP06426_WBGene00240920;7	NA	656001	407	253	16.21	22.28	17.42	16.74	19.36	17.15	18.01	17.94	17.18	17.82	18.14	17.08	18.31	17.1	16.38	18.01	21.28	17.31	21.39	20.08	16.58	19.43	17.27	17.61	17.19	17.64	17.5	17.13	38.02	18.23
656001_0449_0089	EXPT_NONREACTIVE				VFVISSVVLFLIL	0	20924913	20924913	89	449		OVOC4112_OVP09773_WBGene00240921;193	NA	656001	449	89	16.84	16.29	17.41	17.22	15.99	16.35	15.94	19.06	15.53	15.53	17.32	19.01	17.48	17.24	16.86	16.76	16.97	17.33	20.78	124.05	31.67	17.62	16.73	16.66	17.79	17.57	16.37	16.88	16.77	55.28
656001_0216_0368	EXPT_NONREACTIVE				MFLLLEILIIL	0	20924840	20924840	368	216		OVOC4114_OVP08744_WBGene00240923;1	NA	656001	216	368	20.71	25.94	19.06	18.25	16.02	17.63	17.73	19.49	18.01	18.18	19.99	17.92	16.99	18.18	17.94	16.57	24.84	19.03	18.66	170.03	22.91	17.84	17.28	17.99	25.45	17.49	19.09	18.29	17.62	20.51
656001_0192_0618	EXPT_NONREACTIVE				SMTGRILVVLVFLL	0	20925541	20925541	618	192		OVOC4127_OVP03563_WBGene00240936;133	NA	656001	192	618	25.29	23.94	20.28	35.81	22.31	20.23	19.53	18.77	20.86	18.25	19.71	17.42	18	17.17	18.59	19.76	18.09	22.98	34.53	22.99	20.71	20.4	24.87	17.08	17.54	18.25	21.23	25.89	184.97	18.92
656001_0318_0364	EXPT_NONREACTIVE				NHSQEAIFFIHVLSL	0	20925212	20925212	364	318		OVOC4139_OVP08364_WBGene00240948;193	NA	656001	318	364	18.1	18.36	19	17.9	18.71	19.68	17.25	19.59	24.42	20.45	19.49	17.36	23.09	19.41	24.32	17.58	19.38	18.66	21.36	17.24	5730.68	952.67	17.77	17.17	17.31	17.48	21.2	30.74	16.91	18.07
656001_0274_0302	EXPT_NONREACTIVE				FTFMHCVGSLFVLLG	0	20925689	20925689	302	274		OVOC4139_OVP08364_WBGene00240948;295	NA	656001	274	302	19.94	30.01	21.09	18.29	18.63	19.76	23.02	18.43	17.29	19.69	18.52	18.89	20.87	17.32	18.65	18.56	18.55	18.18	23.63	19.03	19.61	22.73	20.79	16.8	16.82	15.76	19.18	18.71	18.68	18.33
656001_0421_0083	EXPT_NONREACTIVE				DVLVWVVIFWYC	0	20925816	20925816	83	421		OVOC4142_OVP05254_WBGene00240951;289	NA	656001	421	83	33.6	16.07	62.23	16.88	17.01	45.39	16.84	41.69	43.65	18.24	20.85	18.11	19.71	25.27	19.97	18.98	25.38	21.67	429.27	18.25	92.91	19.34	18.23	23.29	1824.9	18.15	24.61	19.36	18.26	20.15
656001_0445_0661	EXPT_NONREACTIVE				FLYTYAILPLLTLA	0	20925358	20925358	661	445		OVOC4159_OVP04861_WBGene00240968;289	NA	656001	445	661	18.55	17.05	27.31	17	17.62	17.81	19.58	32.63	17.91	18.27	17.58	16.79	29.57	18.74	17.28	20.98	16.85	18.07	19.61	17.05	17.11	21.89	22.61	19.58	19.68	17.11	18.37	18.56	19.7	17.16
656001_0152_0348	EXPT_NONREACTIVE				HNWHKAVLCMLLLAL	0	20925808	20925808	348	152		OVOC4161_OVP07391_WBGene00240970;97	NA	656001	152	348	20.26	28.03	17.93	17.49	17.57	59.16	21.8	17.58	21.71	18.17	17.17	18.16	27.91	17.31	17.72	17.44	18.6	18.93	18.68	18.12	24.62	20.32	16.44	16.12	17.39	17	18.61	23.51	18.78	29.41
656001_0136_0352	EXPT_NONREACTIVE				FIRLIAPICLWLDLY	0	20925798	20925798	352	136		OVOC4198_OVP12941_WBGene00241007;1471	NA	656001	136	352	22.02	17.88	856.93	19.76	17.13	16.93	19.75	18.41	20.37	581.3	18.01	16.6	17.59	17.09	76.56	19.07	18.85	23.34	37.57	21.31	18.19	20.62	17.41	15.76	17.65	18.77	19.19	20.46	18.88	22.04
656001_0456_0632	EXPT_NONREACTIVE				QSVTCDFVIWCLIAL	0	20924947	20924947	632	456		OVOC4198_OVP12941_WBGene00241007;2773	NA	656001	456	632	44.47	69.84	16.79	18.35	17.67	17.7	18.09	47.28	17.58	19.77	18.43	17.49	16.34	17.95	16.51	18.63	17.9	18.7	589.8	15.91	1596.55	611.65	19.26	17.84	19.37	17.87	18.25	322.2	22.83	22.91
656001_0054_0322	EXPT_NONREACTIVE				AVDIWSIGVITYIL	0	20925553	20925553	322	54		OVOC4201_OVP09853_WBGene00241010;199	NA	656001	54	322	19.14	16.91	18.12	20.71	16.59	16.96	20.55	18.59	17.44	17.94	16.71	17.49	18.46	12458.2	20.14	564.85	17.38	18.23	26.71	17.17	18.99	27.45	17.73	18.16	1464.76	17.21	17.66	19.12	17.26	17.63
656001_0312_0672	EXPT_NONREACTIVE				LVIWNALLAIFSI	0	20925275	20925275	672	312		OVOC4225_OVP11789_WBGene00241034;55	NA	656001	312	672	19.37	20.38	20.75	17.79	20.55	17.55	18.05	18.53	94.58	17.06	18	19.78	18.39	18.02	17.24	18.36	16.91	17.49	20.25	18.41	17.62	20.86	17.85	17.92	18.17	18.28	20.13	20.25	18.47	18.62
656001_0322_0402	EXPT_NONREACTIVE				FTDDVAGYWTFLWII	0	20925447	20925447	402	322		OVOC4225_OVP11789_WBGene00241034;97	NA	656001	322	402	46.19	19.4	19.06	19.54	17.88	17.53	16.71	18.89	20.06	21.2	17.48	17.91	21.89	20.01	24.14	18.53	26.21	18.97	19.44	18.63	18.1	23.96	16.66	20.53	19.34	19.34	19.33	20.63	16.84	20.93
656001_0283_0615	EXPT_NONREACTIVE				IYMFIGALLFLWLEE	0	20924851	20924851	615	283		OVOC4232_OVP05866_WBGene00241041;109	NA	656001	283	615	21.48	170.05	26.46	18.75	18.09	17.99	21.09	21.45	18.18	19.57	17.81	17.6	20.81	18.88	20.71	21.01	19.36	17.75	19.57	19.44	19.96	27.72	18.14	19.05	19.31	23.7	17.84	18.49	18.17	18.61
656001_0277_0071	EXPT_NONREACTIVE				FLEIYCWVVSIAWLL	0	20925090	20925090	71	277		OVOC4238_OVP10042_WBGene00241047;7	NA	656001	277	71	17.21	39.25	18.98	18.08	18.24	208.48	17.18	16.86	19.75	17.01	17.29	16.96	16.47	17.14	16.75	20.22	18.19	21.73	371.65	20.69	17.38	18.21	20.19	19.99	16.63	17.05	17.09	20.08	18.63	18.77
656001_0129_0487	EXPT_NONREACTIVE				GYLCLGAWILMILET	0	20925879	20925879	487	129		OVOC4243_OVP10456_WBGene00241052;19	NA	656001	129	487	20.51	23.48	22.31	25.31	18.77	20.29	19.92	23.4	20.12	21.78	18.06	18.66	40.86	18.22	19.2	24.31	18.88	22.21	23.8	21.28	3909.24	18.69	18	20.23	26.01	19.51	1525.38	24.39	40.52	26.69
656001_0191_0235	EXPT_NONREACTIVE				VDYIFLSLIVAFVIV	0	20925366	20925366	235	191		OVOC4243_OVP10456_WBGene00241052;277	NA	656001	191	235	19.38	20.07	23.86	16.59	17.17	509.57	20.91	16.48	17.76	17	20.76	19.86	17.66	16.88	25.55	18.41	40.65	16.95	27.05	20.53	17.8	21.23	18.49	17.01	18.63	18.44	20.07	17.34	17.18	364.22
656001_0005_0573	EXPT_NONREACTIVE				LFPHVILVTVLIGYL	0	20924978	20924978	573	5		OVOC4243_OVP10456_WBGene00241052;7	NA	656001	5	573	16.39	16.05	22.62	17.79	16.05	19.51	17.58	16.25	17.24	17.02	17.98	17.64	16.71	15.76	17.17	18.42	18.06	17.04	16.52	17.52	16.45	18.33	18.62	17.22	26.89	17.32	16.8	17.28	16.21	265.05
656001_0361_0511	EXPT_NONREACTIVE				HQLFHVCVVIAAF	0	20925341	20925341	511	361		OVOC4250_OVP01168_WBGene00241059;421	NA	656001	361	511	19.49	20.7	23.45	16.69	17.56	20.01	18.08	18.3	18.24	17.89	17.38	18.47	17.26	18.47	324.36	18.34	49	286.12	20.02	17.4	69.53	19.85	21.72	17.94	17.98	17.15	21.22	18.51	18.04	20.4
656001_0410_0572	EXPT_NONREACTIVE				HAGQLYIFVPLVYFW	0	20924949	20924949	572	410		OVOC4258_OVP07270_WBGene00241067;385	NA	656001	410	572	20.09	19.18	20.83	18.57	17.38	19.48	19.06	19.39	17.28	18.79	19.64	17.99	22.39	17.94	17.14	23.76	17.73	18.84	17.88	19.02	16.55	20.59	19.01	17.93	17.6	17.89	17.69	19.79	17.05	21.41
656001_0164_0058	EXPT_NONREACTIVE				FLATLAFIIIAVLVF	0	20925833	20925833	58	164		OVOC4261_OVP08243_WBGene00241070;1201	NA	656001	164	58	18.79	43.36	47.38	18.32	17.91	19.29	22.72	18.27	17.8	17.16	16.21	33.08	18.61	18.38	16.64	47.39	21.3	21.93	9694.31	17.2	176.89	16.52	118.88	16.26	16.28	15801.3	28.59	20.32	16.31	17.15
656001_0430_0678	EXPT_NONREACTIVE				DVGLLLFGLDAL	0	20925871	20925871	678	430		OVOC4261_OVP08243_WBGene00241070;895	NA	656001	430	678	21.36	27.19	19.48	19.59	31.35	41.34	19.89	17.59	17.2	18.34	18.65	27.24	18.83	20.28	60.73	21.7	19.7	18.25	20.76	17.29	20.07	21.07	20.4	19.12	18.95	19.09	45.79	19.49	19.32	18.28
656001_0175_0075	EXPT_NONREACTIVE				STVLFVLVLLL	0	20925446	20925446	75	175		OVOC4267_OVP01000_WBGene00241076;817	NA	656001	175	75	19.66	19.14	21.58	19.97	18.44	17.37	596.08	23.06	18.21	20.96	16.72	17.18	20.83	20.77	16.54	24.16	20.39	20.24	2633.13	17.54	17.2	26.61	20.69	17.38	18.09	16.63	21.59	1218.73	226.32	17.97
656001_0108_0156	EXPT_NONREACTIVE				FFCALVLIGFITAVI	0	20925188	20925188	156	108		OVOC429_OVP07768_WBGene00237238;661	NA	656001	108	156	19.57	82.43	17.13	18.53	18.95	18.43	16.98	23.89	17.21	17.19	17.64	857.37	17.05	16.8	17.93	311.58	16.95	19.06	87.91	19.03	17.68	17.03	18.49	16.85	17.37	18.54	16.41	19.06	20.54	19.34
656001_0198_0708	EXPT_NONREACTIVE				AIFMATSVICMLLLI	0	20925855	20925855	708	198		OVOC429_OVP07768_WBGene00237238;769	NA	656001	198	708	30.97	23.74	23.03	24.02	17.58	28.9	23.46	20.89	20.19	19.08	22.65	21.95	21.91	19.53	21.5	40.25	18.25	27.65	23.97	21.21	31.54	25.98	23.64	19.89	20.82	20.71	22.39	21.61	17.92	20.62
656001_0256_0070	EXPT_NONREACTIVE				TAPVMCYCIVWLTSL	0	20924909	20924909	70	256		OVOC4317_OVP11589_WBGene00241126;145	NA	656001	256	70	395.27	468.5	18.59	19.72	16.68	27.77	17.38	18.72	18.34	21.55	17.19	16.71	20.01	17.55	17.42	483.55	18.37	53.35	20.08	17.24	21.56	61.12	22.3	18.85	17.46	20.2	39.59	16.5	17.56	22.41
656001_0454_0752	EXPT_NONREACTIVE				IEFLIIPAIALAFLI	0	20925777	20925777	752	454		OVOC4342_OVP03443_WBGene00241151;151	NA	656001	454	752	20.12	146.66	21.42	23.81	43.59	40.9	21.04	19.79	18.62	18.53	17.96	38.17	17.7	18.91	27.69	20.16	18.31	17.77	18.89	26.01	41.46	143.07	21.53	26.57	19.14	35.03	19.44	16.76	199.87	16.41
656001_0419_0747	EXPT_NONREACTIVE				DGHEPVVFLPVYFG	0	20925614	20925614	747	419		OVOC4344_OVP01994_WBGene00241153;439	NA	656001	419	747	19	19.95	18.27	17.5	18.39	17.55	154.49	20.03	50.41	21.37	19.31	29.43	27.03	31.32	18.95	21.6	20.17	129.5	906.57	18	17.78	51.83	21.93	19.47	22.66	18.22	20.21	22.47	17.83	25.7
656001_0385_0729	EXPT_NONREACTIVE				SRWLYFIDIAVIAVS	0	20925769	20925769	729	385		OVOC4344_OVP01994_WBGene00241153;559	NA	656001	385	729	107.14	37.39	19.74	18.65	18.46	19.83	22.93	22.13	20.35	21.23	18.52	31.59	32	19.33	19.86	275.09	21.98	28.17	23.87	17.92	20.15	20.83	24.7	20.92	21.66	22.23	23.36	20.42	17.75	20.32
656001_0151_0745	EXPT_NONREACTIVE				CLTFAVVFIYGLL	0	20925599	20925599	745	151		OVOC4347_OVP06622_WBGene00241156;313	NA	656001	151	745	18.81	19.41	18.81	18.61	16.84	16.81	26.09	18.09	18.16	17.54	17.07	17.23	17.23	17.72	20.43	16.55	17.57	19.83	16.6	17.09	18.66	17.55	18.09	18.02	17.71	16.5	17.88	19.26	22.36	17.66
656001_0335_0007	EXPT_NONREACTIVE				DNLHIYLFVFALI	0	20925514	20925514	7	335		OVOC4348_OVP10599_WBGene00241157;181	NA	656001	335	7	34.06	29.21	464.98	17.19	1024.54	50.22	22.04	17.83	32.47	17.26	17.89	16.38	17.53	17.22	17.78	21.14	16.72	17.66	19.03	16.42	216.71	447.23	18.16	18.34	16.64	17.17	16.76	18.27	22.9	29.42
656001_0275_0619	EXPT_NONREACTIVE				RQRIFCYVIIVWI	0	20925128	20925128	619	275		OVOC4364_OVP03890_WBGene00241173;187	NA	656001	275	619	20.08	64.75	21.51	19.55	17.97	28.7	27.53	19.77	19.36	22.32	20.91	17.41	19.74	18.1	17.59	18.7	286.79	18.04	19.33	1428.37	29.16	23.32	19.11	18.57	19.07	20.23	181.35	57.24	17.49	19.33
656001_0152_0548	EXPT_NONREACTIVE				SIFVICWLPFFLLAL	0	20925165	20925165	548	152		OVOC4364_OVP03890_WBGene00241173;331	NA	656001	152	548	24.02	27.42	19.29	24.79	21.65	20.21	19	17.29	20.74	18.58	17.71	19.77	35.96	27.71	29.37	17.66	20.45	50.95	422.26	21.08	19.53	20.01	18.77	19.52	27.47	18.48	21.76	19.6	45.08	21.45
656001_0287_0243	EXPT_NONREACTIVE				DEAVTVAIICLLIG	0	20924797	20924797	243	287		OVOC4364_OVP03890_WBGene00241173;67	NA	656001	287	243	18.71	18.04	34.93	16.93	30.14	18.28	29.13	20.37	21.8	18.87	18.47	17.25	17.14	28.43	22.81	23.24	104.42	31.52	20.12	37.34	20.46	20.16	18.79	17.05	17.53	18.24	22.41	32.95	19.44	18.75
656001_0220_0090	EXPT_NONREACTIVE				CIALSCADIRFLLIH	0	20925502	20925502	90	220		OVOC4391_OVP11596_WBGene00241200;103	NA	656001	220	90	18.17	23.81	1248.9	19	17.71	29.69	18.38	22.83	20.31	17.41	18.07	17.32	19.97	220.39	17.63	79.26	16.53	18.44	22.04	18.95	26.05	18.87	18.39	18.63	18.47	16.92	20.02	20.97	19.37	37.58
656001_0050_0764	EXPT_NONREACTIVE				DTIALILVVLLFIA	0	20925118	20925118	764	50		OVOC4396_OVP04345_WBGene00241205;283	NA	656001	50	764	18.4	49.28	15.94	154.78	18	23.08	17.42	16.58	17.69	21.61	20.57	16.5	68.14	23.64	18.04	25.39	17.37	20.92	328.1	19.38	19.07	24.93	18.12	17.98	15.82	25.03	16.32	19.08	61.57	464.92
656001_0200_0550	EXPT_NONREACTIVE				RFILVVLVLLCLA	0	20925747	20925747	550	200		OVOC4403_OVP04816_WBGene00241212;61	NA	656001	200	550	20.19	19.25	18.93	20.56	17.59	18.43	16.63	21.14	22.23	17.79	17.26	23.01	17.38	18.01	18.81	18.26	17.33	17.54	18.47	34.12	25.19	19.01	17.23	21.11	18.81	65.39	19.49	17.65	17.41	17.91
656001_0072_0572	EXPT_NONREACTIVE				FLRLLLTILWIATFL	0	20925286	20925286	572	72		OVOC4442_OVP00139_WBGene00241251;7	NA	656001	72	572	18.21	19.19	20.87	23.8	17.08	16.79	19.81	18.98	19.33	19.27	17.08	17.93	17.66	17.5	16.98	18.78	17.37	18.6	16.54	1091.29	16.52	19.7	21.42	17.04	17.41	18.04	98.49	17.18	16.85	17.08
656001_0047_0381	EXPT_NONREACTIVE				IAVPFFFIL	0	20925828	20925828	381	47		OVOC445_OVP04096_WBGene00237254;115	NA	656001	47	381	18.76	62.77	23.27	18.02	17.09	17.85	20.04	21.44	21.15	18.84	17.88	47.52	16.75	20.85	18.06	18.03	17.81	17.87	19.67	17.33	19.22	21.47	4310.78	19.61	80.37	17.09	20.13	32.15	20.2	28.57
656001_0232_0740	EXPT_NONREACTIVE				NLPLERLIWQFLVLI	0	20925363	20925363	740	232		OVOC4454_OVP12869_WBGene00241263;91	NA	656001	232	740	412.86	18.08	39.56	18.3	26.85	17.61	24.73	18.85	18.78	17.11	17.39	17.7	19.66	22.6	18.36	27.26	19.08	17.68	19.95	18.25	21.45	19.1	20.04	18.34	17.46	18.57	19.81	23.78	17.27	18.39
656001_0240_0308	EXPT_NONREACTIVE				DVYWIVQDGGLCILI	0	20925316	20925316	308	240		OVOC4474_OVP03312_WBGene00241283;877	NA	656001	240	308	18.65	18.07	18.25	18.63	20.65	18.55	21.57	17.37	16.35	17.82	18.54	24.27	18.97	17.89	20.39	17.28	18.86	17.21	21.15	17.97	19.47	21.47	17.83	18.43	18.47	19.54	20.22	19.68	19.86	21.19
656001_0381_0067	EXPT_NONREACTIVE				QDGGLCILIAYLLIQ	0	20925010	20925010	67	381		OVOC4474_OVP03312_WBGene00241283;883	NA	656001	381	67	20.61	18.04	18.74	18.06	17.41	27.43	17.41	23.44	19.29	17.97	21.55	19.09	17.54	18.61	27.33	18.57	18.69	19.48	19.68	25.03	110.63	26.01	21.44	17.32	17.14	17.97	1079.55	19.41	17.67	21.79
656001_0259_0035	EXPT_NONREACTIVE				ILGILAGILLI	0	20925035	20925035	35	259		OVOC4475_OVP12909_WBGene00241284;289	NA	656001	259	35	19.49	16.95	588.02	17.59	18.91	20.16	16.71	19.54	16.5	16.14	16.19	16.7	16.96	18.69	17.84	17.32	16.86	16.6	26.16	16.75	17.54	19.12	17	19.15	22.96	16.15	17.88	16.33	17.2	17.2
656001_0081_0471	EXPT_NONREACTIVE				HCSLVCIGFLLLL	0	20925215	20925215	471	81		OVOC4486_OVP08006_WBGene00241295;235	NA	656001	81	471	98.3	17.94	18.72	17.49	21.94	16.9	17.61	592.75	24.24	17.37	17.64	18.01	16.33	17.84	17.22	27.15	18.59	17.43	113.56	22.96	20.75	243.88	38.94	18.58	17.61	16.72	19.28	18.29	16.68	16.98
656001_0123_0483	EXPT_NONREACTIVE				HKCILVIDDQH	0	20924845	20924845	483	123		OVOC4498_OVP04451_WBGene00241307;109	NA	656001	123	483	18.57	43.85	28.38	18.94	18.66	20.03	31.2	28.38	21.21	20.47	18.12	20.25	19.34	18.19	19.66	165.62	413.07	20.68	540.63	18.35	18.76	24.05	21.5	20.07	18.21	19.82	19.3	19.37	26.19	20.19
656001_0346_0150	EXPT_NONREACTIVE				YMIPLGAVILLLLF	0	20924956	20924956	150	346		OVOC4517_OVP10200_WBGene00241326;865	NA	656001	346	150	17.75	90.19	17.49	16.43	17.62	16.76	16.92	17.14	18.36	28.32	17.12	16.77	16.99	19.84	17.83	16.27	17.86	17.38	18.81	16.14	37.28	20.42	17.41	22.14	44.75	17.42	19.36	19.19	17.58	18.11
656001_0445_0089	EXPT_NONREACTIVE				VFALPFVITCLLIT	0	20925011	20925011	89	445		OVOC4526_OVP03436_WBGene00241335;247	NA	656001	445	89	18.06	45.36	17.01	16.24	22.12	23.8	15.88	18.23	19.42	16.71	17.46	225.75	16.95	24.54	21.45	17.49	18.14	19.69	19.06	506.74	16.48	20.32	17.45	263.88	18.19	17.53	17.41	25.3	17.47	150.43
656001_0350_0532	EXPT_NONREACTIVE				MRTYLVLTLTPVIL	0	20924876	20924876	532	350		OVOC4526_OVP03436_WBGene00241335;25	NA	656001	350	532	31.89	24.84	24.8	25.77	18.96	22.62	22.86	19.65	21.66	21.2	20.74	20.83	22.51	19.38	21.47	22.83	26.2	19.24	23.56	18.95	24.84	25.92	22.61	23.79	22.36	207.32	57.21	333.87	20.44	20.93
656001_0403_0575	EXPT_NONREACTIVE				FAEVGVSICFLILLT	0	20925324	20925324	575	403		OVOC4526_OVP03436_WBGene00241335;295	NA	656001	403	575	34.3	21.41	22.46	17.87	18.04	18.53	19.87	19.28	19.06	20.52	18.06	18.7	22.11	20.58	35.16	18.39	22.56	20.45	20.76	17.51	18.24	37.99	19.31	16.95	19.39	18.28	38.16	22.05	18.07	18.66
656001_0447_0415	EXPT_NONREACTIVE				FVYAIVPVVTVLF	0	20925604	20925604	415	447		OVOC4534_OVP11817_WBGene00241343;127	NA	656001	447	415	17.36	19.22	18.53	17.62	52.01	23.28	20.85	20.21	19.95	17.19	18.15	19.26	17.39	18.09	16.43	18.61	16.49	17.17	19.02	17.81	18.78	20.3	17.78	16.77	19.54	17.59	28.32	19.13	16.91	19.06
656001_0107_0049	EXPT_NONREACTIVE				DWYLCVSWCSFVLSI	0	20925410	20925410	49	107		OVOC4557_OVP04848_WBGene00241366;235	NA	656001	107	49	22.06	22.67	17.88	23.01	18.52	20.69	17.66	18.21	27.36	17.67	17.46	16.73	20.37	17.76	19.27	19.16	18.49	19.61	19.32	171.94	17.53	16.21	18.13	38	17.02	18.55	27.16	16.83	18.67	28.8
656001_0379_0173	EXPT_NONREACTIVE				RHAICVTILLCPILI	0	20925133	20925133	173	379		OVOC4564_OVP06711_WBGene00241373;7	NA	656001	379	173	19.46	19.94	18.96	17.8	17.13	26.35	20.73	19.8	20.74	18.09	29.8	17.53	30.82	23.61	17.59	45.4	18.9	94.85	21.07	17.84	18.4	27.4	20.84	19	17.27	17.27	22.83	18.53	19.54	21.1
656001_0414_0290	EXPT_NONREACTIVE				CWHIRYWLTIILILI	0	20924791	20924791	290	414		OVOC4564_OVP06711_WBGene00241373;91	NA	656001	414	290	17.14	19.46	21.13	19.05	20.33	21.6	18.19	50	16.86	19.48	18.94	17.72	19.92	17.01	18.24	21.37	18.85	21.12	22.08	17.07	16.95	22.44	22.96	17.66	17.83	19.16	18.13	16.94	90.55	20.21
656001_0173_0403	EXPT_NONREACTIVE				HIPHLLYVIF	0	20924776	20924776	403	173		OVOC4573_OVP02708_WBGene00241382;157	NA	656001	173	403	18.21	19.34	22.98	1021.88	19.42	19.7	18.39	19.71	17.34	19.66	17.47	18.35	19.59	18.79	17.97	17.01	17.25	17.32	18.26	18.57	18.39	18.57	17.07	17.54	19.78	17.36	19.42	18.62	18.48	18.6
656001_0230_0770	EXPT_NONREACTIVE				LASAVLAVLTLWYGL	0	20925042	20925042	770	230		OVOC4585_OVP00844_WBGene00241394;277	NA	656001	230	770	19.71	19.14	548.53	18.1	19.54	191.48	17.72	18.52	121.03	17.39	20.22	18.58	19.3	17.25	46.88	18.47	23.1	19.37	18.51	17.38	231.34	22.09	20.75	20.64	32.08	17.07	20.81	62.38	16.17	19
656001_0345_0251	EXPT_NONREACTIVE				DIMSCLLMIV	0	20925672	20925672	251	345		OVOC4585_OVP00844_WBGene00241394;31	NA	656001	345	251	19.33	28.01	18.01	27.07	181.75	19.7	22.48	19.92	19.52	19.04	20.63	19.78	21.63	20.58	22.36	22.67	17.49	280.06	21.45	17.77	20.14	27.4	354.44	27.7	18.13	19.74	20.1	26.05	19.94	19.85
656001_0369_0303	EXPT_NONREACTIVE				TPIIGIIMGCFLFLL	0	20925870	20925870	303	369		OVOC4618_OVP07373_WBGene00241427;1117	NA	656001	369	303	18.77	19.74	22.28	17.92	16.93	21.43	19.25	17.91	177.3	18.96	21.15	25.01	18.49	18.04	17.74	18.24	17.4	23.7	40.24	17.15	471.4	23.92	53.52	19.54	18.5	18.5	20.63	20.86	23.76	17.5
656001_0159_0149	EXPT_NONREACTIVE				LLLKKLPVIYID	0	20925393	20925393	149	159		OVOC4619_OVP03052_WBGene00241428;769	NA	656001	159	149	19.69	637.91	21.69	34.62	19.08	23.64	17.98	19.41	21.89	17.27	23.35	19.65	25.65	17.93	17.3	579.55	195.12	18.53	29.56	19.63	19.57	35.54	21.36	19.63	17.61	18.56	18.63	20.65	20.77	32.32
656001_0099_0677	EXPT_NONREACTIVE				ILVLFVIHFLISIVH	0	20925294	20925294	677	99		OVOC4648_OVP09436_WBGene00241457;295	NA	656001	99	677	24.65	22.52	22.39	17.48	17.6	23.27	19.61	24.18	19.97	21.34	39.91	19.09	17.83	19.39	17.68	20.27	44.19	21.84	17.94	20.88	19.53	20.37	18.11	19.99	220.07	20.88	22.44	19.31	19.16	18.33
656001_0429_0387	EXPT_NONREACTIVE				HTHMVALLVAHGA	0	20925085	20925085	387	429		OVOC4659_OVP02676_WBGene00241468;79	NA	656001	429	387	20.03	18.79	21.86	18.02	17.51	31.39	18.17	18	592.81	16.8	19.87	18.9	17.98	18.36	18.1	26.12	18.57	111.98	35.48	17.82	17.56	21.13	33.35	19.42	18.77	21.32	567.17	19.25	201.24	18.4
656001_0429_0541	EXPT_NONREACTIVE				HRAALAFLALFILFA	0	20925562	20925562	541	429		OVOC4661_OVP00420_WBGene00241470;187	NA	656001	429	541	72.95	17.19	17.56	17.59	18.12	19.02	17.16	21.86	17.55	17.42	17.22	17.36	21.06	21.17	16.05	38.72	17.46	18.01	17.81	17.25	16.56	19.19	17.89	17.15	26.63	17.14	18.82	21.12	17.71	20.33
656001_0257_0173	EXPT_NONREACTIVE				TWKCMCMLVFLLLS	0	20925146	20925146	173	257		OVOC4673_OVP03092_WBGene00241482;79	NA	656001	257	173	31.13	20.19	21.88	17.26	108.15	19.07	19.46	21.78	17.59	19.96	24.96	22.78	19.01	17.14	21.31	18.09	28.25	19.58	27.41	17.16	19.24	24.2	19.48	18.2	18.62	19.13	19.14	19.16	80.5	18.65
656001_0239_0723	EXPT_NONREACTIVE				LAISLPALIFMCYWW	0	20925060	20925060	723	239		OVOC4694_OVP04028_WBGene00241503;241	NA	656001	239	723	23.37	21.11	19.87	19.22	20.44	17.36	19.55	39.69	738.67	23.74	20.38	19.14	19.74	20.77	19.51	75.93	21.67	25.94	24.64	20.62	18.75	3817.42	19.58	22.64	18.88	167.41	21.96	22.34	32.37	18.96
656001_0321_0743	EXPT_NONREACTIVE				GVVPSHGHYVFIVH	0	20925807	20925807	743	321		OVOC4760_OVP06904_WBGene00241569;1243	NA	656001	321	743	27.85	21.63	24.29	23.58	20.89	34.05	33.47	20.3	64.76	24.54	20.14	360.36	17.73	18.59	22.23	22.71	19.07	28.13	28.73	19.03	18.51	18.93	24.04	23.07	25	4342.46	24.36	52.46	275.83	19.53
656001_0222_0212	EXPT_NONREACTIVE				KMLWTAITLFVFLVC	0	20925745	20925745	212	222		OVOC4761_OVP02413_WBGene00241570;31	NA	656001	222	212	17.58	20.24	20.56	17.46	17.04	19.48	19.08	18.5	17.54	18.02	18.66	17.29	17.82	17.89	18.34	18.58	22.02	19.95	24.05	16.65	20.31	25.82	17.32	17.05	18.5	16.55	17.62	17.53	18.23	21.31
656001_0361_0687	EXPT_NONREACTIVE				RPSNFIIWTVGL	0	20925296	20925296	687	361		OVOC4772_OVP11728_WBGene00241581;67	NA	656001	361	687	33.98	24.69	31.71	20.99	19.7	30.11	27.91	166.82	23.89	49.11	27.95	25.53	28.94	20.32	20.95	27.96	162.2	27.14	118.57	23.87	132.05	34.34	26.96	23.53	50.16	24.77	25.3	28.27	30.6	24.38
656001_0307_0419	EXPT_NONREACTIVE				GIWCIIPLVIHGF	0	20925826	20925826	419	307		OVOC4798_OVP05591_WBGene00241607;19	NA	656001	307	419	24.38	24.1	24.1	43.12	19.84	25.42	22.88	21.46	21.38	23.61	20.82	28.32	292.99	27.26	25.92	717.37	29.75	23.17	369.56	20.49	21.86	22.59	20.7	24.09	25.85	20.28	23.37	24.33	21.71	21.86
656001_0135_0327	EXPT_NONREACTIVE				TNYYILIILLALI	0	20925031	20925031	327	135		OVOC48_OVP09745_WBGene00236857;1981	NA	656001	135	327	560.26	17.69	16.43	16.87	111.28	16.15	16.89	17.06	216.43	16.6	19.56	16.64	17.96	17.4	17.46	16.37	81.4	17.67	17.71	17.3	20.11	18.61	16.49	18.75	18.06	17.05	17.89	19.81	18.42	16.72
656001_0366_0050	EXPT_NONREACTIVE				LHDHPILVDVIHYWL	0	20925765	20925765	50	366		OVOC480_OVP12072_WBGene00237289;349	NA	656001	366	50	2904.93	23.56	18.6	16.29	17.47	19.6	573.6	28.53	28.48	18.77	19.42	18.98	17.01	17.55	20.69	44.03	59.1	27.65	21.21	22.38	21.26	18.53	23.95	40.44	84.19	19.09	16.09	1260.6	20.46	20.35
656001_0112_0114	EXPT_NONREACTIVE				ILVAFFFIPLII	0	20925721	20925721	114	112		OVOC4814_OVP08137_WBGene00241623;19	NA	656001	112	114	17.67	5252.16	18.68	16.89	17.65	20.55	16.62	18.08	17.11	15.99	17.35	17.11	18.72	16.97	20.2	18.62	17.05	122.58	18.1	18.8	16.84	17.64	20.78	17.73	19.42	20.23	17.63	24.54	18.86	18.86
656001_0431_0609	EXPT_NONREACTIVE				PITAILCVVLTFCFE	0	20925595	20925595	609	431		OVOC4818_OVP11737_WBGene00241627;7	NA	656001	431	609	19.73	18.18	106.69	19.76	20.24	18.12	20.53	47.03	20.43	19.08	20.05	19.69	19.51	41.73	20.7	21.35	21.89	22.39	24.64	16.53	27.17	21.31	21.72	18.18	18.86	21.11	23.57	19	18.98	17.92
656001_0035_0081	EXPT_NONREACTIVE				DRILRHFWLLCI	0	20925001	20925001	81	35		OVOC4819_OVP04643_WBGene00241628;25	NA	656001	35	81	27.06	18.41	26.64	18.13	20.33	20.64	16768.9	33.02	369.62	18.52	20.24	17.79	20.53	20.26	18.06	21.09	21.34	18.6	20.95	20.58	21.17	16.99	22.72	19.48	1541.68	20.86	25.7	25.36	18.22	19.49
656001_0046_0668	EXPT_NONREACTIVE				MRTIHYFLLIYWLLL	0	20925213	20925213	668	46		OVOC4826_OVP08025_WBGene00241635;1	NA	656001	46	668	16.34	1531.59	42.25	23.85	17.47	16.92	18.31	17.43	18.14	19.22	16.77	781.52	17.46	16.92	17.61	19.32	16.96	18.15	17.5	26.74	16.99	20.88	17.49	17.39	16.68	16.95	23.22	20.7	80.31	16.65
656001_0225_0003	EXPT_NONREACTIVE				LFWLTGLALIFLSL	0	20924784	20924784	3	225		OVOC4863_OVP07612_WBGene00241672;25	NA	656001	225	3	19.42	648.67	19	34.71	16.62	53.53	16.14	65.64	30.88	18.13	18.67	26.12	20.41	17.32	16.52	45.85	29.41	18.49	35.57	24.97	19.22	17.35	21.36	17.27	16.5	16.28	18.08	17.82	170.99	35.31
656001_0043_0661	EXPT_NONREACTIVE				LHCFIIIAACAWLL	0	20925105	20925105	661	43		OVOC4863_OVP07612_WBGene00241672;379	NA	656001	43	661	24.84	25.52	19.97	23.51	24.88	26.28	18.09	19.19	27.42	64.9	20.96	20.47	21.05	19.71	27.54	31.66	17.25	34.43	217.35	26.87	20.01	43.58	19.74	21.93	32.94	19.36	23.21	20.54	19.81	21.54
656001_0043_0527	EXPT_NONREACTIVE				IAACAWLLLLYH	0	20924822	20924822	527	43		OVOC4863_OVP07612_WBGene00241672;385	NA	656001	43	527	17.24	17.75	16.91	17.36	20.83	17.1	19.14	17.89	21.33	18.52	16.66	21.12	18.04	22.76	15.99	16.02	17.67	19.43	3113.44	16.78	17.02	20.32	18.48	16.37	56.12	16.37	18.13	17.39	90.41	16.88
656001_0017_0379	EXPT_NONREACTIVE				SDVAVIIPILLKE	0	20925584	20925584	379	17		OVOC4871_OVP05066_WBGene00241680;499	NA	656001	17	379	27.51	124.55	18.01	16.62	16.46	2005.01	17.76	17.53	17.08	19.02	17.54	18.12	16.86	16.61	213.85	18.68	17.73	18.27	17.98	17.34	19.35	19.46	23.05	17.4	17.87	20.89	21.19	21.32	17.4	174.19
656001_0428_0026	EXPT_NONREACTIVE				GLVVLLIVYLLIGAI	0	20925581	20925581	26	428		OVOC4871_OVP05066_WBGene00241680;55	NA	656001	428	26	22.34	16.36	17.55	17.57	15.82	298.22	19.26	230.88	18.4	16.24	18.55	16.15	23.68	19.53	17.23	17.87	20.8	22.94	281.67	20	16.21	22.6	17.22	18.23	20.55	62.2	20.32	17.99	16.99	18.39
656001_0162_0580	EXPT_NONREACTIVE				AMIYADYVVIVWLI	0	20925285	20925285	580	162		OVOC488_OVP05721_WBGene00237297;19	NA	656001	162	580	53.02	20.93	24.75	30.11	19.51	31.27	18.11	20.4	20.92	19.73	20.01	20.65	19.84	25.99	33.66	21.65	34.36	20.28	611.27	22.65	17.51	23.65	24.25	20.34	18.83	19.34	22.68	20.72	19.37	24.6
656001_0016_0098	EXPT_NONREACTIVE				IFGIGIVFLPIGIAL	0	20924994	20924994	98	16		OVOC4912_OVP12395_WBGene00241721;31	NA	656001	16	98	17.92	17	18.09	19.09	24.7	175.25	18.92	275.36	33.92	16.98	18.19	18.97	17.56	31.61	21.41	18.17	17.2	16.96	16.55	18.75	19.58	16.95	17.54	16.85	16.74	18.28	16.68	17.4	18.16	17.7
656001_0164_0230	EXPT_NONREACTIVE				HCGMIFMDQTLYLLH	0	20925330	20925330	230	164		OVOC4916_OVP06143_WBGene00241725;397	NA	656001	164	230	18.39	107.5	22.43	18.87	17.99	30.5	934.93	20.39	19.29	18.8	19.09	24.24	20.09	19.51	20.3	19.54	22.13	257.54	33.77	21.56	749.22	20.33	19.52	19.42	23.14	19.58	21.79	21.01	20.6	19.39
656001_0269_0639	EXPT_NONREACTIVE				LFVIVGILIFVL	0	20924918	20924918	639	269		OVOC4922_OVP00604_WBGene00241731;943	NA	656001	269	639	21.28	17.65	19.89	17.85	16.52	17	18.08	18.33	36.85	20.26	17.7	17.46	25.92	16.7	18.26	17.17	17.48	16.66	17.53	17.17	25.6	19.69	17.8	17.09	16.66	17.88	18.57	18.63	19.51	18.16
656001_0011_0555	EXPT_NONREACTIVE				LLLIPCLLVYGTS	0	20924957	20924957	555	11		OVOC4940_OVP10649_WBGene00241749;199	NA	656001	11	555	17.14	21.35	16.83	16.67	17.13	18.86	20.56	17.09	17.46	18.71	16.67	566.86	16.8	16.82	18.82	17.5	60.21	18.61	20.2	22.64	18.53	17.39	17.66	19.98	24.61	16.94	33.64	20.35	17.39	16.33
656001_0086_0176	EXPT_NONREACTIVE				FILLLCLLPLF	0	20924926	20924926	176	86		OVOC4941_OVP03440_WBGene00241750;193	NA	656001	86	176	17.3	220.56	20.3	17.83	189.53	16.91	17.04	21.52	19.54	18.12	19	17.98	17.24	90.96	16.96	17.16	25.17	18.49	19.01	17.99	22.75	18363.2	21.18	18.95	17.64	17.38	22.07	21.82	18	18.88
656001_0350_0398	EXPT_NONREACTIVE				LLIAFILPVLLL	0	20924919	20924919	398	350		OVOC4967_OVP11125_WBGene00241776;55	NA	656001	350	398	24.5	19.86	19.38	18.46	18.34	18.31	17.97	18.77	17.37	18.3	17.79	17.82	18.57	16.99	19.66	18.13	21.34	2059.53	21.54	19.26	17.4	19.91	22.21	24.39	18.54	18.32	18.43	20.21	16.86	20.22
656001_0034_0394	EXPT_NONREACTIVE				IAAHTDVICYLLAI	0	20925648	20925648	394	34		OVOC4982_OVP06546_WBGene00241791;1585	NA	656001	34	394	18.17	21.37	28.71	16.78	18.14	18.1	18.15	16.55	17.65	17.78	16.97	1239.5	257.44	16.23	17.38	16.07	17.75	19.27	19	16.98	18.88	20.17	16.86	18.23	18.12	17.94	19.18	23.03	18.64	17.12
656001_0184_0078	EXPT_NONREACTIVE				GLPVILGLILFI	0	20925537	20925537	78	184		OVOC4982_OVP06546_WBGene00241791;1993	NA	656001	184	78	17.38	16.98	21.85	22.75	29.34	20.17	16.54	20.93	18.73	19.51	16.05	22.64	17.74	18.68	16.58	17.72	19.15	73.67	22.67	17.82	20.16	17.85	17.14	17.11	18.55	18.16	19.72	20.49	18.32	18.41
656001_0337_0249	EXPT_NONREACTIVE				GLILFIWLPLLSF	0	20924821	20924821	249	337		OVOC4982_OVP06546_WBGene00241791;1999	NA	656001	337	249	17.06	18.29	17.3	17.27	17.97	17.03	17.22	19.23	104.28	19.48	18.32	17.95	18.85	16.86	18.1	19.78	18.08	119.57	20.95	20.48	22.51	22.81	18.89	18.42	18.09	18.61	18.46	18.27	17.3	19.82
656001_0198_0428	EXPT_NONREACTIVE				MDLLATLLLIWLIVF	0	20924867	20924867	428	198		OVOC4982_OVP06546_WBGene00241791;961	NA	656001	198	428	16.92	196.26	17.49	17.23	16.24	17.68	17.29	20.08	22.22	17.79	18.58	21.91	18.69	17.48	19	18.81	19	20.39	17.04	17.64	17.46	17.95	17.24	18.46	17.71	16.58	16.98	19.24	17.68	17.7
656001_0068_0336	EXPT_NONREACTIVE				VVVSLLCFSLPDYI	0	20925048	20925048	336	68		OVOC5025_OVP00864_WBGene00241834;25	NA	656001	68	336	18.24	17.48	19.06	21.79	17.94	48.5	22.62	345.49	26.33	21.32	19.54	20.22	17.03	19.71	17.51	17.15	19.71	220.15	20.91	18.17	19.19	20.01	24.39	19.03	19.52	18.91	18.07	22.66	19.39	20.49
656001_0103_0375	EXPT_NONREACTIVE				HCLAFRNRVVYVVFI	0	20925132	20925132	375	103		OVOC5054_OVP03157_WBGene00241863;13	NA	656001	103	375	423.93	21.97	143.99	76.62	16.99	18.17	19.15	330.13	17.81	26.52	18.54	91.44	18.42	96.15	27.64	23.27	18.72	50.18	48.78	19.25	622.39	21.89	19.49	17.88	32.65	18.41	281.35	22.85	17.76	887.19
656001_0264_0646	EXPT_NONREACTIVE				RFLHLLFEAWLELVH	0	20925865	20925865	646	264		OVOC5062_OVP00104_WBGene00241871;313	NA	656001	264	646	537.44	23.51	23.63	19.47	18.55	20.86	26.7	1089.96	23.45	18.61	22.44	177.53	21.63	24.47	21.19	21.88	24.39	35.62	153.59	23.11	640.14	30.7	22.64	22.36	25.23	25.17	22.47	21.65	24.32	22.35
656001_0195_0745	EXPT_NONREACTIVE				VNIMYLLLVLLC	0	20924927	20924927	745	195		OVOC5065_OVP11148_WBGene00241874;163	NA	656001	195	745	18.17	18.65	21.66	17.59	23.58	32.72	20.78	23.33	18	18.57	18	18.32	16.93	17.9	16.6	22.71	20.35	19.16	21.33	23.26	16.45	20.14	19.37	18.17	17.68	17.72	19.28	20.73	17.45	18.68
656001_0186_0130	EXPT_NONREACTIVE				HLFLLQLIPSLTL	0	20925159	20925159	130	186		OVOC5067_OVP09342_WBGene00241876;133	NA	656001	186	130	18.54	45.36	18.69	17.82	16.67	17.12	17.8	17.64	17.78	17.5	16.99	17.94	17.17	19.34	17.04	20.45	24.44	17.48	23.36	17.59	18.44	18.12	20.91	17.69	17.15	17.29	86.01	17.51	17.69	17.41
656001_0224_0614	EXPT_NONREACTIVE				TAICLFVILPLTL	0	20925317	20925317	614	224		OVOC5069_OVP00268_WBGene00241878;391	NA	656001	224	614	23.39	21.97	20.55	18.57	16.82	18.84	17.42	19.78	19.99	18.46	19.26	16.81	21.69	19.63	18	18.36	21.74	55.93	23.4	46.16	17.74	20.08	18	18.7	17.36	17.53	21.07	22.28	17.21	19.45
656001_0273_0687	EXPT_NONREACTIVE				IVIFLYWLCSIGLLF	0	20925507	20925507	687	273		OVOC5075_OVP02619_WBGene00241884;19	NA	656001	273	687	25.04	22.58	26.47	26.55	20.33	17.78	22.44	23.59	20.7	17.71	18.44	17.91	18.56	20.5	18.54	18.38	173.76	21.35	77.95	18.73	24.07	185.43	21.29	20.74	19.26	20.12	25.21	40.89	17.35	22.62
656001_0373_0291	EXPT_NONREACTIVE				YKDAERVVLILPGLH	0	20925607	20925607	291	373		OVOC5089_OVP04797_WBGene00241898;115	NA	656001	373	291	18.3	24.09	22.64	17.3	17.61	20.85	29.27	20.94	26.55	49.8	29.6	19.38	24.32	20.5	20.52	20.8	77.34	20.63	28.78	18.32	22.7	31.43	42.88	19.78	18.76	22.57	21.41	18.74	20.83	497.12
656001_0303_0077	EXPT_NONREACTIVE				AFIVLIFCWTLLI	0	20924942	20924942	77	303		OVOC5098_OVP06211_WBGene00241907;127	NA	656001	303	77	18.83	270.7	17.86	17.67	51.3	18.22	18	18.71	18.14	17.69	16.89	67.01	17.67	17.06	17.58	18.63	17.25	17	18.51	17.1	24.45	22.92	26.18	16.58	17.32	17.04	17.02	17.11	17.02	25.81
656001_0128_0376	EXPT_NONREACTIVE				LAFLAICTIHLIILV	0	20925624	20925624	376	128		OVOC5100_OVP02369_WBGene00241909;7	NA	656001	128	376	35.81	17.99	18.55	31.85	16.73	18.16	17.89	19.7	35.18	17.18	18.62	16.88	17.56	17.03	16.84	28.58	18.87	18.55	19.36	17.23	18.46	23.79	17.25	16.96	16.89	18.29	18.11	19.18	17.8	19.63
656001_0362_0344	EXPT_NONREACTIVE				PLFICAILILGIVVT	0	20925106	20925106	344	362		OVOC5100_OVP02369_WBGene00241909;877	NA	656001	362	344	16.24	20.03	31.93	17.84	22.15	20.25	17.06	19.65	17.42	35.2	19.31	17.89	17.2	16.96	16.88	18.06	16.96	17.55	17.91	20.13	19.58	20.56	25.56	17.6	17.39	36	18.42	16.67	17.09	18.14
656001_0364_0372	EXPT_NONREACTIVE				SINSYFRWLLVIAVL	0	20925763	20925763	372	364		OVOC5100_OVP02369_WBGene00241909;949	NA	656001	364	372	16.95	19.27	20.32	18.13	24.45	17.65	16.79	21.29	17.65	18.16	18.5	18.81	26.59	33.16	18.52	20.55	19.57	43.77	20.52	18.29	20.47	23.65	16.74	18.53	17.61	21.71	18.96	19.76	55.61	49.83
656001_0123_0123	EXPT_NONREACTIVE				FCSPLFYFIYLSVVL	0	20925388	20925388	123	123		OVOC5139_OVP03837_WBGene00241948;67	NA	656001	123	123	17.33	17.14	18.71	17.88	17.11	17.17	35.76	18.22	16.62	15.94	19.4	16.99	16.97	17.58	19.34	18.12	16.67	19.34	21.24	47.9	19.51	17.67	17.53	17.74	18.04	17.57	16.87	34.61	18.18	16.98
656001_0213_0551	EXPT_NONREACTIVE				IILLWICVILIDLI	0	20924974	20924974	551	213		OVOC514_OVP02654_WBGene00237323;7	NA	656001	213	551	20.19	21.52	22.59	16.75	20.65	18.43	20.06	22.33	19.55	20.62	19.04	20.25	17.75	18.63	19.06	18.18	17.94	17.55	48.63	18.68	18.84	22.68	20.58	21.24	20.94	17.43	18.51	22.07	49.94	19.08
656001_0011_0453	EXPT_NONREACTIVE				HKILQFHLRKLCTEL	0	20924952	20924952	453	11		OVOC5157_OVP06538_WBGene00241966;397	NA	656001	11	453	17.57	30.97	28.97	40.14	18.16	19.25	31.46	19.38	21.31	24.77	278.89	20.69	19.36	17.68	20.06	23.65	17.99	22.16	20.78	21.19	28.97	29.96	51.03	23.93	21.78	21.9	726.2	20.23	20	77.34
656001_0314_0318	EXPT_NONREACTIVE				GLFLALLIVLLIL	0	20925640	20925640	318	314		OVOC516_OVP01313_WBGene00237325;187	NA	656001	314	318	19.09	19.96	17.52	18.41	16.92	19.27	17.43	17.51	48.92	18.59	22.06	24.86	135.49	17.46	21.57	411.36	18.02	16.63	18.81	18.35	17.94	20.07	17.38	34.42	18.07	219.4	18.78	23.69	17.91	18.36
656001_0143_0703	EXPT_NONREACTIVE				PIWITLLVVGAVLL	0	20924837	20924837	703	143		OVOC521_OVP01027_WBGene00237330;187	NA	656001	143	703	105.05	20.17	67.82	17.58	26.4	17.81	17.46	20.93	17.02	16.8	18.07	16.23	27.63	18.17	18.53	17.85	20.89	18.32	22.31	17.41	25.34	21.3	17.84	18.32	16.97	17.64	22.2	20.43	18.22	16.85
656001_0355_0489	EXPT_NONREACTIVE				ILYLLGLVVFIIC	0	20924917	20924917	489	355		OVOC5214_OVP08119_WBGene00242023;127	NA	656001	355	489	24.17	24.52	20.23	17.22	17.66	33.01	18.18	37.19	19.79	18.12	19.26	17.93	16.92	18.06	18.32	18.9	19.22	19.66	19.37	17.58	79.26	22.98	18.58	19.64	17.91	17.1	20.09	17.88	19.97	18.37
656001_0243_0221	EXPT_NONREACTIVE				KWPHGAYPNLWLTVY	0	20925493	20925493	221	243		OVOC5220_OVP05837_WBGene00242029;43	NA	656001	243	221	27.13	21.06	21.49	20.38	19.1	1780.03	27.53	20.06	30.56	21.63	23.79	27.81	32.43	24.59	39.47	26.52	24.24	24.16	36.61	100.13	1955.97	48.66	21.06	21.43	20.17	18.6	22.52	19.69	22.64	19.2
656001_0363_0651	EXPT_NONREACTIVE				RKFLPTYFYFIELI	0	20925670	20925670	651	363		OVOC5239_OVP05079_WBGene00242048;559	NA	656001	363	651	24.06	19.31	22.8	19.98	17.86	23.65	20.15	23.47	19.39	20.16	20.23	20.46	30.48	23.59	20.06	23.59	19.68	23.42	22.52	17.66	473.55	26.29	24.88	20.66	19.52	23.07	164.15	20.34	18.14	47.71
656001_0358_0228	EXPT_NONREACTIVE				YFYFIELIVLLLTDV	0	20925718	20925718	228	358		OVOC5239_OVP05079_WBGene00242048;565	NA	656001	358	228	18.68	870.14	36.81	26.91	16.5	16.83	17.73	1023.45	65.54	4864.69	18.03	20.55	29.21	18.34	58.92	148.28	234.95	20.25	22.24	20.2	58.4	28.6	53.88	26.17	20.64	17.14	20.46	24.1	23.15	23.04
656001_0147_0439	EXPT_NONREACTIVE				FITVVLDRLFLLIF	0	20925842	20925842	439	147		OVOC5258_OVP10306_WBGene00242067;7	NA	656001	147	439	19.48	19.37	692.78	100.3	16.95	17.74	17.52	18.17	22.3	17.58	17.54	1225.99	29.03	16.86	17.42	18.27	18.72	18.52	350.38	18.3	21.5	20.1	16.33	18.09	18.58	17.22	19.04	104.85	19.55	21.05
656001_0115_0497	EXPT_NONREACTIVE				RHQLLNCIIVL	0	20925037	20925037	497	115		OVOC5284_OVP09176_WBGene00242093;253	NA	656001	115	497	90.34	30.53	39.86	24.21	20.02	59.07	22.48	18.03	183.23	20.47	17.74	18.75	18.28	41.97	19.76	18.85	17.51	34.8	19.22	104.34	175.54	20.49	20.96	20.77	24.03	19.31	20.58	20.7	18.71	22.1
656001_0091_0557	EXPT_NONREACTIVE				WIKCVLLLLVLIAYA	0	20925019	20925019	557	91		OVOC5289_OVP05710_WBGene00242098;121	NA	656001	91	557	19.5	18.3	19.87	28.78	131.14	18.71	22.44	19.9	18.92	19.45	17.32	18.41	25.22	16.15	19.84	18.97	24.98	23.42	17.69	17.93	25.35	22.37	17.67	16.89	76.78	21.36	18.9	21.83	29.15	18.19
656001_0057_0473	EXPT_NONREACTIVE				LLLVLIAYALFGG	0	20925026	20925026	473	57		OVOC5289_OVP05710_WBGene00242098;127	NA	656001	57	473	18.67	21.85	23.63	19.88	17.01	17.11	131.39	18.93	19.62	19.18	16.86	17.45	16.09	17.99	18.28	17.05	17.71	16.93	496.91	17.82	16.37	20.35	20.09	18.17	16.42	19.92	17.06	16.57	16.33	17.66
656001_0080_0282	EXPT_NONREACTIVE				LSCHFDALIVLFHQW	0	20925666	20925666	282	80		OVOC5295_OVP09989_WBGene00242104;121	NA	656001	80	282	19.48	18.1	17.13	49.99	101.24	89.5	18.99	16.37	18.88	17.95	16.87	18.5	347.42	18.46	101.4	19.06	19.85	16.91	17.72	17.65	23.06	18.73	23.04	16.6	17.76	17.67	17.51	21.82	18.25	25.28
656001_0326_0714	EXPT_NONREACTIVE				VLITAALEVTLLLIA	0	20925000	20925000	714	326		OVOC5311_OVP12441_WBGene00242120;25	NA	656001	326	714	20.07	20.14	19.73	18.09	17.67	17.75	21.02	18.6	17.05	18.7	22.56	51.08	20.71	17.42	17.93	17.89	19.18	22.35	21.14	18.09	23.17	19.81	19.92	18.36	18.63	22.48	19.37	20.4	17.79	21.23
656001_0221_0017	EXPT_NONREACTIVE				RLSLLQWLALVLL	0	20925244	20925244	17	221		OVOC5321_OVP04448_WBGene00242130;157	NA	656001	221	17	19.33	17.61	23.71	18.75	20.96	20.75	17.56	18.76	23.27	18.75	18.94	16.58	18.85	199.33	18.04	19.03	17.81	77.16	17.75	21.04	15.69	18.14	18.24	19.88	41.04	17.42	34.55	32.66	17.9	19.32
656001_0197_0181	EXPT_NONREACTIVE				FFAEVVKLIICIL	0	20925190	20925190	181	197		OVOC5321_OVP04448_WBGene00242130;67	NA	656001	197	181	36.43	120.78	19.2	32.74	25.42	26.63	19.19	19.83	34.59	17.24	19.49	60.93	21.97	49.85	19.64	28.33	18.9	23.9	30.55	17.7	22.88	22.9	34.88	18.81	18.29	20.05	27.83	78.25	19.36	18.87
656001_0018_0118	EXPT_NONREACTIVE				NDQLLGALLVL	0	20925027	20925027	118	18		OVOC5335_OVP12091_WBGene00242144;523	NA	656001	18	118	18.11	20.59	17.25	16.82	16.71	17.69	17.78	17.94	27.67	15.88	17.54	17.28	16.67	16.26	17.11	19.93	18.57	16.62	19.85	16.96	17.81	18.81	89.43	20.14	16.52	22.03	21.26	1055.28	28.77	22.83
656001_0267_0241	EXPT_NONREACTIVE				HILLFSPILII	0	20924954	20924954	241	267		OVOC5344_OVP04528_WBGene00242153;13	NA	656001	267	241	271.63	17.07	22.77	17.24	18.65	18.05	19.01	18.35	19.92	18.26	19.04	17.51	23.91	87.78	25.5	18.2	18.42	20.43	19.52	20.22	86.24	19.17	16.65	18.03	19.49	17.46	17.04	38.81	19.16	20.25
656001_0106_0480	EXPT_NONREACTIVE				YNTYGYLLLLII	0	20925353	20925353	480	106		OVOC5378_OVP01873_WBGene00242187;175	NA	656001	106	480	19.37	17.91	206.55	19.56	16.78	17.99	18.62	16.63	20.1	18.19	16.14	16.41	16.54	17.82	17.51	17.75	17.49	20.07	18.34	17.48	17.77	18.98	20.12	18.94	18.03	17.39	20.25	25.27	18.46	17.98
656001_0009_0047	EXPT_NONREACTIVE				LLLLIIIPWT	0	20925746	20925746	47	9		OVOC5378_OVP01873_WBGene00242187;181	NA	656001	9	47	79.48	19.07	18.53	17.19	18.17	18.48	16.65	264.48	17.71	16.81	18.22	18.81	17.78	1088.51	18.11	35.44	18.22	27.08	16.93	17.19	16.93	16.42	17.69	1406.49	16.58	16.45	17.09	17.24	17.36	17.69
656001_0012_0144	EXPT_NONREACTIVE				TAGVFAATICVIIF	0	20925305	20925305	144	12		OVOC5378_OVP01873_WBGene00242187;19	NA	656001	12	144	26.29	16.79	1181.19	16.8	26.35	20.51	18.05	20.35	17.39	18.95	19.89	31.07	16.84	20.31	22.18	58.15	18.29	18.82	23.8	16.95	17.84	16.79	95.1	18.8	15.91	17.99	18.18	17.06	27.94	46.69
656001_0077_0371	EXPT_NONREACTIVE				VHVSLQNVGMTYVIW	0	20925328	20925328	371	77		OVOC5380_OVP09722_WBGene00242189;271	NA	656001	77	371	120.62	42.32	20.74	19.59	17.16	1370.45	23.31	19.98	20.25	19.47	19.79	18.27	20.64	18.45	30.7	21.19	20.45	27.57	73.19	607.88	20.46	25.8	21.49	19.29	27.32	20.18	20.26	21.93	77.1	19.97
656001_0415_0541	EXPT_NONREACTIVE				LIILLGFLLCSIFLH	0	20925398	20925398	541	415		OVOC5388_OVP00698_WBGene00242197;193	NA	656001	415	541	18.08	20.39	19.76	18.54	18.72	17	17.63	22.13	17.56	17.76	18.61	17.89	19.61	19.68	17.47	19.73	19.23	40.66	18.13	17.48	135.13	21.1	19.09	17.83	17.38	17.74	25.08	18.31	17.39	17.1
656001_0169_0321	EXPT_NONREACTIVE				DGILDWHWTIVFIPL	0	20924988	20924988	321	169		OVOC5422_OVP07188_WBGene00242231;187	NA	656001	169	321	22.91	20.48	28.98	17.53	18.8	353.69	20.74	18.43	22.66	34.44	22.08	18.51	23.52	18.34	20.29	22.71	20.6	18.51	42.09	19.42	19.57	21.9	18.85	20.76	18.66	19.59	19.22	21.05	17.38	66.12
656001_0103_0541	EXPT_NONREACTIVE				HWTIVFIPLWVVLSL	0	20925003	20925003	541	103		OVOC5422_OVP07188_WBGene00242231;193	NA	656001	103	541	17.68	24.34	18.36	1922.13	17.66	19.48	18.35	17.38	18.31	17	16.64	16.85	37.36	17.38	17.2	17.57	16.92	17.2	31.78	20.48	17.74	19.49	15.76	19.11	16.77	16.96	18.52	17.87	149.41	18.54
656001_0318_0054	EXPT_NONREACTIVE				LCHTLLVIPILVFL	0	20925278	20925278	54	318		OVOC5422_OVP07188_WBGene00242231;241	NA	656001	318	54	37.39	1569.81	18.33	47.69	48.14	19.84	17.71	18.33	18.93	18.69	19.44	17.17	18.85	19.24	17.13	18.63	18.52	46.28	18.55	17.56	18.62	19.85	17.62	17.9	19.42	16.8	17.08	18.74	18	18.89
656001_0287_0151	EXPT_NONREACTIVE				HAIGYGTTAVFIII	0	20925436	20925436	151	287		OVOC5425_OVP10759_WBGene00242234;1009	NA	656001	287	151	24.51	21.72	29.32	20.19	34.88	19.62	19	22.67	35.98	25.09	19.1	18.3	17.25	17.86	18.2	19.22	18.23	20.91	22.53	32.71	68.58	221.6	18.63	19.27	60.32	18.03	16.96	70.63	23.75	26.74
656001_0054_0510	EXPT_NONREACTIVE				NWVIQVLLLLY	0	20925263	20925263	510	54		OVOC5444_OVP09787_WBGene00242253;427	NA	656001	54	510	20.51	18.57	19.6	17.21	24.72	17.78	18.68	17.41	23.46	16.98	15.69	17.16	16.67	16.8	21.67	29.68	18.7	16.15	16.97	21.08	8879.56	20.3	18.65	16.6	1776.16	16.6	17.67	16.97	17.03	16.95
656001_0344_0470	EXPT_NONREACTIVE				TAADVWVIAVHIL	0	20925356	20925356	470	344		OVOC5461_OVP09066_WBGene00242270;169	NA	656001	344	470	19.08	27.11	20.48	17.5	19.58	21.36	17.6	19.35	38.29	18.35	20.78	18.05	21.84	22.35	21.53	59.88	18.73	19.72	22.35	20.01	49.18	20.48	23.4	18.78	18.41	18.62	20.35	18.95	17.87	18.52
656001_0387_0585	EXPT_NONREACTIVE				DRNLKLILGLVWTLI	0	20925082	20925082	585	387		OVOC5465_OVP06217_WBGene00242274;115	NA	656001	387	585	22.43	21.31	20.99	19.4	20.61	25.58	19.6	21.68	18.64	18.74	18.9	18.62	18.48	18.05	29.33	17.95	20	22.63	18.37	46.68	194.18	19.21	17.78	18.06	17.54	17.9	19.98	20.74	18.31	19.85
656001_0304_0112	EXPT_NONREACTIVE				DLISVLPVPFLVIDI	0	20925433	20925433	112	304		OVOC5474_OVP08063_WBGene00242283;55	NA	656001	304	112	17.36	69.62	20.19	17.93	27.36	23.19	20.33	42.43	35.03	17.29	18.38	17.32	32.15	19.03	16.7	17.62	16.87	22.54	24.43	18.12	81.48	18.59	17.14	17.75	17.99	18.09	17.42	294.64	23.49	19.22
656001_0391_0699	EXPT_NONREACTIVE				LVCATASFFFVLIFL	0	20925701	20925701	699	391		OVOC5486_OVP04727_WBGene00242295;373	NA	656001	391	699	21.68	61.07	91.85	46.05	18.27	18.95	18.34	1909.05	31.71	23.84	17.7	17.69	21.08	18.21	18.42	155.06	19.29	25.66	23.6	22.15	20.3	278.72	19.9	18.83	18.95	19.58	18.58	23.47	19.82	33.11
656001_0383_0427	EXPT_NONREACTIVE				QDITLIILLVSAL	0	20925860	20925860	427	383		OVOC5488_OVP06303_WBGene00242297;85	NA	656001	383	427	20.32	30.34	340.98	18.85	17.85	18.2	17.46	20.14	50.23	18.96	19.13	23.63	18.27	19.54	431.14	20.21	25.4	17.78	18.81	18.88	18.91	22.64	4956.63	18.88	17.54	18.7	19.43	19.3	24.94	19.57
656001_0315_0201	EXPT_NONREACTIVE				VVLVTLPQLHYDVIY	0	20924857	20924857	201	315		OVOC5498_OVP03144_WBGene00242307;739	NA	656001	315	201	17.04	21.21	19.56	25.8	28.29	26.07	18.05	65.99	18.05	18.32	17.5	17.85	49.08	20.51	22.34	446.87	17.44	47.34	32.77	18.4	17.44	20.2	19.99	20.64	17.48	36.93	17.88	18.27	19.76	23.87
656001_0130_0064	EXPT_NONREACTIVE				IAEAFGLLLLAFI	0	20925499	20925499	64	130		OVOC5505_OVP04263_WBGene00242314;565	NA	656001	130	64	17.43	982.52	17.83	17.45	25.2	19.92	41.52	17.91	36.6	19.89	16.84	17	17.32	17.29	17.25	17.05	17.69	17.23	36.11	167.16	22.07	16.81	50.84	17.41	16.58	16.75	136.27	19.6	18.57	19.1
656001_0174_0470	EXPT_NONREACTIVE				TISQLGAGFLIAHIV	0	20925460	20925460	470	174		OVOC5505_OVP04263_WBGene00242314;757	NA	656001	174	470	18.84	19.22	23	19	24.19	82.01	17.47	20.79	30.4	18.62	18.37	19.32	17.79	19.33	17.51	23.32	17.33	20.15	36.18	18.98	19.03	18.77	19.98	19.64	18.81	17.22	21.23	19.68	20.66	18.92
656001_0402_0198	EXPT_NONREACTIVE				LPVLVNRFFWLDTH	0	20924839	20924839	198	402		OVOC5508_OVP06604_WBGene00242317;1249	NA	656001	402	198	19.4	22.16	20.49	41.76	17.81	43.91	22.76	20.81	22.64	21.57	19.23	18.41	29	19.7	17.78	22.01	60.23	19.83	29.88	23.78	21.06	35.27	24.89	23.33	18.14	22.93	21.92	12510.4	241.66	21.99
656001_0105_0615	EXPT_NONREACTIVE				NILIMGIVVFLLA	0	20925679	20925679	615	105		OVOC5508_OVP06604_WBGene00242317;325	NA	656001	105	615	23.52	20.8	21.32	19.8	18.69	20.85	22.01	22.22	19.64	18.29	18.73	19.44	16.94	17.4	103.36	20.06	18.99	20.63	17.56	19.11	19.89	18.98	17.29	17.49	19.78	19.49	23.72	18.83	19.85	20.74
656001_0291_0479	EXPT_NONREACTIVE				CACLLVLIFVLAPI	0	20925261	20925261	479	291		OVOC551_OVP00879_WBGene00237360;61	NA	656001	291	479	18.37	18.64	22.21	20.2	18.49	19.1	16.78	19.46	36.77	17.17	19.38	16.99	18.37	17.49	18.03	21.15	22.61	17.72	20.65	17.5	17.19	17.83	17.22	16.92	17.22	18.79	18.35	18.91	16.75	76.22
656001_0361_0747	EXPT_NONREACTIVE				YKLFITDVILYLIIG	0	20925325	20925325	747	361		OVOC552_OVP08486_WBGene00237361;7	NA	656001	361	747	21.09	19.41	19.24	18.69	16.21	17.38	20.44	18.81	18.23	24.16	18.84	17.02	16.71	18.06	20.81	21.42	19.89	25.57	20.04	17.66	19.17	18.24	22.4	18.67	19.18	19.41	22.95	22.88	601.44	18.27
656001_0011_0207	EXPT_NONREACTIVE				VGIILLIGAALL	0	20924844	20924844	207	11		OVOC5539_OVP06122_WBGene00242348;43	NA	656001	11	207	18.25	131.35	16.71	17.37	17.34	17.19	17.03	17.51	21.02	17.48	16.34	18.91	17.72	16.35	60.39	20.39	19.21	18.18	16.36	17.11	16.93	18.21	17.91	18.28	259.44	17.6	54.03	2004.1	17.86	19.99
656001_0026_0358	EXPT_NONREACTIVE				DPEGMHQIHFNVIYL	0	20925752	20925752	358	26		OVOC5564_OVP06799_WBGene00242373;199	NA	656001	26	358	16.66	268.65	17.56	17.37	16.52	17.04	19.74	17.45	20.18	20.17	18.17	17.19	22.22	19.27	41.7	19.16	56.53	20.49	38.87	16.77	21.69	192.25	19.58	18.53	21.25	31.78	17.98	333.64	17.56	23.33
656001_0037_0521	EXPT_NONREACTIVE				WIGADSLVIVILIWL	0	20925154	20925154	521	37		OVOC5570_OVP08253_WBGene00242379;121	NA	656001	37	521	17.44	17.21	26.79	24.63	17.05	17.29	19.07	17.97	19.21	17.21	19.96	17.72	19.47	16.45	16.9	16.89	17.77	16.45	17.13	16.8	17.83	18.26	132.14	17.04	16.59	16.71	16.71	17.82	18.72	16.67
656001_0435_0577	EXPT_NONREACTIVE				LVIVILIWLLVIV	0	20924984	20924984	577	435		OVOC5570_OVP08253_WBGene00242379;127	NA	656001	435	577	17.17	18.69	18.88	17.51	16.84	18.38	18.51	28.76	16.89	17.44	17.33	17.24	23.11	21.63	17.2	20.47	18.51	21.18	18.15	21.11	17.76	27.82	18.86	16.83	17.52	17.63	24.7	20.55	27.35	18.09
656001_0198_0196	EXPT_NONREACTIVE				ALFSEKIWSLIYVL	0	20925179	20925179	196	198		OVOC5570_OVP08253_WBGene00242379;301	NA	656001	198	196	18.85	24.13	521.06	18.36	24.06	17.43	19.8	18.78	18.41	17.84	20.87	34.82	20.67	18.2	18.09	18.64	18.69	19.67	19.97	1281.57	19.89	21.51	19.52	19.92	18.04	19.29	2414.32	19.46	18.18	20.53
656001_0047_0329	EXPT_NONREACTIVE				LFLQELYILIVAIGF	0	20925726	20925726	329	47		OVOC5608_OVP05789_WBGene00242417;1	NA	656001	47	329	715.99	16.5	17.2	870.49	16.74	18.78	17.91	16.81	19.04	18.01	16.87	16.84	17.5	16.89	17.66	21.08	16.47	18.42	17.68	16.24	18.1	18.39	88.21	294.99	32.95	16.99	23.16	18.73	18.6	17.15
[truncated: 409 more rows]

## Sheet: Oncho reactive
																	JCV-20	2015_48	JCV-46	JCV-05	2015_338	JCV-15	JCV-49	JCV-04	JCV-50	JCV-07	JCV-10	2015_330	2015_549	2015_499	2015_587	JCV-47	JCV-02	JCV-19	JCV-08	JCV-14	JCV-12	JCV-13	JCV-03	JCV-18	JCV-09	JCV-06	JCV-28	JCV-16	JCV-11	JCV-17
[truncated: 1,112 more rows]

[truncated: 1 more sheets: Sample list array 2]
